# Supplementary material for: DNA glycosylases provide antiviral defence in prokaryotes
Source: Nature. 2024 Apr 17;629(8011):410–6. doi: 10.1038/s41586-024-07329-9 (PMC11078745; doi:10.1038/s41586-024-07329-9)
Supplement: Supplementary file 3 — Bioinformatic analysis of Brig1 homologues and eDNA fragments isolated in this study. [file 41586_2024_7329_MOESM3_ESM.xlsx]

## Sheet: NCBI_blastn_T4clone1_FragmentC
Description	Scientific Name	Max Score	Total Score	Query Cover	E value	Per. ident	Acc. Len	Accession
Gordonia iterans strain Co17 chromosome, complete genome	Gordonia iterans	1608	1668	0.36	0	75.75	4006485	CP027433.1
Mycobacterium ostraviense strain FDAARGOS_1613 chromosome, complete genome	Mycobacterium ostraviense	1411	1411	0.35	0	73.88	6127734	CP089224.1
Mycobacterium rutilum strain DSM 45405 genome assembly, chromosome: I	Mycolicibacterium rutilum	1400	1516	0.36	0	73.78	5987931	LT629971.1
Gordonia sp. 1D chromosome	Gordonia sp. 1D	1396	1522	0.35	0	74.11	5151623	CP023405.1
Gordonia amicalis strain G2 chromosome, complete genome	Gordonia amicalis	1396	1520	0.35	0	74.11	4903012	CP094665.1
Gordonia ajococcus strain A2 chromosome, complete genome	Gordonia ajococcus	1391	1515	0.35	0	74.07	5090254	CP052884.1
Gordonia amicalis strain 6-1 chromosome, complete genome	Gordonia amicalis	1391	1515	0.35	0	74.07	5105798	CP096596.1
Gordonia amicalis strain CEGA1 chromosome, complete genome	Gordonia amicalis	1382	1506	0.35	0	73.98	5158374	CP091855.1
Gordonia alkanivorans strain YC-RL2 chromosome, complete genome	Gordonia alkanivorans	1381	1503	0.35	0	73.67	4921996	CP027114.1
Gordonia sp. 135 chromosome, complete genome	Gordonia sp. 135	1377	1497	0.35	0	73.63	5039827	CP046257.1
Gordonia alkanivorans strain GH-1 chromosome, complete genome	Gordonia alkanivorans	1377	1497	0.35	0	73.63	5039210	CP093238.1
Mycolicibacterium austroafricanum strain MYC038 chromosome	Mycolicibacterium austroafricanum	1372	1435	0.38	0	73.13	6260785	CP082189.1
Mycobacterium vanbaalenii PYR-1, complete genome	Mycolicibacterium vanbaalenii PYR-1	1372	1372	0.36	0	73.13	6491865	CP000511.1
Mycolicibacterium austroafricanum strain MYC211 chromosome	Mycolicibacterium austroafricanum	1368	1479	0.4	0	73.09	6189551	CP082191.1
Mycolicibacterium austroafricanum strain MYC221 chromosome	Mycolicibacterium austroafricanum	1368	1479	0.4	0	73.09	6287627	CP070380.1
Mycolicibacterium austroafricanum strain MYC040 chromosome	Mycolicibacterium austroafricanum	1365	1365	0.36	0	73.29	6038139	CP082190.1
Mycobacterium sp. SMC-8 chromosome, complete genome	Mycobacterium sp. SMC-8	1361	2071	0.39	0	72.99	6609524	CP079865.1
Mycobacterium canettii CIPT 140070017 complete genome	Mycobacterium canettii CIPT 140070017	1347	1347	0.35	0	73.3	4524466	FO203510.1
Mycobacterium kansasii strain 9MK chromosome	Mycobacterium kansasii	1342	1342	0.35	0	73.2	6463923	CP019888.1
Mycobacterium kansasii strain 11MK chromosome	Mycobacterium kansasii	1342	1342	0.35	0	73.2	6434062	CP019887.1
Mycobacterium kansasii strain 10MK chromosome	Mycobacterium kansasii	1342	1342	0.35	0	73.2	6421364	CP019886.1
Mycobacterium kansasii strain 6MK chromosome	Mycobacterium kansasii	1342	1342	0.35	0	73.2	6462452	CP019885.1
Mycobacterium kansasii strain 4MK chromosome	Mycobacterium kansasii	1342	1342	0.35	0	73.2	6440784	CP019884.1
Mycobacterium kansasii strain 1MK chromosome	Mycobacterium kansasii	1342	1342	0.35	0	73.2	6421275	CP019883.1
Mycobacterium kansasii strain FDAARGOS_1616 chromosome	Mycobacterium kansasii	1342	1342	0.35	0	73.2	6470868	CP089231.1
Mycobacterium kansasii strain FDAARGOS_1614 chromosome, complete genome	Mycobacterium kansasii	1342	1342	0.35	0	73.2	6435496	CP089218.1
Mycobacterium kansasii strain FDAARGOS_1615 chromosome, complete genome	Mycobacterium kansasii	1342	1342	0.35	0	73.2	6436818	CP089216.1
Mycobacterium kansasii strain FDAARGOS_1534 chromosome	Mycobacterium kansasii	1342	1342	0.35	0	73.2	6441829	CP084364.1
Mycobacterium kansasii ATCC 12478, complete genome	Mycobacterium kansasii ATCC 12478	1342	1342	0.35	0	73.2	6432277	CP006835.1
XXX	Mycobacterium riyadhense	1340	1340	0.35	0	73.25	66102	LR589089.1
XXX	Mycobacterium riyadhense	1340	1340	0.35	0	73.25	66102	LR588993.1
Mycobacterium kansasii Kuro-I DNA, complete genome	Mycobacterium kansasii	1339	1339	0.35	0	73.24	6649596	AP023343.1
XXX	Mycobacterium kansasii	1337	1337	0.35	0	73.16	44163	LR589423.1
XXX	Mycobacterium kansasii	1337	1337	0.35	0	73.16	44163	LR589361.1
Mycobacterium smegmatis genome assembly NCTC8159, chromosome : 1	Mycolicibacterium smegmatis	1336	1454	0.37	0	73.16	6983267	LN831039.1
Mycolicibacterium smegmatis strain FDAARGOS_1618 chromosome, complete genome	Mycolicibacterium smegmatis	1336	1454	0.37	0	73.16	6891331	CP089215.1
Mycolicibacterium smegmatis strain FDAARGOS_1484 chromosome, complete genome	Mycolicibacterium smegmatis	1336	1513	0.37	0	73.16	6937705	CP082846.1
Mycolicibacterium smegmatis MKD8 chromosome, complete genome	Mycolicibacterium smegmatis MKD8	1332	1539	0.39	0	73.11	7119169	CP027541.1
Mycolicibacterium smegmatis strain Rabinowitchi chromosome, complete genome	Mycolicibacterium smegmatis	1332	1391	0.37	0	73.11	7061747	CP080272.1
Mycolicibacterium smegmatis strain Nishi chromosome, complete genome	Mycolicibacterium smegmatis	1332	1450	0.37	0	73.11	7010278	CP080273.1
Mycolicibacterium smegmatis strain FDAARGOS_1617 chromosome	Mycolicibacterium smegmatis	1332	1509	0.37	0	73.11	7056740	CP089233.1
Mycolicibacterium smegmatis strain FDAARGOS_679 chromosome	Mycolicibacterium smegmatis	1323	1441	0.37	0	73.03	6993871	CP054795.1
Mycolicibacterium smegmatis strain LMN chromosome, complete genome	Mycolicibacterium smegmatis	1323	1441	0.37	0	73.03	7003821	CP102346.1
Mycolicibacterium smegmatis strain LM12 chromosome, complete genome	Mycolicibacterium smegmatis	1323	1441	0.37	0	73.03	7006086	CP102344.1
Mycolicibacterium smegmatis strain LM14 chromosome, complete genome	Mycolicibacterium smegmatis	1323	1441	0.37	0	73.03	7005472	CP102347.1
Mycolicibacterium smegmatis strain LM11 chromosome, complete genome	Mycolicibacterium smegmatis	1323	1441	0.37	0	73.03	7006087	CP102345.1
Mycolicibacterium smegmatis strain LM13 chromosome, complete genome	Mycolicibacterium smegmatis	1323	1441	0.37	0	73.03	7006086	CP102343.1
Mycolicibacterium smegmatis strain LM15 chromosome, complete genome	Mycolicibacterium smegmatis	1323	1441	0.37	0	73.03	7003821	CP102342.1
Mycobacterium smegmatis strain INHR2, complete genome	Mycolicibacterium smegmatis	1323	1441	0.37	0	73.03	6988302	CP009496.1
Mycobacterium smegmatis strain INHR1, complete genome	Mycolicibacterium smegmatis	1323	1441	0.37	0	73.03	6988337	CP009495.1
Mycobacterium smegmatis str. MC2 155, complete genome	Mycolicibacterium smegmatis MC2 155	1323	1441	0.37	0	73.03	6988269	CP009494.1
Mycolicibacterium smegmatis strain Jucho chromosome, complete genome	Mycolicibacterium smegmatis	1323	1500	0.37	0	73.03	6895172	CP080274.1
Mycobacterium smegmatis str. MC2 155, complete genome	Mycolicibacterium smegmatis MC2 155	1323	1441	0.37	0	73.03	6988208	CP001663.1
Mycobacterium smegmatis str. MC2 155, complete genome	Mycolicibacterium smegmatis MC2 155	1323	1441	0.37	0	73.03	6988209	CP000480.1
Mycobacterium sp. YC-RL4 chromosome, complete sequence	Mycobacterium sp. YC-RL4	1321	1387	0.36	0	72.91	5801417	CP015596.1
Mycolicibacterium doricum JCM 12405 DNA, nearly complete genome	Mycobacterium doricum	1318	1318	0.34	0	73.29	4029398	AP022605.1
Mycolicibacterium fallax JCM 6405 DNA, nearly complete genome	Mycolicibacterium fallax	1309	1309	0.35	0	72.79	4156821	AP022603.1
Mycolicibacter sp. MYC123 chromosome	Mycolicibacter sp. MYC123	1300	1431	0.37	0	72.62	4425302	CP083985.1
Gordonia rubripertincta strain CWB2, complete genome	Gordonia rubripertincta	1296	1416	0.35	0	72.92	5227013	CP022580.1
Mycolicibacter sp. MYC101 chromosome	Mycolicibacter sp. MYC101	1296	1361	0.37	0	72.58	4512895	CP084030.1
Mycolicibacter sp. MYC017 chromosome	Mycolicibacter sp. MYC017	1296	1361	0.37	0	72.58	4547062	CP084028.1
Mycobacterium riyadhense strain NTM chromosome	Mycobacterium riyadhense	1294	1294	0.34	0	73.16	6772223	CP045092.1
Mycobacterium sp. 20KCMC460 DNA, complete genome	Mycobacterium sp. 20KCMC460	1274	1274	0.35	0	72.68	6264831	AP025524.1
Mycobacterium sp. IWGMT90018-18076 DNA, complete genome	Mycobacterium sp. IWGMT90018-18076	1274	1274	0.35	0	72.68	6346450	AP025179.1
Mycolicibacterium baixiangningiae strain LJ126 chromosome, complete genome	Mycolicibacterium baixiangningiae	1240	1240	0.35	0	71.95	6181092	CP066218.1
Gordonia sp. WA4-43 chromosome, complete genome	Gordonia sp. WA4-43	1135	1196	0.35	0	71.61	5438735	CP084736.1
Gordonia sp. JH63 chromosome, complete genome	Gordonia sp. JH63	1118	1179	0.35	0	71.51	5175911	CP047235.1
Gordonia terrae strain RL-JC02 chromosome, complete genome	Gordonia terrae	1117	1178	0.35	0	71.43	5185803	CP049836.1
Gordonia hongkongensis strain JCM 31934 chromosome, complete genome	Gordonia hongkongensis	1113	1173	0.35	0	71.39	5295947	CP095552.1
Microlunatus sp. Gsoil 973 chromosome, complete genome	Microlunatus sp. Gsoil 973	1032	1154	0.36	0	70.45	4913910	CP046122.1
Nocardioidaceae bacterium strain TYQ2 chromosome, complete genome	Nocardioidaceae bacterium	1022	1087	0.36	0	69.87	3600424	CP076053.1
Ornithinimicrobium ciconiae strain H23M54 chromosome, complete genome	Ornithinimicrobium ciconiae	984	1044	0.36	0	69.73	4092907	CP041616.1
Ornithinimicrobium sp. HY1793 chromosome, complete genome	Ornithinimicrobium sp. HY1793	984	1103	0.36	0	69.92	4620106	CP099489.1
Mycolicibacterium phocaicum JCM 15301 DNA, nearly complete genome	Mycolicibacterium phocaicum	978	1241	0.37	0	70.01	5853197	AP022616.1
Nocardioidaceae bacterium A5X3R13 chromosome	Nocardioidaceae bacterium A5X3R13	799	928	0.36	0	68.3	4915857	CP094970.1
Microlunatus elymi strain KUDC0627 chromosome, complete genome	Microlunatus elymi	759	1360	0.37	0	69.08	5121194	CP041692.1
Mycolicibacterium phocaicum strain RL-HY01 chromosome, complete genome	Mycolicibacterium phocaicum	720	1060	0.38	0	70.34	6064759	CP084713.1
Tessaracoccus sp. Marseille-P5995 genome assembly, chromosome: contig00001	Tessaracoccus timonensis	689	748	0.35	0	67.82	2759000	LT996886.1
Agromyces archimandritae strain G127AT chromosome, complete genome	Agromyces archimandritae	668	668	0.34	0	67.17	3453307	CP071696.1
Dietzia sp. B32 chromosome	Dietzia sp. B32	647	767	0.36	1e-179	66.5	3725706	CP093845.1
Microbacterium protaetiae strain DFW100M-13 chromosome, complete genome	Microbacterium protaetiae	640	769	0.3	2e-177	69.17	3790483	CP035494.1
Leucobacter triazinivorans strain JW-1 chromosome, complete genome	Leucobacter triazinivorans	634	634	0.32	7e-176	67.25	3478815	CP035806.1
Dietzia psychralcaliphila strain ILA-1 chromosome, complete genome	Dietzia psychralcaliphila	600	717	0.32	1e-165	67.38	3878247	CP015453.1
Schaalia sp. JY-X169 chromosome, complete genome	Schaalia sp. JY-X169	545	648	0.39	3e-149	66.24	2382167	CP059675.1
Dietzia kunjamensis strain 313 chromosome, complete genome	Dietzia kunjamensis	453	830	0.34	1e-121	68.38	3698013	CP099712.1
Gulosibacter molinativorax strain ON4 chromosome, complete genome	Gulosibacter molinativorax	453	564	0.3	1e-121	66.48	3465658	CP028426.1
Dietzia lutea strain YIM 80766 chromosome, complete genome	Dietzia lutea	381	794	0.32	7e-100	67.01	3774363	CP015449.1
Gordonia bronchialis strain FDAARGOS_1476 chromosome, complete genome	Gordonia bronchialis	366	615	0.22	5e-95	68.66	5307108	CP082859.1
Gordonia bronchialis strain FDAARGOS_676 chromosome, complete genome	Gordonia bronchialis	361	573	0.22	2e-93	68.69	5217550	CP046320.1
Gordonia bronchialis DSM 43247, complete genome	Gordonia bronchialis DSM 43247	361	573	0.22	2e-93	68.69	5208602	CP001802.1
Mycobacterium sp. 'sulfur cave' chromosome, complete genome	Mycobacterium sp. 'sulfur cave'	308	536	0.22	1e-77	68.15	4719641	CP097320.1
Blastococcus saxobsidens DD2 complete genome	Blastococcus saxobsidens DD2	307	532	0.24	1e-77	69.34	4875340	FO117623.1
Gordonia polyisoprenivorans strain C chromosome, complete genome	Gordonia polyisoprenivorans	306	509	0.22	4e-77	67.58	5925347	CP073075.1
Nocardioides rotundus strain MCCC 1A10561 chromosome, complete genome	Nocardioides rotundus	304	560	0.07	2e-76	75.22	4088569	CP082922.1
Gordonia phthalatica strain QH-11 chromosome, complete genome	Gordonia phthalatica	298	517	0.21	6e-75	67.52	4428727	CP011853.1
Gordonia zhaorongruii strain HY186 chromosome, complete genome	Gordonia zhaorongruii	295	500	0.24	8e-74	67.73	3233079	CP041763.1
Nocardioides sp. HDW12B chromosome, complete genome	Nocardioides sp. HDW12B	283	489	0.04	5e-70	92.27	4192138	CP049867.1
Gordonia sp. YC-JH1 chromosome, complete genome	Gordonia sp. YC-JH1	280	602	0.25	2e-69	68.71	4101557	CP025435.1
Austwickia sp. isolate Fred_18-Q3-R57-64_BATAC.85v2 chromosome, complete genome	Austwickia sp.	263	1447	0.16	5e-64	70.63	4314146	CP064985.1
Oerskovia sp. KBS0722 chromosome, complete genome	Oerskovia sp. KBS0722	256	652	0.19	7e-62	71.45	4357994	CP042174.1

## Sheet: NCBI_blastn_T4clone1_FragmentD
Description	Scientific Name	Max Score	Total Score	Query Cover	E value	Per. ident	Acc. Len	Accession
Nocardioides coralli strain SCSIO 67246 chromosome, complete genome	Nocardioides coralli	523	523	0.12	3e-142	72.48	3527132	CP082273.1
Nocardioides cynanchi strain SB3-45 chromosome, complete genome	Nocardioides cynanchi	481	481	0.12	1e-129	71.89	3998545	CP044344.1
Nocardioides sp. zg-536 chromosome, complete genome	Nocardioides sp. zg-536	470	927	0.2	2e-126	68.51	3863826	CP074406.1
Nocardioides sp. S5 chromosome, complete genome	Nocardioides sp. S5	448	559	0.08	6e-120	76.11	4749522	CP022296.1
Nocardioides ochotonae strain ZJ1313 chromosome, complete genome	Nocardioides ochotonae	425	488	0.14	7e-113	71.24	4264922	CP061769.1
Nocardioides yefusunii strain HY056 chromosome, complete genome	Nocardioides yefusunii	396	466	0.14	3e-104	70.18	3321975	CP034929.1
Nocardioides sp. JQ2195 chromosome, complete genome	Nocardioides sp. JQ2195	363	363	0.18	2e-94	67.49	4076652	CP050902.1
Nocardioides euryhalodurans strain MMS17-SY117 chromosome, complete genome	Nocardioides euryhalodurans	306	626	0.19	5e-77	69.85	4017744	CP038267.1
Miniimonas sp. S16 chromosome, complete genome	Miniimonas sp. S16	280	421	0.08	2e-69	74.51	3702287	CP029049.1
Nocardioides baekrokdamisoli KCTC 39748 DNA, complete genome	Nocardioides baekrokdamisoli	246	246	0.12	4e-59	67.87	2965302	AP019307.1
Friedmanniella sagamiharensis strain DSM 21743 genome assembly, chromosome: I	Microlunatus sagamiharensis	242	242	0.13	5e-58	67.88	4405285	LT629799.1
Mycolicibacterium arabiense JCM 18538 DNA, complete genome	Mycolicibacterium arabiense	233	233	0.12	2e-55	67.36	6017160	AP022593.1
Pimelobacter simplex strain N40 plasmid p1-N40, complete sequence	Pimelobacter simplex	233	475	0.17	2e-55	67.16	110947	CP096277.1
Pimelobacter simplex strain N39 plasmid pA-N39, complete sequence	Pimelobacter simplex	233	475	0.17	2e-55	67.16	110939	CP097985.1
Nocardioides aromaticivorans strain IC177 chromosome, complete genome	Nocardioides aromaticivorans	231	231	0.12	3e-54	66.85	5247736	CP022295.1
Friedmanniella luteola strain DSM 21741 genome assembly, chromosome: I	Friedmanniella luteola	216	274	0.16	7e-50	66.7	4717614	LT629749.1
Dietzia kunjamensis strain 313 chromosome, complete genome	Dietzia kunjamensis	213	213	0.11	8e-49	66.44	3698013	CP099712.1
Mycobacterium grossiae strain DSM 104744 chromosome, complete genome	Mycobacterium grossiae	203	203	0.12	4e-46	66.14	5637923	CP043474.1
Gordonia sp. JH63 chromosome, complete genome	Gordonia sp. JH63	199	292	0.12	5e-45	66.67	5175911	CP047235.1
Nocardioides aquaticus strain KCTC 9944 chromosome, complete genome	Nocardioides aquaticus	198	521	0.19	2e-44	66.47	4580814	CP075371.1
Gordonia pseudamarae strain CON9 chromosome, complete genome	Gordonia pseudamarae	193	193	0.07	7e-43	70.76	5147008	CP045809.1
Gordonia pseudamarae strain BEN371 chromosome, complete genome	Gordonia pseudamarae	193	193	0.07	7e-43	70.76	5213089	CP045806.1
Dietzia sp. B32 chromosome	Dietzia sp. B32	189	189	0.11	9e-42	66.82	3725706	CP093845.1
Gordonia amarae strain BEN368 chromosome, complete genome	Gordonia amarae	187	265	0.08	3e-41	69.9	5363489	CP045808.1
Gordonia amarae strain BEN372 chromosome, complete genome	Gordonia amarae	187	265	0.08	3e-41	69.9	5291543	CP045805.1
Gordonia amarae strain BEN374 chromosome, complete genome	Gordonia amarae	187	265	0.08	3e-41	69.9	5395088	CP045804.1
Nocardioides sambongensis strain KUDC 5002 chromosome, complete genome	Nocardioides sambongensis	187	340	0.19	3e-41	65.67	4434294	CP041091.1
Janibacter sp. YB324 chromosome, complete genome	Janibacter sp. YB324	187	897	0.25	3e-41	70.29	3369845	CP060120.1
Mycobacterium sinense strain JDM601, complete genome	Mycolicibacter sinensis	186	186	0.07	1e-40	68.94	4643668	CP002329.1
Gordonia mangrovi strain HNM0687 chromosome, complete genome	Gordonia mangrovi	182	239	0.14	1e-39	66.48	5388218	CP102850.1
Rhodococcus pyridinivorans strain YC-JH2 chromosome, complete genome	Rhodococcus pyridinivorans	182	182	0.13	1e-39	65.94	4959969	CP050178.1
Nocardioides sp. S-1144 chromosome, complete genome	Nocardioides sp. S-1144	181	422	0.09	1e-39	73.33	4427648	CP040695.2
Ornithinimicrobium flavum strain CPCC 203535 chromosome, complete genome	Ornithinimicrobium flavum	181	181	0.11	1e-39	66.4	3712913	CP038213.1
Rhodococcus pyridinivorans strain TG9 chromosome, complete genome	Rhodococcus pyridinivorans	180	180	0.13	5e-39	65.62	5034221	CP022208.1
Rhodococcus sp. Z13 chromosome, complete genome	Rhodococcus sp. Z13	176	176	0.13	6e-38	65.4	4532339	CP107551.1
Rhodococcus rhodochrous strain ATCC BAA870 chromosome, complete genome	Rhodococcus rhodochrous	175	175	0.13	2e-37	65.87	5370536	CP032675.1
Rhodococcus rhodochrous strain BX2 chromosome, complete genome	Rhodococcus rhodochrous	175	175	0.13	2e-37	65.87	5459556	CP027557.1
Rhodococcus pyridinivorans strain RL-GZ01 chromosome, complete genome	Rhodococcus pyridinivorans	173	173	0.13	7e-37	65.51	4948512	CP103308.1
Rhodococcus sp. GA1 chromosome, complete genome	Rhodococcus sp. GA1	173	173	0.13	7e-37	65.73	5007152	CP097186.1
Rhodococcus pyridinivorans strain PE41 chromosome, complete genome	Rhodococcus pyridinivorans	173	173	0.13	7e-37	65.73	5126090	CP096583.1
Rhodococcus pyridinivorans strain YC-MTN chromosome, complete genome	Rhodococcus pyridinivorans	173	173	0.13	7e-37	65.73	5309977	CP095851.1
Rhodococcus pyridinivorans SB3094, complete genome	Rhodococcus pyridinivorans SB3094	173	173	0.13	7e-37	65.73	5227080	CP006996.1
Janibacter indicus strain YFY001 chromosome, complete genome	Janibacter indicus	172	461	0.17	7e-37	66.18	3401189	CP013290.1
Rhodococcus sp. 2G, complete genome	Rhodococcus sp. 2G	171	171	0.13	2e-36	65.41	5231430	CP018063.1
Rhodococcus pyridinivorans strain DNHP-S2 chromosome, complete genome	Rhodococcus pyridinivorans	171	171	0.13	2e-36	65.41	4829321	CP088975.1
Rhodococcus pyridinivorans strain B403 chromosome, complete genome	Rhodococcus pyridinivorans	171	171	0.13	2e-36	65.41	4944495	CP066853.1
Rhodococcus pyridinivorans strain 5Ap chromosome, complete genome	Rhodococcus pyridinivorans	171	171	0.13	2e-36	65.41	5220735	CP063450.1
Rhodococcus sp. p52, complete genome	Rhodococcus sp. p52	169	169	0.13	8e-36	65.38	4893347	CP016819.1
Rhodococcus pyridinivorans strain YF3 chromosome, complete genome	Rhodococcus pyridinivorans	168	168	0.13	8e-36	65.62	5257019	CP040719.1
Rhodococcus pyridinivorans strain GF3, complete genome	Rhodococcus pyridinivorans	168	168	0.13	8e-36	65.62	5303895	CP022915.1
Rhodococcus pyridinivorans strain 4-4 chromosome, complete genome	Rhodococcus pyridinivorans	168	168	0.13	8e-36	65.62	4974370	CP086069.1
Rhodococcus sp. RDE2 DNA, complete genome	Rhodococcus sp. RDE2	168	168	0.13	8e-36	65.76	5386255	AP025186.1
Rhodococcus sp. LW-XY12 chromosome, complete genome	Rhodococcus sp. LW-XY12	168	168	0.13	8e-36	65.62	5208978	CP079225.1
Mycobacteroides chelonae strain NCTC946 genome assembly, chromosome: 1	Mycobacteroides chelonae	168	360	0.14	3e-35	66.94	5348362	LR134345.1
Rhodococcus rhodochrous strain NCTC10210 genome assembly, chromosome: 1	Rhodococcus rhodochrous	168	168	0.13	3e-35	65.38	5274756	LT906450.1
Mycolicibacterium phlei strain CCUG 21000 chromosome, complete genome	Mycolicibacterium phlei	168	360	0.14	3e-35	66.94	5349645	CP014475.1
Thermobifida halotolerans strain DSM 44931 chromosome, complete genome	Thermobifida halotolerans	167	167	0.1	3e-35	65.97	5450744	CP063196.1
Rhodococcus rhodochrous strain EP4 chromosome	Rhodococcus rhodochrous	163	163	0.13	4e-34	65.27	5717651	CP032221.1
Mycolicibacterium fortuitum strain Kelantanesensis chromosome, complete genome	Mycolicibacterium fortuitum	161	161	0.12	1e-33	65.31	6419378	CP089608.1
Mycolicibacterium fallax JCM 6405 DNA, nearly complete genome	Mycolicibacterium fallax	159	159	0.12	4e-33	65.26	4156821	AP022603.1
Janibacter limosus strain P1(28)-3 chromosome, complete genome	Janibacter limosus	159	463	0.2	4e-33	73.98	3762529	CP087977.1
Rhodococcus pyridinivorans strain Y6 chromosome, complete genome	Rhodococcus pyridinivorans	158	158	0.13	2e-32	65.1	4869016	CP096035.1
Gordonia sp. WA4-43 chromosome, complete genome	Gordonia sp. WA4-43	157	262	0.12	5e-32	65.03	5438735	CP084736.1
Gordonia terrae strain PE42 chromosome, complete genome	Gordonia terrae	156	156	0.11	5e-32	65.74	5662353	CP096585.1
Rhodococcus gordoniae strain DND3 chromosome, complete genome	Rhodococcus gordoniae	153	153	0.13	7e-31	64.89	4550112	CP101467.1
Mycolicibacterium hassiacum DSM 44199 isolate Mhassiacum genome assembly, chromosome: 1	Mycolicibacterium hassiacum DSM 44199	151	151	0.11	2e-30	65.35	5269097	LR026975.1
Nocardioides dokdonensis FR1436 chromosome, complete genome	Nocardioides dokdonensis FR1436	151	242	0.2	2e-30	65.1	4376707	CP015079.1
Mycolicibacterium septicum strain PDNC012 chromosome	Mycolicibacterium septicum	149	149	0.06	8e-30	68.02	6515693	CP070349.1
Mycolicibacterium chitae JCM 12403 DNA, nearly complete genome	Mycolicibacterium chitae	146	146	0.12	1e-28	65.13	5482061	AP022604.1
Cellulomonas fimi strain NCTC7547 genome assembly, chromosome: 1	Cellulomonas fimi	146	146	0.12	1e-28	66.01	4194131	LR134387.1
Mycolicibacterium chitae strain NCTC10485 genome assembly, chromosome: 1	Mycolicibacterium chitae	146	146	0.12	1e-28	65.13	5461769	LR134355.1
Cellulomonas fimi ATCC 484, complete genome	Cellulomonas fimi ATCC 484	146	146	0.12	1e-28	66.01	4266344	CP002666.1
Mycobacterium cookii JCM 12404 DNA, complete genome	Mycobacterium cookii	140	215	0.09	4e-27	67.02	5318517	AP022569.1
Pseudonocardia broussonetiae strain Gen 01 chromosome, complete genome	Pseudonocardia broussonetiae	138	138	0.12	1e-26	65.14	7177725	CP053564.1
Microcella flavibacter strain WY83 chromosome, complete genome	Microcella flavibacter	137	200	0.09	5e-26	67.32	2620736	CP051299.1
Nocardioidaceae bacterium strain TYQ2 chromosome, complete genome	Nocardioidaceae bacterium	133	191	0.05	6e-25	70.42	3600424	CP076053.1
Tessaracoccus sp. MC1865 chromosome, complete genome	Tessaracoccus sp. MC1865	133	133	0.12	6e-25	64.65	3035218	CP072596.1
Rhodococcus hoagii JID03-56 DNA, complete genome	Prescottella equi	132	226	0.09	2e-24	66.84	5141071	AP024198.1
Prescottella equi strain P2120831 chromosome, complete genome	Prescottella equi	128	128	0.12	3e-23	64.98	5145013	CP093554.1
Rhodococcus equi 103S chromosome	Rhodococcus hoagii 103S	126	126	0.12	9e-23	64.32	5043170	FN563149.1
Nocardioides sp. zg-579 chromosome, complete genome	Nocardioides sp. zg-579	124	391	0.17	3e-22	74.31	4391338	CP053660.1
Rhodococcus hoagii JCM94-27 DNA, complete genome	Prescottella equi	123	123	0.12	3e-22	64.87	5118290	AP024187.1
Mycolicibacterium brumae strain ATCC 51384 chromosome, complete genome	Mycolicibacterium brumae	121	183	0.04	4e-21	72.27	3988920	CP104302.1
Nocardioides panacis strain G188 chromosome, complete genome	Nocardioides panacis	121	230	0.06	4e-21	68.65	4901775	CP077062.1
Euzebya pacifica strain DY32-46 chromosome, complete genome	Euzebya pacifica	119	203	0.04	1e-20	73.79	5799875	CP031165.1
Rhodococcus hoagii JCM94-25 DNA, complete genome	Prescottella equi	119	119	0.12	1e-20	64.38	5191804	AP024185.1
Gordonia insulae strain MMS17-SY073	Gordonia insulae	117	218	0.06	5e-20	69.46	5962176	CP033972.1
Prescottella equi strain P2117036 chromosome, complete genome	Prescottella equi	117	117	0.12	5e-20	64.32	5142908	CP093553.1
Cryobacterium sp. PAMC25264 chromosome, complete genome	Cryobacterium sp. PAMC25264	116	116	0.08	5e-20	65.67	4064970	CP080383.1
Prescottella equi strain PAM2287 chromosome, complete genome	Prescottella equi	114	114	0.12	2e-19	64.55	5263868	CP095477.1
Prescottella equi strain lh_12 chromosome, complete genome	Prescottella equi	114	114	0.12	2e-19	64.55	5268319	CP094639.1
Rhodococcus hoagii ATCC 33701 DNA, complete genome	Prescottella equi	113	113	0.12	6e-19	64.05	5227764	AP025268.1
Prescottella equi strain FDAARGOS_952 chromosome, complete genome	Prescottella equi	113	113	0.12	6e-19	64.05	5218699	CP065594.1
Cellulomonas wangleii strain zg-ZUI222 chromosome, complete genome	Cellulomonas wangleii	111	436	0.04	2e-18	74.74	4076825	CP074405.1
Curtobacterium sp. Csp1 chromosome	Curtobacterium sp. Csp1	106	106	0.02	9e-17	76.28	4190914	CP054594.1
Curtobacterium sp. csp3 chromosome	Curtobacterium sp. csp3	106	106	0.02	9e-17	76.28	3365398	CP054592.1
Rhodococcus sp. SGAir0479 chromosome, complete genome	Rhodococcus sp. SGAir0479	106	184	0.08	9e-17	66.9	4869964	CP039432.1
Acidipropionibacterium acidipropionici strain FAM 19036 chromosome, complete genome	Acidipropionibacterium acidipropionici	105	164	0.03	9e-17	71.81	3622795	CP040634.1
Nocardiopsis sp. HDS12 chromosome, complete genome	Nocardiopsis sp. HDS12	105	172	0.03	9e-17	76.47	6602217	CP074132.1
Cellulomonas sp. zg.B89 chromosome, complete genome	Cellulomonas sp. zg.B89	104	104	0.02	3e-16	73	4190910	CP101987.1

## Sheet: brig1_homologs_neighborhood
Hit #	Organism	Blast Hit Description	Genus	Max Score	Total Score	Query Cover	E value	Percent identity	Amino acid length	Blast Hit Accession	Defense element nearby	BREX/Pgl genes nearby	CRISPR system nearby	Transposase nearby	-10	-9	-8	-7	-6	-5	-4	-3	-2	-1	0	1	2	3	4	5	6	7	8	9	10
1	Nocardioides zhouii	hypothetical protein	Nocardioides	264	264	0.96	1e-84	51.3834	266	WP_129427366.1	1			1	Lsr2 family protein	PIN domain nuclease	CopG family transcriptional regulator	DUF2786 domain-containing protein	hypothetical protein	NERD domain-containing protein	hypothetical protein	hypothetical protein	endonuclease/exonuclease/phosphatase family protein	hypothetical protein	hypothetical protein	ADP-ribosylglycohydrolase family protein	hypothetical protein	hypothetical protein	SIR2 family protein	IS3 family transposase	vitamin B12-dependent ribonucleotide reductase	transcriptional regulator NrdR	hypothetical protein	serine hydrolase	no neighbor
2	Nocardioides anomalus	hypothetical protein	Nocardioides	255	255	0.98	2e-78	50	475	WP_165228961.1	1				GNAT family N-acetyltransferase	hypothetical protein	hypothetical protein	hypothetical protein	hypothetical protein	ImmA/IrrE family metallo-endopeptidase	hypothetical protein	GIY-YIG nuclease family protein	restriction endonuclease	hypothetical protein	hypothetical protein	excalibur calcium-binding domain-containing protein	hypothetical protein	redoxin domain-containing protein	FAD-dependent oxidoreductase	SDR family oxidoreductase	low temperature requirement protein A	NAD(P)/FAD-dependent oxidoreductase	hypothetical protein	cytochrome b N-terminal domain-containing protein	alpha/beta hydrolase
3	Micromonospora costi	hypothetical protein	Micromonospora	183	183	0.99	9e-53	42.1456	292	WP_120781556.1	1	1			hypothetical protein	hypothetical protein	restriction endonuclease	hypothetical protein	hypothetical protein	BREX-2 system adenine-specific DNA-methyltransferase PglX	winged helix-turn-helix domain-containing protein	DivIVA domain-containing protein	hypothetical protein	hypothetical protein	hypothetical protein	DUF3883 domain-containing protein	type II toxin-antitoxin system VapB family antitoxin	hypothetical protein	DUF4263 domain-containing protein	BREX system serine/threonine kinase PglW	hypothetical protein	hypothetical protein	adenylate/guanylate cyclase domain-containing protein	hypothetical protein	Crp/Fnr family transcriptional regulator
4	Modestobacter deserti	hypothetical protein	Modestobacter	181	181	0.97	2e-52	41.6342	261	WP_152731672.1					50S ribosomal protein L36	30S ribosomal protein S13	30S ribosomal protein S11	30S ribosomal protein S4	DNA-directed RNA polymerase subunit alpha	50S ribosomal protein L17	tRNA pseudouridine(38-40) synthase TruA	SDR family oxidoreductase	NTP transferase domain-containing protein	formate dehydrogenase accessory sulfurtransferase FdhD	hypothetical protein	MogA/MoaB family molybdenum cofactor biosynthesis protein	cyclic pyranopterin monophosphate synthase MoaC	molybdopterin-binding protein	hypothetical protein	50S ribosomal protein L13	30S ribosomal protein S9	phosphoglucosamine mutase	glutamine--fructose-6-phosphate transaminase (isomerizing)	PDZ domain-containing protein	4'-phosphopantetheinyl transferase superfamily protein
5	Synechococcus sp. CS-1324	hypothetical protein	Synechococcus	181	181	0.97	3e-52	38.4615	278	WP_259703096.1					DUF3143 domain-containing protein	J domain-containing protein	16S rRNA (guanine(527)-N(7))-methyltransferase RsmG	aldo/keto reductase	ferredoxin	DUF1257 domain-containing protein	DUF2997 domain-containing protein	HEAT repeat domain-containing protein	hypothetical protein	MFS transporter	hypothetical protein	hypothetical protein	23S rRNA (adenine(2503)-C(2))-methyltransferase RlmN	high light inducible protein	DNA-directed RNA polymerase subunit beta'	DNA-directed RNA polymerase subunit gamma	DNA-directed RNA polymerase subunit beta	TatD family hydrolase	30S ribosomal protein S20	histidinol dehydrogenase	ribose-5-phosphate isomerase RpiA
6	Micromonospora chokoriensis	hypothetical protein	Micromonospora	182	182	0.97	4e-52	42.0233	292	WP_030490580.1	1	1			Crp/Fnr family transcriptional regulator	hypothetical protein	hypothetical protein	hypothetical protein	BREX system serine/threonine kinase PglW	hypothetical protein	hypothetical protein	hypothetical protein	hypothetical protein	hypothetical protein	hypothetical protein	hypothetical protein	DUF4263 domain-containing protein	hypothetical protein	hypothetical protein	hypothetical protein	DivIVA domain-containing protein	winged helix-turn-helix domain-containing protein	BREX-2 system adenine-specific DNA-methyltransferase PglX	hypothetical protein	hypothetical protein
7	Micromonospora globispora	hypothetical protein	Micromonospora	181	181	0.97	9e-52	42.5287	293	WP_109964557.1					no neighbor	no neighbor	no neighbor	no neighbor	no neighbor	no neighbor	no neighbor	DivIVA domain-containing protein	ADP-ribosylglycohydrolase family protein	hypothetical protein	hypothetical protein	hypothetical protein	hypothetical protein	no neighbor	no neighbor	no neighbor	no neighbor	no neighbor	no neighbor	no neighbor	no neighbor
8	Micromonospora siamensis	hypothetical protein	Micromonospora	178	178	0.98	1e-50	42.2481	294	WP_088971871.1	1	1			hypothetical protein	hypothetical protein	hypothetical protein	hypothetical protein	BREX-2 system adenine-specific DNA-methyltransferase PglX	winged helix-turn-helix domain-containing protein	DivIVA domain-containing protein	hypothetical protein	hypothetical protein	hypothetical protein	hypothetical protein	hypothetical protein	DUF559 domain-containing protein	BREX system serine/threonine kinase PglW	VWA domain-containing protein	alkaline phosphatase D family protein	plasmid pRiA4b ORF-3 family protein	hypothetical protein	hypothetical protein	ABC transporter ATP-binding protein/permease	MarR family transcriptional regulator
9	Micromonospora craniellae	hypothetical protein	Micromonospora	176	176	0.97	3e-50	41.7969	262	WP_117228140.1	1	1			hypothetical protein	AAA family ATPase	hypothetical protein	S8 family peptidase	DUF4184 family protein	SAM-dependent methyltransferase	hypothetical protein	HD domain-containing protein	BREX system serine/threonine kinase PglW	DUF559 domain-containing protein	hypothetical protein	hypothetical protein	hypothetical protein	hypothetical protein	DivIVA domain-containing protein	winged helix-turn-helix domain-containing protein	DUF433 domain-containing protein	AAA domain-containing protein	pectate lyase	pectate lyase	Gfo/Idh/MocA family oxidoreductase
10	Micromonospora sp. 4G51	hypothetical protein	Micromonospora	175	175	0.99	2e-49	40.9962	294	WP_146231007.1	1	1			no neighbor	no neighbor	no neighbor	no neighbor	hypothetical protein	hypothetical protein	BREX system serine/threonine kinase PglW	DUF3024 domain-containing protein	type II toxin-antitoxin system VapB family antitoxin	hypothetical protein	hypothetical protein	hypothetical protein	ADP-ribosylglycohydrolase family protein	DivIVA domain-containing protein	winged helix-turn-helix domain-containing protein	helix-turn-helix domain-containing protein	hypothetical protein	BREX-2 system adenine-specific DNA-methyltransferase PglX	hypothetical protein	sensor domain-containing protein	hypothetical protein
11	Verrucosispora sp. ts21	hypothetical protein C1A38_00525	Verrucosispora	172	172	0.98	9e-49	40.9962	272	PMR63103.1	1	1			peptide ABC transporter ATP-binding protein	ABC transporter ATP-binding protein	endoglucanase	hypothetical protein	hypothetical protein	hypothetical protein	hypothetical protein	phosphohydrolase	BREX system serine/threonine kinase PglW	hypothetical protein	hypothetical protein	hypothetical protein	hypothetical protein	hypothetical protein	cell division protein DivIVA	GntR family transcriptional regulator	SAM-dependent methyltransferase	hypothetical protein	hypothetical protein	hypothetical protein	hypothetical protein
12	Plantactinospora sp. BB1	hypothetical protein	Plantactinospora	167	167	0.98	1e-46	39.9225	269	WP_159104415.1	1				iron-siderophore ABC transporter substrate-binding protein	iron chelate uptake ABC transporter family permease subunit	iron chelate uptake ABC transporter family permease subunit	ABC transporter ATP-binding protein	hypothetical protein	sugar ABC transporter substrate-binding protein	ABC transporter permease subunit	sugar ABC transporter permease	LacI family transcriptional regulator	hypothetical protein	hypothetical protein	restriction endonuclease	DivIVA domain-containing protein	CU044_2847 family protein	polyprenol phosphomannose-dependent alpha 1,6 mannosyltransferase MptB	lysine N(6)-hydroxylase/L-ornithine N(5)-oxygenase family protein	methionyl-tRNA formyltransferase	LD-carboxypeptidase	thiamine pyrophosphate-requiring protein	hypothetical protein	hypothetical protein
13	Nitrobacter sp. Nb-311A	hypothetical protein	Nitrobacter	164	164	0.88	6e-46	43.1624	233	WP_165475270.1				1	carbamoyltransferase	hypothetical protein	tRNA-Pro	DUF192 domain-containing protein	cold shock domain-containing protein	hypothetical protein	VOC family protein	hypothetical protein	tRNA-Glu	helix-turn-helix domain-containing protein	hypothetical protein	IS5 family transposase	IS5 family transposase	PRC-barrel domain-containing protein	hypothetical protein	phosphatase PAP2 family protein	hypothetical protein	HdeD family acid-resistance protein	hypothetical protein	lysine-2,3-aminomutase-like protein	EF-P lysine aminoacylase EpmA
14	unclassified Pseudoclavibacter	MULTISPECIES: hypothetical protein	Pseudoclavibacter	160	160	0.98	4e-44	40.458	249	WP_146080558.1					ABC transporter substrate-binding protein	FUSC family protein	AAA family ATPase	hypothetical protein	NUDIX hydrolase	pyridoxamine 5'-phosphate oxidase family protein	tryptophan-rich sensory protein	L-rhamnose mutarotase	amino acid permease	alpha/beta fold hydrolase	hypothetical protein	hypothetical protein	hypothetical protein	excalibur calcium-binding domain-containing protein	hypothetical protein	(deoxy)nucleoside triphosphate pyrophosphohydrolase	dihydrodipicolinate synthase family protein	mandelate racemase/muconate lactonizing enzyme family protein	IclR family transcriptional regulator	sugar ABC transporter substrate-binding protein	sugar ABC transporter permease
15	Tessaracoccus massiliensis	hypothetical protein	Tessaracoccus	159	159	0.98	2e-42	39.0152	381	WP_040283602.1	1				type II toxin-antitoxin system VapC family toxin	hypothetical protein	DNA helicase UvrD	hypothetical protein	hypothetical protein	hypothetical protein	Swt1 family HEPN domain-containing protein	N-6 DNA methylase	phospholipase D-like domain-containing protein	hypothetical protein	hypothetical protein	hypothetical protein	putative DNA binding domain-containing protein	hypothetical protein	hypothetical protein	hypothetical protein	DinB family protein	exodeoxyribonuclease III	hypothetical protein	hypothetical protein	catalase
16	Microbacterium esteraromaticum	hypothetical protein	Microbacterium	152	152	0.97	7e-41	39.0625	250	WP_206550750.1					DUF2520 domain-containing protein	acetylxylan esterase	IclR family transcriptional regulator	malate synthase G	hypothetical protein	ATP-binding protein	transcriptional regulator	hypothetical protein	large exoprotein	cyclase family protein	hypothetical protein	(deoxy)nucleoside triphosphate pyrophosphohydrolase	hypothetical protein	hypothetical protein	TetR/AcrR family transcriptional regulator C-terminal ligand-binding domain-containing protein	SDR family oxidoreductase	TetR/AcrR family transcriptional regulator	ATP-binding cassette domain-containing protein	ABC transporter permease	helix-turn-helix transcriptional regulator	ribokinase
17	Tessaracoccus lapidicaptus	hypothetical protein	Tessaracoccus	150	150	0.95	3e-40	37.5494	245	WP_141679998.1				1	no neighbor	no neighbor	no neighbor	no neighbor	acetamidase/formamidase family protein	hypothetical protein	IS3 family transposase	IS30 family transposase	integrase core domain-containing protein	hypothetical protein	hypothetical protein	hypothetical protein	hypothetical protein	hypothetical protein	hypothetical protein	4Fe-4S binding protein	pyruvate:ferredoxin (flavodoxin) oxidoreductase	GNAT family N-acetyltransferase	carbohydrate kinase family protein	alpha-glucosidase	fructose bisphosphate aldolase
18	Leucobacter sp.	hypothetical protein	Leucobacter	147	147	0.98	2e-39	36.5759	250	NLA65364.1	1				no neighbor	no neighbor	no neighbor	no neighbor	no neighbor	no neighbor	no neighbor	restriction endonuclease subunit S	virulence protein RhuM/Fic/DOC family protein	type I restriction endonuclease subunit R	hypothetical protein	hypothetical protein	no neighbor	no neighbor	no neighbor	no neighbor	no neighbor	no neighbor	no neighbor	no neighbor	no neighbor
19	Planctomycetota bacterium	hypothetical protein	Planctomycetota	145	145	0.97	5e-38	35.6061	265	MBW3599781.1					no neighbor	no neighbor	no neighbor	no neighbor	no neighbor	no neighbor	no neighbor	no neighbor	Gfo/Idh/MocA family oxidoreductase	hypothetical protein	hypothetical protein	hypothetical protein	no neighbor	no neighbor	no neighbor	no neighbor	no neighbor	no neighbor	no neighbor	no neighbor	no neighbor
20	Tessaracoccus rhinocerotis	hypothetical protein	Tessaracoccus	144	144	0.98	1e-37	35.2273	252	WP_143938640.1				1	DUF624 domain-containing protein	glycoside hydrolase family 88 protein	2-dehydro-3-deoxy-D-gluconate 5-dehydrogenase KduD	5-dehydro-4-deoxy-D-glucuronate isomerase	S8 family serine peptidase	nucleotidyltransferase family protein	DUF86 domain-containing protein	DUF4184 family protein	hypothetical protein	nucleotide pyrophosphohydrolase	hypothetical protein	hypothetical protein	transposase	IS3 family transposase	transposase	IS30 family transposase	ISL3 family transposase	hypothetical protein	hypothetical protein	hypothetical protein	alpha/beta fold hydrolase
21	Microbacterium sp. zg.Y1090	hypothetical protein	Microbacterium	143	143	0.97	1e-37	35.3846	250	WP_257638230.1					siderophore-interacting protein	Fe-S oxidoreductase	arginase family protein	PspA/IM30 family protein	TPM domain-containing protein	DUF3097 domain-containing protein	tRNA (guanosine(46)-N7)-methyltransferase TrmB	CPBP family intramembrane metalloprotease	multidrug efflux SMR transporter	tRNA-Arg	hypothetical protein	helix-turn-helix transcriptional regulator	NAD(P)H-dependent oxidoreductase	hypothetical protein	hypothetical protein	hypothetical protein	glucose-6-phosphate dehydrogenase	SDR family oxidoreductase	SGNH/GDSL hydrolase family protein	transglutaminase family protein	arginine--tRNA ligase
22	Curtobacterium sp. MCBD17_030	hypothetical protein	Curtobacterium	143	143	0.97	2e-37	36.7424	251	WP_110904590.1	1				DUF402 domain-containing protein	GNAT family N-acetyltransferase	hypothetical protein	DNA N-6-adenine-methyltransferase	hypothetical protein	hypothetical protein	hypothetical protein	hypothetical protein	hypothetical protein	hypothetical protein	hypothetical protein	hypothetical protein	hypothetical protein	hypothetical protein	hypothetical protein	hypothetical protein	hypothetical protein	hypothetical protein	hypothetical protein	hypothetical protein	hypothetical protein
23	Synechocystis salina LEGE 06155	hypothetical protein	Synechocystis	140	140	0.73	3e-37	40.7216	194	MBE9176776.1	1				MoxR family ATPase	hypothetical protein	DUF1778 domain-containing protein	GNAT family N-acetyltransferase	hypothetical protein	hypothetical protein	hypothetical protein	hypothetical protein	hypothetical protein	hypothetical protein	hypothetical protein	nucleotidyltransferase domain-containing protein	DUF86 domain-containing protein	ParA family protein	hypothetical protein	DUF3987 domain-containing protein	DNA-binding protein	DUF499 domain-containing protein	DUF3780 domain-containing protein	DUF29 domain-containing protein	type II toxin-antitoxin system YhaV family toxin
24	unclassified Synechocystis	MULTISPECIES: hypothetical protein	Synechocystis	139	139	0.73	9e-37	41.2371	194	WP_011153696.1	1		1		type I-D CRISPR-associated protein Cas7/Csc2	type I-D CRISPR-associated protein Cas5/Csc1	CRISPR-associated endoribonuclease Cas6	CRISPR-associated protein Cas4	type I-D CRISPR-associated endonuclease Cas1d	CRISPR-associated endonuclease Cas2	hypothetical protein	DUF262 domain-containing HNH endonuclease family protein	hypothetical protein	hypothetical protein	hypothetical protein	DUF6036 family nucleotidyltransferase	VWA-like domain-containing protein	MoxR family ATPase	GNAT family N-acetyltransferase	DUF1778 domain-containing protein	hypothetical protein	DUF86 domain-containing protein	DUF5615 family PIN-like protein	DUF433 domain-containing protein	hypothetical protein
25	Nesterenkonia haasae	hypothetical protein	Nesterenkonia	136	136	0.74	2e-35	40	191	WP_162322159.1					hypothetical protein	DUF2975 domain-containing protein	helix-turn-helix transcriptional regulator	NAD(P)/FAD-dependent oxidoreductase	helix-turn-helix domain-containing protein	SRPBCC domain-containing protein	DUF899 domain-containing protein	NAD(P)H-dependent oxidoreductase	DUF389 domain-containing protein	TIGR02206 family membrane protein	hypothetical protein	glycosyltransferase	acyl-CoA dehydrogenase family protein	bifunctional PIG-L family deacetylase/class I SAM-dependent methyltransferase	alcohol dehydrogenase catalytic domain-containing protein	hypothetical protein	no neighbor	no neighbor	no neighbor	no neighbor	no neighbor
26	Rhodoglobus vestalii	hypothetical protein	Rhodoglobus	135	135	0.98	9e-35	34.4828	250	WP_141991216.1					alpha-ketoacid dehydrogenase subunit beta	2-oxo acid dehydrogenase subunit E2	signal peptidase II	FAD-dependent oxidoreductase	TetR/AcrR family transcriptional regulator	methylcrotonoyl-CoA carboxylase	ATP-grasp domain-containing protein	acyl-CoA dehydrogenase family protein	MaoC family dehydratase	CoA ester lyase	hypothetical protein	aldolase/citrate lyase family protein	DUF4145 domain-containing protein	hypothetical protein	hypothetical protein	hypothetical protein	hypothetical protein	thioredoxin family protein	Fic family protein	globin	mechanosensitive ion channel
27	Thermoleophilaceae bacterium	hypothetical protein	Thermoleophilaceae	134	134	0.91	7e-34	35.4167	248	MBA3838936.1				1	no neighbor	no neighbor	no neighbor	no neighbor	no neighbor	no neighbor	no neighbor	ATP-binding protein	IS1380 family transposase	hypothetical protein	hypothetical protein	transposase	no neighbor	no neighbor	no neighbor	no neighbor	no neighbor	no neighbor	no neighbor	no neighbor	no neighbor
28	Leucobacter sp. cx-169	hypothetical protein	Leucobacter	133	133	0.92	7e-34	37.6518	246	WP_188045457.1					hypothetical protein	metallophosphoesterase	SLOG family protein	hypothetical protein	hypothetical protein	hypothetical protein	hypothetical protein	hypothetical protein	hypothetical protein	hypothetical protein	hypothetical protein	hypothetical protein	hypothetical protein	hypothetical protein	lipase	hypothetical protein	hypothetical protein	hypothetical protein	hypothetical protein	hypothetical protein	hypothetical protein
29	Micropruina sp.	hypothetical protein HZY73_07475	Micropruina	132	132	0.75	2e-33	40.7035	223	QLQ15551.1				1	heavy metal translocating P-type ATPase	multicopper oxidase family protein	HAMP domain-containing histidine kinase	response regulator transcription factor	glutaredoxin	cytochrome c biogenesis protein CcdA	peroxiredoxin family protein	arginase family protein	hypothetical protein	hypothetical protein	hypothetical protein	IS3 family transposase	IS5 family transposase	hypothetical protein	Ig-like domain-containing protein	shikimate dehydrogenase	LacI family DNA-binding transcriptional regulator	GMC family oxidoreductase	hypothetical protein	GNAT family N-acetyltransferase	nucleotidyltransferase family protein
30	Ilumatobacter coccineus	hypothetical protein	Ilumatobacter	130	130	0.97	4e-32	36.6795	279	WP_015443649.1	1	1			BREX system serine/threonine kinase PglW	BREX-2 system adenine-specific DNA-methyltransferase PglX	hypothetical protein	BREX-2 system phosphatase PglZ	NYN domain-containing protein	BREX system ATP-binding protein BrxD	DEAD/DEAH box helicase	AAA domain-containing protein	DEAD/DEAH box helicase	hypothetical protein	hypothetical protein	class I SAM-dependent methyltransferase	hypothetical protein	hypothetical protein	hypothetical protein	hypothetical protein	hypothetical protein	HNH endonuclease	metallophosphoesterase	hypothetical protein	tetratricopeptide repeat protein
31	Euzebyaceae bacterium	hypothetical protein	Euzebyaceae	119	119	0.95	5e-28	32.6848	261	MBA2576005.1	1				no neighbor	no neighbor	no neighbor	enoyl-CoA hydratase/isomerase family protein	ATP-grasp domain-containing protein	hydroxymethylglutaryl-CoA lyase	hypothetical protein	acyl-CoA dehydrogenase family protein	alpha/beta hydrolase	hypothetical protein	hypothetical protein	hypothetical protein	Uma2 family endonuclease	TraR/DksA C4-type zinc finger protein	VOC family protein	hypothetical protein	no neighbor	no neighbor	no neighbor	no neighbor	no neighbor
32	Nesterenkonia salmonea	hypothetical protein	Nesterenkonia	113	113	0.7	1e-26	35.1351	185	WP_138253910.1					CTP synthase	site-specific tyrosine recombinase XerD	TRIC cation channel family protein	alcohol dehydrogenase catalytic domain-containing protein	zinc ribbon domain-containing protein	N-acyl homoserine lactonase family protein	helix-turn-helix domain-containing protein	YciI family protein	hypothetical protein	TIGR02206 family membrane protein	hypothetical protein	tyrosine-type recombinase/integrase	hypothetical protein	hypothetical protein	hypothetical protein	hypothetical protein	hypothetical protein	AAA family ATPase	hypothetical protein	helix-turn-helix domain-containing protein	hypothetical protein
33	Micromonospora cremea	hypothetical protein	Micromonospora	112	112	0.5	3e-26	46.5649	186	WP_074310561.1	1				hypothetical protein	hypothetical protein	hypothetical protein	HNH endonuclease	hypothetical protein	winged helix-turn-helix domain-containing protein	DivIVA domain-containing protein	hypothetical protein	ADP-ribosylglycohydrolase family protein	hypothetical protein	hypothetical protein	hypothetical protein	hypothetical protein	hypothetical protein	NACHT domain-containing protein	anibiotic ABC transporter	ABC transporter ATP-binding protein	TetR family transcriptional regulator	ABC transporter transmembrane domain-containing protein	MarR family winged helix-turn-helix transcriptional regulator	N-acetylglutaminylglutamine amidotransferase
34	Curtobacterium sp. MCPF17_031	hypothetical protein	Curtobacterium	110	110	0.79	2e-25	35.545	200	WP_146243192.1					hypothetical protein	hypothetical protein	hypothetical protein	hypothetical protein	hypothetical protein	hypothetical protein	hypothetical protein	hypothetical protein	hypothetical protein	hypothetical protein	hypothetical protein	hypothetical protein	hypothetical protein	hypothetical protein	no neighbor	no neighbor	no neighbor	no neighbor	no neighbor	no neighbor	no neighbor
35	Tessaracoccus defluvii	hypothetical protein	Tessaracoccus	104	104	0.63	6e-23	36.1446	217	WP_187720496.1				1	PrgI family protein	hypothetical protein	hypothetical protein	hypothetical protein	hypothetical protein	hypothetical protein	hypothetical protein	hypothetical protein	NINE protein	DUF2510 domain-containing protein	hypothetical protein	Na+/H+ antiporter NhaC	aminotransferase class I/II-fold pyridoxal phosphate-dependent enzyme	aminotransferase class I/II-fold pyridoxal phosphate-dependent enzyme	transposase	tetratricopeptide repeat protein	pilus assembly protein	pilus assembly protein	hypothetical protein	hypothetical protein	pilus assembly protein
36	Tessaracoccus lapidicaptus	hypothetical protein	Tessaracoccus	92.4	92.4	0.66	6e-19	32.4022	171	WP_176715258.1				1	hypothetical protein	hypothetical protein	hypothetical protein	hypothetical protein	hypothetical protein	hypothetical protein	IS3 family transposase	hypothetical protein	hypothetical protein	mismatch-specific DNA-glycosylase	hypothetical protein	Na+/H+ antiporter NhaC	aminotransferase class I/II-fold pyridoxal phosphate-dependent enzyme	integrase core domain-containing protein	hypothetical protein	ABC transporter permease	substrate-binding domain-containing protein	sugar ABC transporter ATP-binding protein	SIS domain-containing protein	xylulokinase	hypothetical protein
37	Actinomycetia bacterium	hypothetical protein	Actinomycetia	72	72	0.38	9e-12	39.2157	124	MBA2726210.1	1				no neighbor	no neighbor	no neighbor	no neighbor	no neighbor	no neighbor	no neighbor	no neighbor	no neighbor	no neighbor	hypothetical protein	GIY-YIG nuclease family protein	ImmA/IrrE family metallo-endopeptidase	no neighbor	no neighbor	no neighbor	no neighbor	no neighbor	no neighbor	no neighbor	no neighbor
38	Micromonospora tarapacensis	hypothetical protein	Micromonospora	67	67	0.28	3e-10	47.2973	99	WP_221084826.1	1				ABC transporter permease subunit	extracellular solute-binding protein	LacI family transcriptional regulator	Gfo/Idh/MocA family oxidoreductase	glucuronate isomerase	fuconate dehydratase	mannitol dehydrogenase family protein	Gfo/Idh/MocA family oxidoreductase	hypothetical protein	hypothetical protein	hypothetical protein	DUF559 domain-containing protein	hypothetical protein	HD domain-containing protein	hypothetical protein	SAM-dependent methyltransferase	hypothetical protein	hypothetical protein	hypothetical protein	hypothetical protein	DUF2220 family protein
39	Tessaracoccus oleiagri	hypothetical protein	Tessaracoccus	66.2	66.2	0.37	1e-09	35.3535	117	WP_143008178.1					sugar ABC transporter ATP-binding protein	ABC transporter permease	LacI family transcriptional regulator	ROK family transcriptional regulator	substrate-binding domain-containing protein	ABC transporter substrate-binding protein	carbohydrate ABC transporter permease	sugar ABC transporter permease	nucleoside hydrolase	hypothetical protein	hypothetical protein	LacI family transcriptional regulator	sugar ABC transporter substrate-binding protein	sugar ABC transporter permease	carbohydrate ABC transporter permease	DUF3131 domain-containing protein	glycoside hydrolase family 3 protein	hypothetical protein	TRIC cation channel family protein	YciI family protein	sigma-70 family RNA polymerase sigma factor
40	Micromonospora globbae	hypothetical protein, partial	Micromonospora	58.9	58.9	0.33	1e-06	40.2299	158	WP_204985143.1	1	1			no neighbor	no neighbor	no neighbor	no neighbor	no neighbor	no neighbor	no neighbor	no neighbor	no neighbor	no neighbor	hypothetical protein	hypothetical protein	ADP-ribosylglycohydrolase family protein	hypothetical protein	DivIVA domain-containing protein	winged helix-turn-helix domain-containing protein	BREX-2 system adenine-specific DNA-methyltransferase PglX	hypothetical protein	hypothetical protein	hypothetical protein	hypothetical protein
41	Clostridium estertheticum	hypothetical protein	Clostridium	56.6	56.6	0.78	4e-05	25.2212	275	WP_220711813.1	1				ATP-binding protein	response regulator transcription factor	S41 family peptidase	PadR family transcriptional regulator	OFA family MFS transporter	FAD-dependent oxidoreductase	N-acetylmuramoyl-L-alanine amidase	hypothetical protein	PHP domain-containing protein	WYL domain-containing protein	hypothetical protein	DUF2779 domain-containing protein	hypothetical protein	hypothetical protein	hypothetical protein	hypothetical protein	ATP-dependent helicase	PD-(D/E)XK nuclease family protein	SEC-C metal-binding domain-containing protein	ABC transporter ATP-binding protein	hypothetical protein
42	Trichlorobacter lovleyi	hypothetical protein FY034_04530	Trichlorobacter	55.8	55.8	0.69	6e-05	27.6699	281	QOX78231.1					EAL domain-containing protein	hypothetical protein	2-oxoacid:ferredoxin oxidoreductase subunit beta	2-oxoacid:acceptor oxidoreductase subunit alpha	uracil-xanthine permease	uracil phosphoribosyltransferase	Hsp70 family protein	caspase family protein	hypothetical protein	hypothetical protein	hypothetical protein	hypothetical protein	hypothetical protein	hypothetical protein	tRNA-Arg	adenine phosphoribosyltransferase	sigma-70 family RNA polymerase sigma factor	protein-L-isoaspartate(D-aspartate) O-methyltransferase	5'/3'-nucleotidase SurE	NAD(P)H-quinone oxidoreductase	YkgJ family cysteine cluster protein
										Totals	21	8	1	8
										Fraction	0.5	0.190476	0.0238095	0.190476
	Color key:
	Brig1 homolog									Top 30 hits totals	15	7	1	6
	Defense gene									Top 30 hits fraction	0.5	0.233333	0.0333333	0.2
	BREX/Pgl system gene
	CRISPR-Cas
	Transposase
	ADP-ribosyl glycohydrolase

## Sheet: NCBI_PSIBLAST_T4_agt_Nov2022
Hit #	Description(Sequences with E-value BETTER than threshold)	Scientific Name	Max Score	Total Score	Query Cover	E value	Per. ident	Acc. Len	Accession
1	a-gt alpha glucosyl transferase [Escherichia phage T4]	Escherichia phage T4	838	838	1	0	100	400	NP_049673.1
2	Chain A, DNA alpha-glucosyltransferase [Escherichia phage T4]	Escherichia phage T4	838	838	1	0	100	403	1Y6F_A
3	alpha glucosyl transferase [Enterobacteria phage T6]	Enterobacteria phage T6	835	835	1	0	99	400	YP_010067213.1
4	DNA alpha-glucosyltransferase [Escherichia phage slur14]	Escherichia phage slur14	834	834	1	0	99	400	YP_009180835.1
5	alpha glucosyl transferase [Enterobacteria phage T6]	Enterobacteria phage T6	833	833	1	0	98.75	400	AXN58099.1
6	hypothetical protein KMC04_gp059 [Escherichia phage vB_EcoM_F1]	Escherichia phage vB_EcoM_F1	833	833	1	0	98.75	400	YP_010068544.1
7	hypothetical protein [Escherichia coli]	Escherichia coli	833	833	1	0	98.75	400	WP_088209770.1
8	alpha glucosyl transferase [Escherichia phage JEP6]	Escherichia phage JEP6	832	832	1	0	98.75	400	QOC55249.1
9	hypothetical protein FT_0216 [Escherichia phage vB_EcoM_FT]	Escherichia phage vB_EcoM_FT	832	832	1	0	98.75	400	QLF81052.1
10	alpha glucosyl transferase [Escherichia phage T4]	Escherichia phage T4	832	832	1	0	99.75	399	UJD20275.1
11	Chain A, DNA alpha-glucosyltransferase [Tequatrovirus T4]	Tequatrovirus T4	831	831	1	0	99.5	402	1Y8Z_A
12	Chain A, DNA alpha-glucosyltransferase [Escherichia phage T4]	Escherichia phage T4	831	831	1	0	99.5	401	1XV5_A
13	a-gt alpha glucosyl transferase [Yersinia phage fPS-90]	Yersinia phage fPS-90	830	830	1	0	98.5	400	YP_010091095.1
14	putative alpha glucosyl transferase [Escherichia phage HY03]	Escherichia phage HY03	829	829	1	0	98.25	400	YP_009284128.1
15	alpha glucosyl transferase [Escherichia phage T4]	Escherichia phage T4	818	818	0.98	0	99.75	393	QZB89701.1
16	alpha glucosyl transferase [Escherichia phage vB_EcoM_ACG-C40]	Escherichia phage vB_EcoM_ACG-C40	793	793	1	0	93.75	400	YP_006986613.1
17	putative DNA alpha-glucosyltransferase [Escherichia phage vB_EcoM_G8]	Escherichia phage vB_EcoM_G8	776	776	1	0	91.75	400	YP_010069356.1
18	alpha-glucosyl-transferase [Tequatrovirus RB14]	Tequatrovirus RB14	776	776	1	0	91.5	400	YP_002854395.1
19	hypothetical protein [Shigella flexneri]	Shigella flexneri	776	776	1	0	91.75	400	EFW4204029.1
20	alpha glucosyl transferase [Escherichia phage PE37]	Escherichia phage PE37	776	776	1	0	91.5	400	YP_010073305.1
21	hypothetical protein [Enterobacteriaceae]	Enterobacteriaceae	776	776	1	0	91.25	400	WP_080181640.1
22	alpha-glucosyl-transferase [Enterobacteria phage RB27]	Enterobacteria phage RB27	776	776	1	0	91.25	400	YP_009102266.1
23	putative DNA alpha-glucosyltransferase [Escherichia phage vB_EcoM_G50]	Escherichia phage vB_EcoM_G50	775	775	1	0	91.25	400	YP_010069892.1
24	alpha glucosyltransferase [Escherichia phage teqsoen]	Escherichia phage teqsoen	775	775	1	0	91	400	QHR63911.1
25	hypothetical protein LDJ77_00172 [Escherichia phage UoN_LDJ77_1]	Escherichia phage UoN_LDJ77_1	775	775	1	0	91.5	400	UFK27420.1
26	alpha glucosyl transferase [Salmonella phage GRNsp7]	Salmonella phage GRNsp7	775	775	1	0	91.25	400	USW07400.1
27	hypothetical protein [Shigella sonnei]	Shigella sonnei	775	775	1	0	91.25	400	EFY2706587.1
28	alpha-glucosyltransferase [Escherichia phage AugustSocin]	Escherichia phage AugustSocin	775	775	1	0	91.25	400	QXV76385.1
29	alpha glucosyl transferase [Escherichia phage ECO4]	Escherichia phage ECO4	775	775	1	0	91.25	400	YP_010068297.1
30	chain A alpha-glucosyltransferase [Escherichia phage e11/2] [Escherichia phage slur02]	Escherichia phage slur02	775	775	1	0	91	400	YP_009210250.1
31	alpha-glucosyl-transferase [Enterobacteria phage RB51]	Enterobacteria phage RB51	775	775	1	0	91.25	400	YP_002854018.1
32	hypothetical protein [Salmonella enterica subsp. enterica serovar Braenderup]	Salmonella enterica subsp. enterica serovar Braenderup	775	775	1	0	91.25	400	EDB5153664.1
33	putative DNA alpha-glucosyltransferase [Escherichia phage vB_EcoM_KAW1E185]	Escherichia phage vB_EcoM_KAW1E185	775	775	1	0	91.25	400	YP_010071265.1
34	alpha-glucosyl-transferase [Escherichia phage RB3]	Escherichia phage RB3	775	775	1	0	91.25	400	YP_009098445.1
35	alpha glucosyl transferase [Escherichia phage vB_EcoM_Shinka]	Escherichia phage vB_EcoM_Shinka	775	775	1	0	91.25	400	QXV73044.1
36	alpha-glucosyl-transferase [Escherichia phage vB_EcoM_DalCa]	Escherichia phage vB_EcoM_DalCa	774	774	1	0	91.25	400	YP_010067479.1
37	alpha-glucosyltransferase [Escherichia phage UFV-AREG1]	Escherichia phage UFV-AREG1	774	774	1	0	91.25	400	YP_009281400.1
38	alpha-glucosyl-transferase [Citrobacter phage PhiZZ6]	Citrobacter phage PhiZZ6	774	774	1	0	91.25	400	YP_010065431.1
39	alpha glucosyl transferase [Shigella phage ESH35]	Shigella phage ESH35	774	774	1	0	91.25	400	URY15875.1
40	alpha-glucosyl-transferase [Escherichia phage vB_EcoM-S1P5QW]	Escherichia phage vB_EcoM-S1P5QW	774	774	1	0	91.25	400	UIO58094.1
41	hypothetical protein [Escherichia coli]	Escherichia coli	774	774	1	0	91	400	WP_074146375.1
42	hypothetical protein KMC10_gp061 [Escherichia phage vB_EcoM_G4498]	Escherichia phage vB_EcoM_G4498	774	774	1	0	91	400	YP_010070160.1
43	alpha glucosyl transferase [Escherichia phage UTI-E4]	Escherichia phage UTI-E4	774	774	1	0	91	400	UMM76288.1
44	alpha glucosyl transferase [Shigella phage KRT47]	Shigella phage KRT47	774	774	1	0	91	400	QHB43089.1
45	alpha glucosyl transferase [Shigella phage ESh29]	Shigella phage ESh29	774	774	1	0	91.25	400	URY14526.1
46	alpha glucosyl transferase [Escherichia phage PP01]	Escherichia phage PP01	774	774	1	0	91.25	400	YP_010073430.1
47	putative alpha--glucosyl-transferase [Escherichia phage vB_EcoM_Kelasse]	Escherichia phage vB_EcoM_Kelasse	774	774	1	0	91.25	400	QXN69596.1
48	alpha-glucosyltransferase [Escherichia phage KarlGJung]	Escherichia phage KarlGJung	774	774	1	0	91	400	QXV82153.1
49	alpha glucosyltransferase [Escherichia phage teqhal]	Escherichia phage teqhal	773	773	1	0	91	400	QHR63619.1
50	alpha glucosyl transferase [Shigella phage ESh17]	Shigella phage ESh17	773	773	1	0	91	400	URY11731.1
51	hypothetical protein [Escherichia coli]	Escherichia coli	773	773	1	0	91	400	EFD8442318.1
52	hypothetical protein [Shigella flexneri]	Shigella flexneri	773	773	1	0	91	400	EIP2092430.1
53	alpha glucosyl transferase [Shigella phage Shfl2]	Shigella phage Shfl2	773	773	1	0	91	400	YP_004414960.1
54	alpha glucosyl transferase [Shigella phage Sf23]	Shigella phage Sf23	773	773	1	0	91	400	YP_010076533.1
55	alpha glucosyl transferase [Yersinia phage PYps14T]	Yersinia phage PYps14T	773	773	1	0	91.25	400	QLF85601.1
56	hypothetical protein [Shigella flexneri]	Shigella flexneri	773	773	1	0	90.75	400	EFW8532370.1
57	alpha-glucosyl-transferase [Escherichia phage vB_EcoM-Sa45lw]	Escherichia phage vB_EcoM-Sa45lw	773	773	1	0	91	400	QDF15086.1
58	a-gt alpha glucosyl transferase [Escherichia phage T2]	Escherichia phage T2	773	773	1	0	91	400	YP_010073709.1
59	alpha glucosyl transferase [Bacillus cereus]	Bacillus cereus	773	773	1	0	90.75	400	WP_016059019.1
60	hypothetical protein [Escherichia coli]	Escherichia coli	773	773	1	0	90.75	400	WP_260938964.1
61	hypothetical protein [Shigella flexneri]	Shigella flexneri	773	773	1	0	90.75	400	EFW3083978.1
62	hypothetical protein [Shigella sonnei]	Shigella sonnei	773	773	1	0	91	400	EFW0223287.1
63	hypothetical protein [Shigella sonnei]	Shigella sonnei	773	773	1	0	91.25	400	EGJ9827703.1
64	alpha-glucosyltransferase [Escherichia phage TadeuszReichstein]	Escherichia phage TadeuszReichstein	773	773	1	0	91.25	400	QXV84913.1
65	DNA alpha-glucosyltransferase [Escherichia phage vB_EcoM_SP1]	Escherichia phage vB_EcoM_SP1	773	773	1	0	90.75	400	QLF80782.1
66	hypothetical protein [Escherichia phage NiC89]	Escherichia phage NiC89	773	773	1	0	90.75	400	BCT70163.1
67	hypothetical protein [Escherichia coli]	Escherichia coli	772	772	1	0	91	400	WP_171921545.1
68	alpha glucosyl transferase [Escherichia phage vB_vPM_PD112]	Escherichia phage vB_vPM_PD112	772	772	1	0	91	400	YP_010073001.1
69	alpha glucosyl transferase [Escherichia phage vB_EcoM-101117BS1]	Escherichia phage vB_EcoM-101117BS1	772	772	1	0	90.75	400	QZI79314.1
70	alpha glucosyl transferase [Phage NBEco003]	Phage NBEco003	772	772	1	0	90.75	400	YP_010106183.1
71	hypothetical protein [Escherichia coli]	Escherichia coli	772	772	1	0	91	400	EFJ1046546.1
72	alpha glucosyl transferase [Yersinia phage PYps55T]	Yersinia phage PYps55T	772	772	1	0	90.75	400	QNJ50948.1
73	a-gt alpha glucosyl transferase [Yersinia phage fPS-2]	Yersinia phage fPS-2	772	772	1	0	91	400	YP_010076944.1
74	alpha glucosyltransferase [Escherichia phage vB_EcoM_ESCO58]	Escherichia phage vB_EcoM_ESCO58	772	772	1	0	91	400	UPW39924.1
75	alpha-glucosyltransferase [Escherichia phage Paracelsus]	Escherichia phage Paracelsus	772	772	1	0	91	400	QXV83203.1
76	putative DNA alpha-glucosyltransferase [Escherichia phage vB_EcoM_G2540-3]	Escherichia phage vB_EcoM_G2540-3	771	771	1	0	91	400	QBO65474.1
77	alpha glucosyltransferase [Shigella phage Sf24]	Shigella phage Sf24	771	771	1	0	90.75	400	YP_009619268.1
78	DNA alpha-glucosyltransferase [Escherichia phage vB_EcoM-RPN226]	Escherichia phage vB_EcoM-RPN226	771	771	1	0	91	400	ULA51734.1
79	putative alpha glucosyltransferase [Escherichia phage JLBYU24]	Escherichia phage JLBYU24	771	771	1	0	90.75	400	UGO55408.1
80	alpha glucosyl transferase [Shigella phage Sf21]	Shigella phage Sf21	771	771	1	0	91	400	YP_009618872.1
81	hypothetical protein KNT57_gp017 [Shigella phage KNP5]	Shigella phage KNP5	771	771	1	0	90.5	400	YP_010278184.1
82	alpha glucosyl transferase [Shigella phage ESh16]	Shigella phage ESh16	771	771	1	0	90.5	400	URY11617.1
83	alpha glucosyl transferase [Escherichia phage vB_EcoM_Lutter]	Escherichia phage vB_EcoM_Lutter	771	771	1	0	90.75	400	YP_010071806.1
84	DNA alpha-glucosyltransferase [Shigella phage CT01]	Shigella phage CT01	771	771	1	0	90.75	400	UDY80453.1
85	alpha glucosyl transferase [Escherichia phage vB_EcoM_Nami]	Escherichia phage vB_EcoM_Nami	771	771	1	0	90.75	400	QXV73294.1
86	hypothetical protein [Escherichia coli]	Escherichia coli	770	770	1	0	90.5	400	EIT7100761.1
87	putative DNA alpha-glucosyltransferase [Escherichia phage vB_EcoM_G10400]	Escherichia phage vB_EcoM_G10400	770	770	1	0	90.75	400	QBO63578.1
88	alpha glucosyl transferase [Enterobacteria phage vB_EcoM_IME339]	Enterobacteria phage vB_EcoM_IME339	770	770	1	0	90.5	400	YP_010094620.1
89	hypothetical protein [Escherichia coli]	Escherichia coli	769	769	1	0	90.75	400	WP_247010884.1
90	alpha glucosyl transferase [Escherichia phage EcNP1]	Escherichia phage EcNP1	769	769	1	0	90.5	400	YP_010067969.1
91	alpha glucosyl transferase [Yersinia phage PYps32T]	Yersinia phage PYps32T	768	768	1	0	90.75	400	QNJ50157.1
92	alpha-glucosyltransferase [Escherichia phage UGKSEcP2]	Escherichia phage UGKSEcP2	768	768	1	0	90.25	400	CAH1615358.1
93	TPA: hypothetical protein [Escherichia coli]	Escherichia coli	764	764	0.98	0	91.88	394	HBU6287445.1
94	hypothetical protein [Escherichia coli]	Escherichia coli	764	764	0.98	0	91.62	394	EJO5701716.1
95	DNA alpha-glucosyltransferase [Escherichia phage W143]	Escherichia phage W143	761	761	0.98	0	91.37	394	QWV60405.1
96	putative alpha-glucosyl-transferase [Escherichia phage N2]	Escherichia phage N2	760	760	0.98	0	91.12	394	UTQ79381.1
97	DNA alpha-glucosyltransferase [Salmonella phage Lv5cm]	Salmonella phage Lv5cm	759	759	0.98	0	90.86	394	QVW08867.1
98	DNA alpha-glucosyltransferase [Escherichia phage vB_EcoM-BECP11]	Escherichia phage vB_EcoM-BECP11	696	696	0.91	0	89.86	365	QQM15566.1
99	alpha-glucosyltransferase [Escherichia phage AR1]	Escherichia phage AR1	674	674	0.88	0	89.58	355	AAD01741.1
100	TPA: hypothetical protein [Escherichia coli]	Escherichia coli	673	673	0.87	0	91.12	349	HBN6048716.1
101	hypothetical protein [Escherichia coli]	Escherichia coli	643	643	0.82	0	91.84	331	EFG3114636.1
102	hypothetical protein [Salmonella enterica subsp. enterica serovar Braenderup]	Salmonella enterica subsp. enterica serovar Braenderup	609	609	0.78	0	91.4	314	EDP8999495.1
103	hypothetical protein [Escherichia coli]	Escherichia coli	600	600	0.77	0	91.56	308	EFG4055553.1
104	TPA: hypothetical protein [Escherichia coli]	Escherichia coli	587	587	0.75	0	91.69	301	HBC9098749.1
105	alpha-glucosyl-transferase [Klebsiella phage vB_KpM-Wobble]	Klebsiella phage vB_KpM-Wobble	567	567	1	0	66.08	398	CAD5241953.1
106	alpha glucosyl transferase [Klebsiella phage JIPh_Kp122]	Klebsiella phage JIPh_Kp122	567	567	1	0	66.08	398	QGF21466.1
107	hypothetical protein KMI13_137 [Klebsiella phage KMI13]	Klebsiella phage KMI13	567	567	1	0	66.08	398	QEG11468.1
108	alpha-glucosyl-transferase [Klebsiella phage PKO111]	Klebsiella phage PKO111	567	567	1	0	66.08	398	YP_009289494.1
109	hypothetical protein [Klebsiella phage KP1]	Klebsiella phage KP1	567	567	1	0	66.08	398	AUV57393.1
110	putative alpha glucosyl transferase [Klebsiella phage vB_KaeM_Nispero]	Klebsiella phage vB_KaeM_Nispero	567	567	1	0	66.08	398	UGO53207.1
111	alpha glucosyl transferase [Klebsiella phage pKp20]	Klebsiella phage pKp20	566	566	1	0	66.08	398	UYE90584.1
112	alpha glucosyl transferase [Klebsiella phage Mineola]	Klebsiella phage Mineola	566	566	1	0	66.08	416	YP_010096025.1
113	putative alpha-glucosyl-transferase [Kelbsiella phage vB_KaeM_Boboto]	Kelbsiella phage vB_KaeM_Boboto	566	566	1	0	66.08	416	UGO48392.1
114	alpha glucosyl transferase [Salmonella phage PSE-D1]	Salmonella phage PSE-D1	566	566	1	0	66.08	398	USL86874.1
115	hypothetical protein [Klebsiella variicola]	Klebsiella variicola	566	566	1	0	65.84	398	WP_110203378.1
116	alpha glucosyl transferase [Klebsiella phage KP179]	Klebsiella phage KP179	566	566	1	0	65.84	398	YP_010098630.1
117	hypothetical protein AU097_gp034 [Klebsiella phage JD18]	Klebsiella phage JD18	565	565	1	0	65.84	398	YP_009190615.1
118	putative alpha glucosyl transferase [Klebsiella phage vB_KaeM_Merci]	Klebsiella phage vB_KaeM_Merci	564	564	1	0	65.84	416	UGO49683.1
119	putative alpha glucosyl transferase [Klebsiella phage vB_KaeM_LilPanda]	Klebsiella phage vB_KaeM_LilPanda	564	564	1	0	65.59	441	UGO47406.1
120	alpha glucosyl transferase [Klebsiella phage KPV15]	Klebsiella phage KPV15	564	564	1	0	65.59	398	YP_010089358.1
121	hypothetical protein MMDGKJEO_00112 [Klebsiella phage KP13MC5-5]	Klebsiella phage KP13MC5-5	564	564	0.99	0	65.75	399	UYL05944.1
122	hypothetical protein [Klebsiella phage UTI-K1]	Klebsiella phage UTI-K1	563	563	1	0	65.59	398	UMM76536.1
123	putative alpha glucosyl transferase [Klebsiella phage vB_KpnM_BovinicusUrsus]	Klebsiella phage vB_KpnM_BovinicusUrsus	563	563	1	0	65.59	416	QPX73917.1
124	hypothetical protein [Klebsiella phage vB_KpnM_17-11]	Klebsiella phage vB_KpnM_17-11	563	563	1	0	65.59	398	QQM14482.1
125	putative alpha-glucosyl-transferase [Klebsiella phage vB_KpnM_KpV477]	Klebsiella phage vB_KpnM_KpV477	563	563	1	0	65.59	398	YP_009288730.1
126	hypothetical protein SHINKOU_35 [Klebsiella phage vB_KaeM_Shinkou]	Klebsiella phage vB_KaeM_Shinkou	563	563	1	0	65.59	416	UGO48114.1
127	DNA alpha-glucosyltransferase [Klebsiella phage KpnM6E1]	Klebsiella phage KpnM6E1	563	563	1	0	65.34	398	QLF82918.1
128	alpha-glucosyl-transferase [Klebsiella phage KP182]	Klebsiella phage KP182	562	562	1	0	65.59	398	UNY40855.1
129	hypothetical protein [Klebsiella pneumoniae]	Klebsiella pneumoniae	561	561	1	0	65.59	398	WP_153932209.1
130	DNA alpha-glucosyltransferase [Bacteriophage sp.]	Bacteriophage sp.	561	561	1	0	65.34	398	UWI30098.1
131	alpha-glucosyltransferase [Klebsiella phage Metamorpho]	Klebsiella phage Metamorpho	551	551	1	0	64	397	QPB08986.1
132	DNA alpha-glucosyltransferase [Bacteriophage sp.]	Bacteriophage sp.	532	532	0.95	0	65.35	378	UWG89072.1
133	DNA alpha-glucosyltransferase [Erwinia phage Cronus]	Erwinia phage Cronus	480	480	1	1e-165	56.47	398	YP_010094994.1
134	DNA alpha-glucosyltransferase [Bacteriophage sp.]	Bacteriophage sp.	248	248	0.46	1e-77	64.13	181	UWG89341.1
135	hypothetical protein [Bradyrhizobium sp. Ce-3]	Bradyrhizobium sp. Ce-3	225	225	0.27	1e-69	98.18	110	WP_244071851.1
136	TPA: hypothetical protein [Maribacter sp.]	Maribacter sp.	216	216	1	3e-62	32.28	407	HAI37459.1
137	DNA alpha-glucosyltransferase [uncultured Caudovirales phage]	uncultured Caudovirales phage	192	192	0.99	5e-53	31.28	409	CAB4182134.1
138	hypothetical protein [Verrucomicrobiales bacterium]	Verrucomicrobiales bacterium	175	175	0.99	1e-46	28.57	412	MAD24051.1
139	TPA: hypothetical protein [Xanthomarina gelatinilytica]	Xanthomarina gelatinilytica	159	159	0.59	3e-42	34.55	232	HCY82041.1
140	hypothetical protein [Escherichia coli]	Escherichia coli	153	153	0.19	5e-42	89.61	77	EFG4055793.1
141	TPA: DNA alpha-glucosyltransferase [Podoviridae sp.]	Podoviridae sp.	162	162	0.99	8e-42	27.92	407	DAS71490.1
142	hypothetical protein CBB96_05370 [Gammaproteobacteria bacterium TMED36]	Gammaproteobacteria bacterium TMED36	162	162	0.99	1e-41	29.11	413	OUT94594.1
143	hypothetical protein [Dyella japonica]	Dyella japonica	143	143	0.18	2e-38	93.06	72	WP_244466380.1
144	hypothetical protein [Salmonella enterica subsp. enterica serovar Braenderup]	Salmonella enterica subsp. enterica serovar Braenderup	136	136	0.17	1e-35	88.41	69	EDP8999428.1
145	hypothetical protein CBB97_25355 [Candidatus Endolissoclinum sp. TMED37]	Candidatus Endolissoclinum sp. TMED37	133	133	0.98	9e-31	24.94	424	OUU14050.1
146	hypothetical protein [Escherichia coli]	Escherichia coli	114	114	0.14	1e-27	89.29	56	EFG3114703.1
147	putative DNA alpha-glucosyltransferase [Prokaryotic dsDNA virus sp.]	Prokaryotic dsDNA virus sp.	122	122	1	6e-27	28.43	405	QDP58855.1
148	TPA: hypothetical protein [Xanthomarina gelatinilytica]	Xanthomarina gelatinilytica	89.7	89.7	0.28	3e-17	40.83	145	HCY82042.1
149	gp306 [Bacillus phage G]	Bacillus phage G	89.4	89.4	0.99	4e-15	24.27	469	YP_009015609.1
150	hypothetical protein [Cyanophage S-TIM54]	Cyanophage S-TIM54	78.6	78.6	0.87	1e-11	25.39	426	UYE97174.1
151	gp313 [Bacillus phage G]	Bacillus phage G	72.8	72.8	0.98	1e-09	21.84	460	YP_009015616.1
152	DNA alpha-GT [Cyanophage S-TIM5]	Cyanophage S-TIM5	72.4	72.4	0.87	1e-09	23.44	426	YP_007006002.1
153	hypothetical protein [Cyanophage S-TIM66]	Cyanophage S-TIM66	72.4	72.4	0.87	1e-09	23.44	426	UYE96754.1
