# Supplementary material for: DNA glycosylases provide antiviral defence in prokaryotes
Source: Nature. 2024 Apr 17;629(8011):410–6. doi: 10.1038/s41586-024-07329-9 (PMC11078745; doi:10.1038/s41586-024-07329-9)
Supplement: Supplementary file 4 — Strains, plasmids, phages and oligonucleotides used in this study. [file 41586_2024_7329_MOESM4_ESM.xlsx]

## Sheet: Bacterial strains
Bacterial strain	Description	Source
E. coli EC100	TransforMax EC100 electrocompetent or chemically competent E. coli	Lucigen, now Biosearch Technologies (Cat# EC10010)
E. coli K-12 MG1655	common E. coli laboratory strain	Guyer et al., Cold Spring Harbor Symp Quant Biol, 1981
E. coli K-12 BW25113	parent strain of the Keio knockout collection at Coli Genetic Stock Center at Yale University; K-12 derivative	Datsenko & Wanner, PNAS, 2000
E. coli K-12 BW25113 DxthA	xthA gene knockout from Keio knockout collection at Coli Genetic Stock Center at Yale University; kanamycin selection marker	Baba et al., Mol Syst Biol, 2006
E. coli K-12 BW25113 Dnfo	nfo gene knockout from Keio knockout collection at Coli Genetic Stock Center at Yale University; kanamycin selection marker	Baba et al., Mol Syst Biol, 2006
E. coli K-12 BW25113 Dnth	nth gene knockout from Keio knockout collection at Coli Genetic Stock Center at Yale University; kanamycin selection marker	Baba et al., Mol Syst Biol, 2006
E. coli K-12 BW25113 DyedK	yedK gene knockout from Keio knockout collection at Coli Genetic Stock Center at Yale University; kanamycin selection marker	Baba et al., Mol Syst Biol, 2006
E. coli K-12 BW25113 DrecB	recB gene knockout from Keio knockout collection at Coli Genetic Stock Center at Yale University; kanamycin selection marker	Baba et al., Mol Syst Biol, 2006
E. coli K-12 BW25113 DrecC	recC gene knockout from Keio knockout collection at Coli Genetic Stock Center at Yale University; kanamycin selection marker	Baba et al., Mol Syst Biol, 2006
E. coli K-12 BW25113 DrecD	recD gene knockout from Keio knockout collection at Coli Genetic Stock Center at Yale University; kanamycin selection marker	Baba et al., Mol Syst Biol, 2006
E. coli K-12 BW25113 DrecQ	recQ gene knockout from Keio knockout collection at Coli Genetic Stock Center at Yale University; kanamycin selection marker	Baba et al., Mol Syst Biol, 2006
E. coli K-12 BW25113 DrecJ	recJ gene knockout from Keio knockout collection at Coli Genetic Stock Center at Yale University; kanamycin selection marker	Baba et al., Mol Syst Biol, 2006
E. coli K-12 BW25113 DrecA	recA gene knockout from Keio knockout collection at Coli Genetic Stock Center at Yale University; kanamycin selection marker	Baba et al., Mol Syst Biol, 2006
E. coli K-12 BW25113 DxthA Dnfo	xthA and nfo gene double knockout made through l Red recombineering of nfo Keio knockout collection strain above; tetracycline and kanamycin selection markers at xthA and nfo loci, respectively	This study
E. coli ACT-01	E. coli K-12 MG1655 3xD:pACT-01 (chromosomally expresses type I-E CRISPR Cascade and Cas3 proteins from an arabinose-inducible promoter); obtained from Chris A. Voigt at MIT	Caliando and Voigt, Nat Commun, 2015

## Sheet: Plasmids + Cosmids
Plasmid/cosmid	Description	Source	Construction Notes
pWEB-TNC	commerically available cloning cosmid with pBR322 origin, ampicillin resistance and chloramphenicol resistance	EPICENTRE Biotechnologies
anti-T4 resistant cosmid	metagenomic cosmid isolated from AZ52 megapool 4 library after three rounds of T4 phage selection; metagenomic DNA is cloned in pWEB-TNC cosmid between T7 and M13-F40 primer sites	This study
pFragmentC	Fragment C from anti-T4 resistant cosmid cloned into pWEB-TNC	This study	NEBuilder® HiFi DNA assembly from pWEB-TNC (AA559/AA560) and anti-T4 resistant cosmid (AA627/AA629)
pFragmentD	Fragment D from anti-T4 resistant cosmid cloned into pWEB-TNC	This study	NEBuilder® HiFi DNA assembly from pWEB-TNC (AA559/AA560) and anti-T4 resistant cosmid (AA615/AA625)
pFragmentD1	Fragment D1 from pFragment D cloned into pWEB-TNC	This study	NEBuilder® HiFi DNA assembly from pWEB-TNC (AA559/AA560) and pFragmentD (AA615/AA640)
pFragmentD2	Fragment D2 from pFragment D cloned into pWEB-TNC	This study	NEBuilder® HiFi DNA assembly from pWEB-TNC (AA559/AA560) and pFragmentD (AA643/AA644)
pFragmentD3	Fragment D3 from pFragment D cloned into pWEB-TNC	This study	NEBuilder® HiFi DNA assembly from pWEB-TNC (AA559/AA560) and pFragmentD (AA630/AA646)
pFragmentD3-1	gene a from three-gene operon in Fragment D3 cloned into pWEB-TNC	This study	NEBuilder® HiFi DNA assembly from pFragmentD3 (AA559/AA560 and AA646/AA676)
pFragmentD3-2	gene b from three-gene operon in Fragment D3 cloned into pWEB-TNC	This study	NEBuilder® HiFi DNA assembly from pFragmentD3 (AA559/AA674 and AA672/AA673)
pFragmentD3-3	genes b+c from three-gene operon in Fragment D3 cloned into pWEB-TNC	This study	NEBuilder® HiFi DNA assembly from pFragmentD3 (AA559/AA674 and AA625/AA673)
pFragmentD3-4 (pBrig1)	gene c (brig1) from three-gene operon in Fragment D3 cloned into pWEB-TNC	This study	NEBuilder® HiFi DNA assembly from pFragmentD3 (AA559/AA674 and AA630/AA675)
pFragmentD3-5	genes a+b from three-gene operon in Fragment D3 cloned into pWEB-TNC	This study	NEBuilder® HiFi DNA assembly from pFragmentD3 (AA559/AA560 and AA646/AA672)
pFragmentD3-6	genes a+c from three-gene operon in Fragment D3 cloned into pWEB-TNC	This study	NEBuilder® HiFi DNA assembly from pFragmentD3 (AA559/AA677and AA625/AA678)
pAM38(gam)	pAM38 plasmid with l Gam protein being expressed under arabinose-inducible Para promoter using l Gam RBS; Para cat p15A ori plasmid	Hossain et al., Cell Host Microbe, 2021
pAM38(brig1)	pAM38 plasmid with Brig1 being expressed under arabinose-inducible Para promoter using l Gam RBS; Para cat p15A ori plasmid	This study	Gibson assembly from pAM38(gam) (AA150/AA693) and pFragmentD3-4 (AA816/AA817)
pAM38(red)	pAM38 plasmid with l Gam, Beta and Exo protein being expressed under arabinose-inducible Para promoter using l Gam RBS; Para cat p15A ori plasmid	This study	Gibson assembly from pAM38(gam) (AA149/AA150) and and lvir genomic DNA (AA148/AA207)
pEmpty (pCL1920)	a pSC101-derived low-copy number plasmid with spectinomycin/strepomycin resistance	Lerner and Inouye, NAR, 1990
pRecB	pCL1920 plasmid expressing E. coli K-12 MG1655 RecB protein	Hossain et al., Cell Host Microbe, 2021
p(a-gt)	pCL1920 plasmid expressing bacteriophage T4 a-gt gene which encodes alpha-glucosyltransferase (a-GT)	This study	Gibson assembly from pRecB (AA246/AA903) and bacteriophage T4 genomic DNA (AA901/AA902)
p(b-gt)	pCL1920 plasmid expressing bacteriophage T4 b-gt gene which encodes beta-glucosyltransferase (b-GT)	This study	Gibson assembly from pRecB (AA246/AA903) and bacteriophage T4 genomic DNA (AA904/AA905)
pAM38(brig1)-SmR	pAM38 plasmid with Brig1 being expressed under arabinose-inducible Para promoter using l Gam RBS; Para p15A ori plasmid with spectinomycin resistance	This study	Gibson assembly from pAM38(brig1) (AA990/AA991) and p(a-gt) (AA988/AA989)
p(gp42)	pAM38 plasmid with bacteriophage T4 Gp42 hydroxymethylase being expressed under arabinose-inducible Para promoter using l Gam RBS; Para cat p15A ori plasmid with spectinomycin resistance	This study	Gibson assembly from pAM38(brig1)-SmR (AA150/AA693) and bacteriophage T4 genomic DNA (AA1104/AA1105)
pET21a	protein expression vector with ampicillin/carbenicillin resistance	Addgene 69740-3
pET21a-Brig1-6xHis	Brig1 with a C-terminal 6xHis tag cloned into a pET21a plasmid vector for protein purification	This study	Gibson assembly from pET21a (AA1320/AA1321) and pBrig1 (AA1331/AA1332)
pET15b-6xHis-a-GT	bacteriophage T4 a-gt gene which encodes alpha-glucosyltransferase (a-GT) with an N-terminal 6xHis tag and a TEV site, cloned into a modified pET15b plasmid vector for protein purification	This study	the amino acid sequence of T4 a-GT with an N-terminal 6xHis tag and a TEV site was codon optimized for E. coli and synthesized by GENEART, then cloned into a modified pET15b plasmid using restriction digest cloning
pBrig1(Y121A)	pBrig1 with Y121A mutation in Brig1	This study	Gibson assembly from pFragmentD3-4 (AA559/AA956 and AA614/AA957)
pBrig1(N145A)	pBrig1 with N145A mutation in Brig1	This study	Gibson assembly from pFragmentD3-4 (AA559/AA960 and AA614/AA961)
pBrig1(E147A)	pBrig1 with E147A mutation in Brig1	This study	Gibson assembly from pFragmentD3-4 (AA559/AA954 and AA614/AA955)
pBrig1(E147Q)	pBrig1 with E147Q mutation in Brig1	This study	Gibson assembly from pFragmentD3-4 (AA559/AA958 and AA614/AA959)
pET21a-Brig1(Y121A)-6xHis	Brig1(Y121A) mutant with a C-terminal 6xHis tag cloned into pET21a plasmid vector for protein purification	This study	Gibson assembly from pET21a (AA1320/AA1321) and pBrig1(Y121A) (AA1331/AA1332)
pET21a-Brig1(Y121A,E147A)-6xHis	Brig1(Y121A, E147A) double mutant with a C-terminal 6xHis tag cloned into pET21a plasmid vector for protein purification	This study	Gibson assembly from pET21a-Brig1(Y121A)-6xHis (AA955/AA1321) and pET21a-Brig1(Y121A)-6xHis (AA954/AA1331)
pAM38(xthA)	pAM38 plasmid with E. coli Exonuclease III (XthA) being expressed under arabinose-inducible Para promoter using l Gam RBS; Para cat p15A ori plasmid with spectinomycin resistance	This study	Gibson assembly from pAM38(brig1)-SmR (AA150/AA693) and E. coli MG1655 genomic DNA (AA994/AA995)
pAM38(nfo)	pAM38 plasmid with E. coli Endonuclease IV (Nfo) being expressed under arabinose-inducible Para promoter using l Gam RBS; Para cat p15A ori plasmid with spectinomycin resistance	This study	Gibson assembly from pAM38(brig1)-SmR (AA150/AA693) and E. coli MG1655 genomic DNA (AA992/AA993)
pAM39	same as pAM38, but with increased spacing between ATG start site of gene and with a canonical E. coli consensus RBS sequence; provides higher expression under arabinose induction; point mutation in AraC, not sure if important	Gift from Alex J. Meeske at University of Washington, Seattle
pAM39(WP129427366.1)	pAM39 vector overexpressing Brig1 homolog from Nocardioides zhouii (NCBI WP129427366.1) under arabinose-inducible Para promoter	This study	Gibson assembly from pAM39 (AA1020/AA1021) and synthesized IDT gBlock of WP129427366.1 gene sequence with 30 bp overhangs for direct cloning
pAM39(WP165228961.1)	pAM39 vector overexpressing Brig1 homolog from Nocardioides anomalus (NCBI WP165228961.1) under arabinose-inducible Para promoter	This study	Gibson assembly from pAM39 (AA1020/AA1021) and synthesized IDT gBlock of WP165228961.1 gene sequence with 30 bp overhangs for direct cloning
pUT18C	high-copy pUC19-derived plasmid, ampicillin resistance	Karimova et al., PNAS, 1998
pUT18C-dbet	pUT18C plasmid with cloned segment of lambda red region with bet deletion for phage recombination	Hossain et al., Cell Host Microbe, 2021
pUT18C-da-gt	pUT18C plasmid with cloned segment of T4 genomic DNA comprising the region surrounding the a-gt gene with an in-frame a-gt deletion for phage recombination	This study	Gibson assembly from pUT18C (AA219/AA220) and bacteriophage T4 genomic DNA (AA922/AA923 and AA924/AA925)
pUT18C-db-gt	pUT18C plasmid with cloned segment of T4 genomic DNA comprising the region surrounding the b-gt gene with an in-frame b-gt deletion for phage recombination	This study	Gibson assembly from pUT18C (AA219/AA220) and bacteriophage T4 genomic DNA (AA932/AA933 and AA934/AA935)
pUT18C-dalc	pUT18C plasmid with cloned segment of T4 genomic DNA comprising the region surrounding the alc gene with an in-frame alc deletion for phage recombination	This study	Gibson assembly from pUT18C (AA219/AA220) and bacteriophage T4 genomic DNA (AA962/AA963 and AA964/AA965)
pUT18C-ddenB	pUT18C plasmid with cloned segment of T4 genomic DNA comprising the region surrounding the denB gene with an in-frame denB deletion for phage recombination	This study	Gibson assembly from pUT18C (AA219/AA220) and bacteriophage T4 genomic DNA (AA893/AA894 and AA895/AA896)
pUT18C-dgp56	pUT18C plasmid with cloned segment of T4 genomic DNA comprising the region surrounding the gp56 gene with an in-frame gp56 deletion for phage recombination	This study	Gibson assembly from pUT18C (AA219/AA220) and bacteriophage T4 genomic DNA (AA897/AA898 and AA899/AA900)
pUT18C-dgp42	pUT18C plasmid with cloned segment of T4 genomic DNA comprising the region surrounding the gp42 gene with an in-frame gp42 deletion for phage recombination	This study	Gibson assembly from pUT18C (AA219/AA220) and bacteriophage T4 genomic DNA (AA906/AA907 and AA908/AA909)
pUT18C-dba-gt	pUT18C plasmid with cloned segment of T6 genomic DNA comprising the region surrounding the ba-gt gene with an in-frame ba-gt deletion for phage recombination	This study	Gibson assembly from pUT18C (AA219/AA220) and bacteriophage T6 genomic DNA (AA1171/AA1172 and AA1173/AA1174)
pCas9::spcNT	pACYC184 plasmid with S. pyogenes SF370 type II-A CRISPR Cas9, tracrRNA and BsaI spacer for oligo cloning	pCas9 in Jiang et al., Nat Biotechnol, 2013
pCas9::spc-bgt-c	pCas9 plasmid with S. pyogenes SF370 type II-A CRISPR Cas9, tracrRNA and spc-bgt-c targeting phage T4 for selection of Db-gt mutant phages during phage construction	This study	BsaI cloning into pCas9::spcNT with AA940/AA941
pCas9::spc-gp56-7	pCas9 plasmid with S. pyogenes SF370 type II-A CRISPR Cas9, tracrRNA and spc-gp56-7 targeting phage T4 for selection of Dgp56 mutant phages during phage construction	This study	BsaI cloning into pCas9::spcNT with AA1068/AA1069
pCas9::spc-gp42-3	pCas9 plasmid with S. pyogenes SF370 type II-A CRISPR Cas9, tracrRNA and spc-gp42-3 targeting phage T4 for selection of Dgp42 mutant phages during phage construction	This study	BsaI cloning into pCas9::spcNT with AA1088/AA1089
pCas9::spc-gp42-4	pCas9 plasmid with S. pyogenes SF370 type II-A CRISPR Cas9, tracrRNA and spc-gp42-4 targeting phage T4 for selection of Dgp42 mutant phages during phage construction	This study	BsaI cloning into pCas9::spcNT with AA1090/AA1091
pCas9::spc-ba-gt-10	pCas9 plasmid with S. pyogenes SF370 type II-A CRISPR Cas9, tracrRNA and spc-ba-gt-10 targeting phage T6 for selection of Dba-gt mutant phages during phage construction	This study	BsaI cloning into pCas9::spcNT with AA1196/AA1197
pCas9::spc-ba-gt-11	pCas9 plasmid with S. pyogenes SF370 type II-A CRISPR Cas9, tracrRNA and spc-ba-gt-11 targeting phage T6 for selection of Dba-gt mutant phages during phage construction	This study	BsaI cloning into pCas9::spcNT with AA1198/AA1199
pACYC184-TypeIEspcNT	pACYC184 plasmid with E. coli K-12 type I-E CRISPR BsaI spacer for oligo cloning; spacer expression under Para promoter	Hossain et al., Cell Host Microbe, 2021
pACYC-TypeIEspc-alc-1	pACYC184 plasmid with E. coli K-12 type I-E CRISPR spacer spc-alc-1 targeting phage T4 for selection of Dalc mutant phages during phage construction; spacer expression under Para promoter	This study	BsaI cloning into pACYC184-TypeIEspcNT with AA974/AA975
pACYC-TypeIEspc-alc-2	pACYC184 plasmid with E. coli K-12 type I-E CRISPR spacer spc-alc-2 targeting phage T4 for selection of Dalc mutant phages during phage construction; spacer expression under Para promoter	This study	BsaI cloning into pACYC184-TypeIEspcNT with AA976/AA977
pACYC-TypeIEspc-alc-3	pACYC184 plasmid with E. coli K-12 type I-E CRISPR spacer spc-alc-3 targeting phage T4 for selection of Dalc mutant phages during phage construction; spacer expression under Para promoter	This study	BsaI cloning into pACYC184-TypeIEspcNT with AA978/AA979
pACYC-TypeIEspc-denB-1	pACYC184 plasmid with E. coli K-12 type I-E CRISPR spacer spc-denB-1 targeting phage T4 for selection of DdenB mutant phages during phage construction; spacer expression under Para promoter	This study	BsaI cloning into pACYC184-TypeIEspcNT with AA1002/AA1003
pACYC-TypeIEspc-denB-2	pACYC184 plasmid with E. coli K-12 type I-E CRISPR spacer spc-denB-2 targeting phage T4 for selection of DdenB mutant phages during phage construction; spacer expression under Para promoter	This study	BsaI cloning into pACYC184-TypeIEspcNT with AA1004/AA1005

## Sheet: Bacteriophages
Bacteriophage	Description	Plasmids used for construction	Source
lvir	a lytic/non-lysogenic variant of coliphage l (Siphoviridae)		Bruce Levin
T2	T-even lytic coliphage T2 (Myoviridae)		ATCC 11303-B2
T3	lytic coliphage T3 (Autographiviridae)		ATCC 11303-B3
T4	T-even lytic coliphage T4 (Myoviridae); used to construct T4 mutant phages below		Bruce Levin
T5	lytic coliphage T5 (Demerecviridae)		ATCC 11303-B5
T6	T-even lytic coliphage T6 (Myoviridae); used to construct T6 mutant phages below		ATCC 11303-B6
T7	lytic coliphage T7 (Autographiviridae)		Bruce Levin
T4 escaper1	mutant T4 phage isolated from a lawn of pBrig1-carrying E. coli EC100 cells with a 1 bp deletion of nt 713 in a-gt gene (frameshift)	pBrig1	This study
T4 Da-gt	T4 mutant phage with an in-frame deletion of a-gt; phage does not encode alpha-glucosyltransferase (a-GT), only has beta-gluocosyl-hmC nucleobases	pUT18C-da-gt, pBrig1	This study
T4 Db-gt	T4 mutant phage with an in-frame deletion of b-gt; phage does not encode beta-glucosyltransferase (b-GT), only has alpha-gluocosyl-hmC nucleobases	pUT18C-db-gt, pCas9::spc-bgt-c	This study
T4 Dalc DdenB Dgp56	T4 mutant phage with in-frame deletions of alc, denB and gp56, with deletions generated in that order; used to construct phage T4(C)	pUT18C-dalc, pACYC-TypeIEspc-alc-1, pACYC-TypeIEspc-alc-2, pACYC-TypeIEspc-alc-3, pUT18C-ddenB, pACYC-TypeIEspc-denB-1, pACYC-TypeIEspc-denB-2, pUT18C-dgp56, pCas9::spc-gp56-7	This study
T4(C)	T4 Dalc DdenB Dgp56 Dgp42; T4 mutant phage from above with an additional in-frame deletion of gene gp42; phage lacks hmC nucleobases, carries unmodified cytosines instead	pUT18C-dgp42, pCas9::spc-gp42-3, pCas9::spc-gp42-4	This study
T4(+b-GT)	T4 phage passaged through E. coli EC100 cells carrying p(b-gt), overexpressing T4 b-GT under 1 mM IPTG induction to increase fraction of beta-gluocosyl-hmC nucleobases in T4 genome	p(b-gt)	This study
T6 escaper1	mutant T6 phage isolated from a lawn of pBrig1-carrying E. coli EC100 cells with nt 716 C>T mutation in a-gt gene (Ala239->Val239)	pBrig1	This study
T6 escaper2	mutant T6 phage isolated from a lawn of pBrig1-carrying E. coli EC100 cells with a 1 bp insertion (C) after nt 758 in a-gt gene (frameshift)	pBrig1	This study
T6 Dba-gt	T6 mutant phage with an in-frame deletion of ba-gt; phage does not encode beta-alpha glucosyltransferase (ba-GT), only has alpa-gluocosyl-hmC nucleobases and no gentiobiosyl-hmC nucleobases	pUT18C-dba-gt, pCas9::spc-ba-gt-10, pCas9::spc-ba-gt-11	This study
Bas35-45	T-even phages of the genus Tequatrovirus from the BASEL phage collection; has alpha-glucosyl-hmC nucleobases		Maffei et al., PLoS Biol, 2021
Bas46-47	T-even phages of the genus Mosigvirus from the BASEL phage collection; has arabinosyl-hmC nucleobases		Maffei et al., PLoS Biol, 2021

## Sheet: Oligonucleotides
Oligonucleotide	Sequence
AA148	gtcgactctagaggatccccgggtaccgagtcatcgccattgctccccaaatac
AA149	ggctgaactcctgaaatactcg
AA150	ctcggtacccggggatcctctag
AA207	agcgaattcgagtatttcaggagttcagccatgaacgcttattacattcagg
AA219	cagtcgggaaacctgtcgtg
AA220	gcatagttaagccagccccgac
AA246	caacacccgctgacgagcttag
AA387	cttcatcaagcggtttcaca
AA388	cgagaaactggcgatcctta
AA559	ccctatagtgagtcgtattatgcggc
AA560	gtcgtgactgggaaaaccctggc
AA614	CGCGGCCGCATAATACGAC
AA615	ATAGGCGTATCACGAGGCCC
AA625	cgcggccgcataatacgactcactatagggGTTCATCCCTTGCCATTCGCC
AA627	cgcggccgcataatacgactcactatagggAAGTGGCCCTCGACGTAGGAG
AA629	cgcggccgccagggttttcccagtcacgacAGGGACTACTGGGCTGAG
AA630	AGCTTATCGATGATAAGCGGTCAAAC
AA640	cgcggccgcataatacgactcactatagggCGAGTGCAATGTCGACTCTTTC
AA643	cgcggccgccagggttttcccagtcacgacTTCTCCGCGCAAAGTGCGAC
AA644	cgcggccgcataatacgactcactatagggTTCTGGGCCGAGGTCAGAC
AA646	cgcggccgccagggttttcccagtcacgacAGGTTGTCTGCGTCGAGCAG
AA672	cgcggccgcataatacgactcactatagggTTCACAGCTGAGTCCCCCTC
AA673	CCTTCACCGGCCACCTCGATCGGGCCGAGCTCCACGCGACCGTCACCAACGTC
AA674	GCTCGGCCCGATCGAGGTGGC
AA675	CTTCACCGGCCACCTCGATCGGGCCGAGCGAGCACGGCGTGAAAGTG
AA676	cgcggccgcataatacgactcactatagggTCACCTCCTGGTGGAGC
AA677	CAGACAGTCACCTCCTGGTG
AA678	GCACCCGCTCCACCAGGAGGTGACTGTCTGATGAGTGCACGCGAACGG
AA681	GCATATCTGGAAAAAGCAAAATTG
AA682	AAGGGCCGAAGCCCTTTATTTTG
AA693	cgaattcgctagcccaaaaaaacg
AA816	tttttgggctagcgaattcgATGAGTGCACGCGAACGG
AA817	gaggatccccgggtaccgagTCAGCCCAGTAGTCCCTG
AA870	CAGCTCGACGATAAGTTAGC
AA871	AGGTGAAGAGTCTGTCCAAG
AA872	TACGTACCGATGCTAACTGG
AA873	CCTCCAATATCTTGGAGAAC
AA893	cggggctggcttaactatgcGCACTGCGTTTACGTTCATATTTTC
AA894	AACTACAACGGATGGTATCTTTCC
AA895	AGATACCATCCGTTGTAGTTCGTTTTCTGCATTTAAACTTTCC
AA896	cacgacaggtttcccgactgAGTAGTTAAAATGCCACGTACTCG
AA897	cggggctggcttaactatgcTTGCGCCCTTGAAGTTCCTTC
AA898	GCGGAAGAAATCTTTAAACTTTATTATC
AA899	AGTTTAAAGATTTCTTCCGCAAAGTGAGCCATTAGTTTTCCTTTC
AA900	cacgacaggtttcccgactgTAAGCGTCTTATTAATGTATCATGGG
AA901	atttcacacaggaaacagctATGCGTATTTGCATTTTTATGGCTC
AA902	aagctcgtcagcgggtgttgTTATTTTGTAATAATGTCAAACTGTTC
AA903	agctgtttcctgtgtgaaattgttatc
AA904	atttcacacaggaaacagctATGAAAATTGCTATAATTAATATGGGTAATAATG
AA905	aagctcgtcagcgggtgttgTTATAAATCAATAGCTTTTTTGAACGC
AA906	GTTGATCATTGGTGGAAAACTGG
AA907	cggggctggcttaactatgcCATCCAAAGTTTTCTTGGTAGGC
AA908	GTTTTCCACCAATGATCAACGTCACTAATCATTTAAACCTCAATTG
AA909	cacgacaggtttcccgactgTGAAAACTACTGCGCTGAGC
AA922	AGCTTCTGCTTTAAAGAACAGTTTG
AA923	cggggctggcttaactatgcCTCAAGAATTTCACCAGTATTTTCTTC
AA924	TGTTCTTTAAAGCAGAAGCTAATGCAAATACGCATAGTTTTCCTC
AA925	cacgacaggtttcccgactgGGAAAGCATGAAAGAGTTCTGG
AA932	GCAAAGAAAGCCGAATGGCAAG
AA933	cggggctggcttaactatgcAGTTTCTTCTGACTGCTTTTTGCC
AA934	TGCCATTCGGCTTTCTTTGCACCCATATTAATTATAGCAATTTTC
AA935	cacgacaggtttcccgactgTTGTTCGTTAAAGATATTCCGGG
AA940	aaacCAGCCTTAGCAATGTCTAAATTTATACCTTg
AA941	aaaacAAGGTATAAATTTAGACATTGCTAAGGCTG
AA954	AGGGTAGAGCGCGAAGTTCAGAATGTCCCG
AA955	TCTGAACTTCGCGCTCTACCCTTGGCACTC
AA956	ACCCGCACCCAGGCGGCGCTCGGCCTCTTGTG
AA957	AGCGCCGCCTGGGTGCGGGTCGAGCACTTTG
AA958	AGGGTAGAGCTGGAAGTTCAGAATGTCCCG
AA959	TCTGAACTTCCAGCTCTACCCTTGGCACTC
AA960	GGTAGAGCTCGAAGGCCAGAATGTCCCGATGGCCGGCGGATGTGTC
AA961	TCTGGCCTTCGAGCTCTACCCTTGGCACTC
AA962	cacgacaggtttcccgactgGGTCATGTACATATCGTTTTACATC
AA963	TTATGCATGTAAGTAATTTTACAGC
AA964	AAAATTACTTACATGCATAAAAGTTGTAAATCCATCATAAAGTCCTC
AA965	cggggctggcttaactatgcCGGGTGAATACATTTCATACGATG
AA974	accgGCGATGTTTTCCCGTCAAAGGATTAACGATGA
AA975	actcTCATCGTTAATCCTTTGACGGGAAAACATCGC
AA976	accgTTGATTTTCTAAAAAGACTTTCATCTCTTCAA
AA977	actcTTGAAGAGATGAAAGTCTTTTTAGAAAATCAA
AA978	accgAATATCGAAATCGTCGTCTTGAGCAAGCCCGT
AA979	actcACGGGCTTGCTCAAGACGACGATTTCGATATT
AA988	caggagctaaggaagctaaaatgagggaagcggtgatcg
AA989	caataactgccttaaaaaaattatttgccgactaccttggtg
AA990	tttttttaaggcagttattggtgcc
AA991	tttagcttccttagctcctgaaaatc
AA992	tttttgggctagcgaattcgatgaaatacattggagcgcacg
AA993	gaggatccccgggtaccgagtcaggctaccgctttttcagtttg
AA994	tttttgggctagcgaattcgatgaaatttgtctcttttaatatcaacgg
AA995	gaggatccccgggtaccgagttagcggcggaaggtcgc
AA1002	accgCCCGCAGTATTTTGGATGAGCCAATACATCCC
AA1003	actcGGGATGTATTGGCTCATCCAAAATACTGCGGG
AA1004	accgACACATCAAACTGACTCACGTTGGATTTCGGT
AA1005	actcACCGAAATCCAACGTGAGTCAGTTTGATGTGT
AA1020	atgtatatctccttcttaactctagagg
AA1021	taatggctgttttggcggatg
AA1068	aaacAGTTTAAAGATTTCTTCCGCATTCATTCCAg
AA1069	aaaacTGGAATGAATGCGGAAGAAATCTTTAAACT
AA1088	aaacTAAAACAGGTGTTAAAACTATTGAAATTATg
AA1089	aaaacATAATTTCAATAGTTTTAACACCTGTTTTA
AA1090	aaacGTATTCATCATTAAGAGCGCCAAAAATAAAg
AA1091	aaaacTTTATTTTTGGCGCTCTTAATGATGAATAC
AA1104	tttttgggctagcgaattcgATGATTAGTGACTCTATGACAGTTGAAG
AA1105	gaggatccccgggtaccgagTTAAGCGTATTTTCCTACATAATC
AA1115	ggagcttcggctcctatattg
AA1116	gcaagaaaaagtatcacatatcc
AA1171	cggggctggcttaactatgcgaatcatctcgccagtttc
AA1172	catccaatagcagttgattaatgcc
AA1173	taatcaactgctattggatgagtcggaaacatatcaagggc
AA1174	cacgacaggtttcccgactggtcttcatttggggcttgc
AA1196	AAACtatgtatgcatttctcaatttaattaatcaG
AA1197	AAAACtgattaattaaattgagaaatgcatacata
AA1198	AAACgacctcggaaaacttacgacagaacaaattG
AA1199	AAAACaatttgttctgtcgtaagttttccgaggtc
AA1320	caccaccaccaccaccac
AA1321	atgtatatctccttcttaaagttaaac
AA1331	tttgtttaactttaagaaggagatatacatATGAGTGCACGCGAACGG
AA1332	agccggatctcagtggtggtggtggtggtgGCCCAGTAGTCCCTGCAG
hmdC_60_MfeI	TAGACATTGCCCTCGAGGTA(hmC)AATTGATCCGATTTCGACCTCAAACCTAGACGAATTCCG	hmC = 5-hydroxymethylcytosine; MfeI restriction site underlined
Bot_MfeI_60	CGGAATTCGTCTAGGTTTGAGGTCGAAATCGGATCAATTGTACCTCGAGGGCAATGTCTA	MfeI restriction site underlined
hmdC_60_MfeI_Bot	CGGAATTCGTCTAGGTTTGAGGTCGAAATCGGAT(hmC)AATTGTACCTCGAGGGCAATGTCTA	hmC = 5-hydroxymethylcytosine; MfeI restriction site underlined
dU_60	TAGACATTGCCCTCGAGGTAUCATGGATCCGATTTCGACCTCAAACCTAGACGAATTCCG
dT_60	TAGACATTGCCCTCGAGGTATCATGGATCCGATTTCGACCTCAAACCTAGACGAATTCCG
5mdC_60	TAGACATTGCCCTCGAGGTA(mC)CATGGATCCGATTTCGACCTCAAACCTAGACGAATTCCG	mC = 5-methylcytosine
2aminodA_60	TAGACATTGCCCTCGAGGTA(2-aminodA)CATGGATCCGATTTCGACCTCAAACCTAGACGAATTCCG	2-aminodA = 2-aminoadenine
dU_60_2	TAGACATTGCCCTCGAGGTAUAATTGATCCGATTTCGACCTCAAACCTAGACGAATTCCG
Bot_dU_60_2	CGGAATTCGTCTAGGTTTGAGGTCGAAATCGGATCAATTATACCTCGAGGGCAATGTCTA
dU_60_2_Bot	CGGAATTCGTCTAGGTTTGAGGTCGAAATCGGAUCAATTATACCTCGAGGGCAATGTCTA
top_60_oligo	TAGACATTGCCCTCGAGGTACAATTGATCCGATTTCGACCTCAAACCTAGACGAATTCCG	MfeI restriction site underlined
top_40_oligo	CAATTGATCCGATTTCGACCTCAAACCTAGACGAATTCCG	MfeI restriction site underlined
bot_40_oligo	CGGAATTCGTCTAGGTTTGAGGTCGAAATCGGATCAATTG	MfeI restriction site underlined
top_20_oligo	TAGACATTGCCCTCGAGGTA
bot_20_oligo	TACCTCGAGGGCAATGTCTA
dU_18	TCGAGGTAUCATGGATCC
hmdC_18	TCGAGGTA(hmC)AATTGATCC	hmC = 5-hydroxymethylcytosine; MfeI restriction site underlined

## Sheet: CRISPR spacers
CRISPR type/species	Spacer	Sequence (5'-3')
II-A from S. pyogenes SF370	spc-bgt-c	CAGCCTTAGCAATGTCTAAATTTATACCTT
II-A from S. pyogenes SF370	spc-gp56-7	AGTTTAAAGATTTCTTCCGCATTCATTCCA
II-A from S. pyogenes SF370	spc-gp42-3	TAAAACAGGTGTTAAAACTATTGAAATTAT
II-A from S. pyogenes SF370	spc-gp42-4	GTATTCATCATTAAGAGCGCCAAAAATAAA
II-A from S. pyogenes SF370	spc-ba-gt-10	tatgtatgcatttctcaatttaattaatca
II-A from S. pyogenes SF370	spc-ba-gt-11	gacctcggaaaacttacgacagaacaaatt
I-E from E-coli K-12	spc-alc-1	GCGATGTTTTCCCGTCAAAGGATTAACGATGA
I-E from E-coli K-12	spc-alc-2	TTGATTTTCTAAAAAGACTTTCATCTCTTCAA
I-E from E-coli K-12	spc-alc-3	AATATCGAAATCGTCGTCTTGAGCAAGCCCGT
I-E from E-coli K-12	spc-denB-1	CCCGCAGTATTTTGGATGAGCCAATACATCCC
I-E from E-coli K-12	spc-denB-2	ACACATCAAACTGACTCACGTTGGATTTCGGT
