# Supplementary material for: DNA glycosylases provide antiviral defence in prokaryotes
Source: Nature. 2024 Apr 17;629(8011):410–6. doi: 10.1038/s41586-024-07329-9 (PMC11078745; doi:10.1038/s41586-024-07329-9)
Supplement: Supplementary file 5 — Source Data Fig. 1 [file 41586_2024_7329_MOESM5_ESM.xlsx]

## Sheet: Figure 1b
Figure 1b
Well Position	Sample	Phage Ct	Well Position	Host Ct	delta Ct	delta delta Ct	2^delta delta Ct	Relative amount of phage DNA (relative to pWEB-TNC 2 min. post inf.)
A1	pWEB-TNC 2 min. post inf. Replicate 1	17.5405	E1	14.1527	-3.38787	22.3571	5.37238e+06	1.00572
A2	pWEB-TNC 2 min. post inf. Replicate 2	17.5751	E2	14.2241	-3.35094	22.3941	5.5117e+06	1.0318
A3	pWEB-TNC 2 min. post inf. Replicate 3	17.4987	E3	14.0474	-3.45127	22.2937	5.14142e+06	0.962481
A4	pWEB-TNC 4 min. post inf. Replicate 1	15.3772	E4	14.088	-1.28918	24.4558	2.30111e+07	4.30771
A5	pWEB-TNC 4 min. post inf. Replicate 2	15.3081	E5	14.051	-1.25707	24.4879	2.35289e+07	4.40464
A6	pWEB-TNC 4 min. post inf. Replicate 3	15.5873	E6	14.0778	-1.50945	24.2356	1.97529e+07	3.69777
A7	pWEB-TNC 8 min. post inf. Replicate 1	11.9566	E7	14.3289	2.3723	28.1173	2.91174e+08	54.5083
A8	pWEB-TNC 8 min. post inf. Replicate 2	11.6478	E8	14.3375	2.68971	28.4347	3.62829e+08	67.9221
A9	pWEB-TNC 8 min. post inf. Replicate 3	11.7194	E9	14.3232	2.60381	28.3488	3.41856e+08	63.9961
A10	pWEB-TNC no infection control	40	E10	14.1651	-25.8349	-0.0898861	0.939597	1.75894e-07
B1	pBrig1 2 min. post inf. Replicate 1	20.0416	F1	14.0372	-6.00438	19.7406	876032	0.163995
B2	pBrig1 2 min. post inf. Replicate 2	20.3591	F2	14.1459	-6.21329	19.5317	757937	0.141887
B3	pBrig1 2 min. post inf. Replicate 3	20.2656	F3	14.1948	-6.07082	19.6742	836605	0.156614
B4	pBrig1 4 min. post inf. Replicate 1	20.8338	F4	14.1167	-6.71708	19.0279	534537	0.100066
B5	pBrig1 4 min. post inf. Replicate 2	20.8652	F5	14.0853	-6.77992	18.9651	511753	0.0958009
B6	pBrig1 4 min. post inf. Replicate 3	20.9176	F6	14.1782	-6.73937	19.0056	526340	0.0985317
B7	pBrig1 8 min. post inf. Replicate 1	21.5873	F7	14.1294	-7.45785	18.2872	319876	0.0598813
B8	pBrig1 8 min. post inf. Replicate 2	21.6481	F8	14.0918	-7.55634	18.1887	298767	0.0559297
B9	pBrig1 8 min. post inf. Replicate 3	21.8157	F9	14.1249	-7.69076	18.0542	272187	0.0509539
B10	pBrig1 no infection control	40	F10	14.3449	-25.6551	0.0898861	1.06429	1.99236e-07

## Sheet: Figure 1c
Figure 1c
T4 genome (bp)	pWEB-TNC	pBrig1
0	0	0
1	0.615632	0
2	0.923448	0
3	1.23126	0
4	1.23126	0
5	1.8469	0
6	1.8469	0
7	1.8469	0
8	1.8469	0
9	4.30942	0
10	4.61724	0
11	4.61724	0
12	4.92506	0
13	5.54069	0
14	5.54069	0
15	5.8485	0
16	5.8485	0
17	5.8485	0.279547
18	6.77195	0.279547
19	6.77195	0.279547
20	6.77195	0.279547
21	7.38758	0.279547
22	7.38758	0.279547
23	7.6954	0.279547
24	7.6954	0.279547
25	8.00322	0.279547
26	8.00322	0.279547
27	8.31103	0.279547
28	8.61885	0.279547
29	9.5423	0.279547
30	9.5423	0.279547
31	9.5423	0.279547
32	9.5423	0.279547
33	9.85011	0.279547
34	9.85011	0.279547
35	10.1579	0.279547
36	10.1579	0.279547
37	10.1579	0.279547
38	11.0814	0.279547
39	11.697	0.279547
40	12.3126	0.279547
41	12.6205	0.279547
42	13.2361	0.279547
43	13.2361	0.279547
44	13.5439	0.279547
45	14.1595	0.279547
46	14.1595	0.279547
47	14.1595	0.279547
48	14.1595	0.279547
49	14.7752	0.279547
50	14.7752	0.279547
51	15.083	0.279547
52	15.083	0.279547
53	15.083	0.279547
54	15.083	0.279547
55	15.3908	0.279547
56	16.0064	0.279547
57	16.3142	0.279547
58	16.9299	0.279547
59	17.5455	0.279547
60	17.5455	0.279547
61	17.8533	0.279547
62	18.469	0.279547
63	18.469	0.279547
64	18.469	0.279547
65	18.7768	0.279547
66	19.0846	0.279547
67	19.0846	0.279547
68	19.0846	0.279547
69	19.3924	0.279547
70	19.7002	0.279547
71	20.008	0.279547
72	20.008	0.279547
73	20.008	0.279547
74	20.008	0.279547
75	20.008	0.279547
76	20.3159	0.279547
77	19.7002	0.279547
78	19.7002	0.279547
79	20.3159	0.279547
80	19.7002	0.279547
81	19.7002	0.279547
82	20.008	0.279547
83	18.7768	0.279547
84	18.1611	0.559093
85	17.5455	0.559093
86	18.1611	0.559093
87	18.469	0.559093
88	18.469	0.559093
89	17.8533	0.559093
90	17.8533	0.559093
91	17.8533	0.559093
92	18.1611	0.559093
93	19.3924	0.279547
94	19.0846	0.279547
95	19.0846	0.279547
96	20.008	0.279547
97	20.008	0.279547
98	20.3159	0.279547
99	20.3159	0.279547
100	20.6237	0.279547
101	20.6237	0.279547
102	20.3159	0.279547
103	20.3159	0.279547
104	20.008	0.279547
105	20.3159	0.279547
106	20.3159	0.279547
107	20.3159	0.279547
108	20.3159	0.559093
109	20.008	0.559093
110	20.3159	0.559093
111	20.008	0.559093
112	20.9315	0.559093
113	20.008	0.559093
114	20.3159	0.559093
115	19.7002	0.559093
116	19.3924	0.559093
117	19.3924	0.559093
118	19.3924	0.83864
119	19.0846	0.83864
120	19.0846	1.39773
121	19.7002	1.39773
122	20.008	1.39773
123	20.008	1.39773
124	20.6237	1.39773
125	20.6237	1.39773
126	20.6237	1.39773
127	20.3159	1.39773
128	20.3159	1.39773
129	20.3159	1.39773
130	20.3159	1.39773
131	20.008	1.39773
132	20.3159	1.39773
133	20.3159	1.39773
134	20.3159	1.39773
135	19.7002	1.39773
136	19.7002	1.39773
137	20.3159	1.39773
138	19.7002	1.39773
139	20.6237	1.39773
140	20.3159	1.39773
141	20.3159	1.39773
142	20.3159	1.39773
143	20.3159	1.39773
144	20.6237	1.39773
145	20.6237	1.39773
146	20.3159	1.39773
147	20.6237	1.39773
148	20.6237	1.39773
149	20.9315	1.39773
150	20.6237	1.39773
151	20.9315	1.39773
152	21.2393	1.39773
153	21.2393	1.39773
154	21.5471	1.39773
155	21.5471	1.39773
156	21.5471	1.39773
157	21.5471	1.39773
158	21.8549	1.39773
159	21.8549	1.39773
160	21.8549	1.11819
161	21.2393	1.11819
162	21.5471	1.11819
163	20.9315	1.11819
164	20.6237	1.11819
165	20.9315	1.11819
166	20.9315	1.11819
167	20.9315	1.11819
168	19.7002	1.11819
169	20.008	1.11819
170	19.7002	1.11819
171	19.3924	1.11819
172	18.7768	1.11819
173	18.7768	1.11819
174	18.469	1.11819
175	18.1611	1.11819
176	18.1611	1.11819
177	17.8533	1.11819
178	17.8533	1.11819
179	18.1611	1.11819
180	17.8533	1.11819
181	17.8533	1.11819
182	18.1611	1.11819
183	19.3924	0.83864
184	19.3924	0.83864
185	19.7002	0.83864
186	20.008	0.83864
187	19.7002	0.83864
188	19.3924	0.83864
189	19.7002	0.83864
190	19.7002	0.83864
191	19.3924	0.83864
192	19.0846	0.83864
193	18.469	0.83864
194	18.469	0.83864
195	18.469	0.279547
196	18.1611	0.279547
197	17.5455	0.279547
198	17.2377	0.279547
199	16.9299	0.279547
200	16.3142	0.279547
201	16.0064	0.279547
202	16.9299	0.279547
203	16.9299	0.279547
204	16.9299	0.279547
205	17.5455	0.279547
206	17.5455	0.279547
207	17.2377	0.279547
208	16.3142	0.279547
209	16.3142	0.279547
210	16.0064	0.279547
211	15.6986	0.279547
212	15.6986	0.279547
213	15.6986	0.279547
214	15.6986	0.279547
215	14.7752	0.279547
216	15.083	0.279547
217	14.7752	0.279547
218	14.7752	0.279547
219	15.083	0.279547
220	15.083	0.279547
221	15.3908	0.279547
222	15.083	0.279547
223	15.083	0.279547
224	15.3908	0.279547
225	15.3908	0.279547
226	15.3908	0.279547
227	15.083	0.279547
228	14.4674	0.279547
229	13.8517	0.279547
230	13.8517	0.279547
231	14.1595	0.279547
232	14.1595	0.279547
233	13.8517	0.279547
234	13.5439	0.279547
235	13.5439	0.279547
236	13.5439	0.279547
237	13.2361	0.279547
238	13.8517	0.279547
239	13.8517	0.279547
240	13.8517	0.279547
241	13.8517	0.279547
242	14.4674	0.279547
243	14.7752	0.279547
244	14.4674	0.279547
245	13.8517	0.279547
246	14.1595	0.279547
247	14.1595	0.279547
248	13.5439	0.279547
249	13.5439	0.279547
250	13.2361	0.279547
251	12.9283	0.279547
252	12.9283	0.279547
253	12.9283	0.279547
254	13.2361	0.279547
255	12.9283	0.279547
256	12.9283	0.279547
257	12.6205	0.279547
258	11.697	0.279547
259	11.3892	0.279547
260	11.3892	0.279547
261	11.0814	0.279547
262	10.4657	0.279547
263	10.4657	0.279547
264	10.4657	0.279547
265	10.1579	0.279547
266	10.1579	0.279547
267	10.1579	0.279547
268	10.7736	0.279547
269	12.3126	0
270	12.6205	0
271	12.6205	0
272	12.3126	0
273	12.6205	0
274	12.6205	0
275	12.9283	0
276	13.2361	0
277	13.8517	0
278	14.1595	0
279	13.5439	0
280	13.5439	0
281	13.8517	0
282	14.4674	0
283	14.4674	0
284	14.7752	0
285	14.7752	0
286	14.7752	0
287	14.4674	0
288	14.4674	0
289	14.4674	0
290	14.7752	0
291	15.6986	0
292	15.3908	0
293	15.6986	0
294	15.083	0
295	15.3908	0.279547
296	16.3142	0.279547
297	16.3142	0.279547
298	16.0064	0.279547
299	15.6986	0.279547
300	15.3908	0.279547
301	15.3908	0.279547
302	15.083	0.279547
303	15.6986	0.279547
304	15.6986	0.279547
305	15.6986	0.279547
306	15.3908	0.279547
307	15.083	0.279547
308	16.0064	0.279547
309	16.3142	0.279547
310	16.3142	0.279547
311	16.6221	0.279547
312	16.3142	0.279547
313	16.0064	0.279547
314	16.3142	0.279547
315	16.3142	0.279547
316	16.3142	0.279547
317	16.6221	0.279547
318	16.6221	0.279547
319	16.3142	0.279547
320	16.3142	0.279547
321	16.3142	0.279547
322	16.3142	0.279547
323	16.6221	0.279547
324	17.2377	0.279547
325	17.2377	0.279547
326	17.2377	0.279547
327	17.2377	0.279547
328	17.8533	0.279547
329	17.5455	0.279547
330	17.8533	0.559093
331	18.1611	0.559093
332	18.1611	0.559093
333	18.1611	0.559093
334	18.1611	0.559093
335	18.1611	0.559093
336	17.8533	0.559093
337	17.8533	0.559093
338	18.469	0.559093
339	18.469	0.559093
340	18.7768	0.559093
341	19.3924	0.559093
342	19.0846	0.559093
343	19.0846	0.559093
344	18.1611	0.559093
345	17.5455	0.559093
346	17.8533	0.559093
347	18.469	0.559093
348	18.469	0.559093
349	19.0846	0.559093
350	19.0846	0.559093
351	19.3924	0.559093
352	19.3924	0.559093
353	19.3924	0.559093
354	18.1611	0.559093
355	18.469	0.559093
356	19.0846	0.559093
357	18.7768	0.559093
358	17.8533	0.559093
359	18.1611	0.559093
360	17.8533	0.559093
361	17.8533	0.559093
362	18.469	0.559093
363	18.469	0.559093
364	18.469	0.559093
365	18.469	0.559093
366	18.469	0.559093
367	18.7768	0.559093
368	18.7768	0.559093
369	18.7768	0.559093
370	19.0846	0.559093
371	18.469	0.279547
372	18.7768	0.279547
373	19.0846	0.279547
374	19.3924	0.279547
375	19.7002	0.279547
376	20.008	0.279547
377	20.3159	0.279547
378	20.008	0.279547
379	20.008	0.279547
380	20.3159	0.279547
381	20.3159	0.279547
382	21.2393	0.559093
383	20.9315	0.559093
384	20.008	0.559093
385	20.008	0.83864
386	20.008	0.83864
387	19.7002	1.11819
388	20.008	1.11819
389	19.7002	1.11819
390	20.008	1.11819
391	20.008	1.11819
392	20.3159	1.39773
393	20.9315	1.67728
394	21.2393	2.51592
395	21.5471	2.51592
396	21.5471	2.51592
397	21.2393	2.51592
398	21.2393	2.51592
399	20.6237	2.51592
400	20.6237	2.51592
401	21.2393	2.79547
402	21.2393	2.79547
403	21.2393	2.79547
404	20.9315	2.79547
405	20.6237	2.51592
406	21.5471	2.51592
407	21.5471	2.51592
408	21.5471	2.51592
409	21.5471	2.51592
410	21.5471	2.51592
411	22.1628	2.51592
412	22.4706	2.51592
413	22.1628	2.51592
414	22.4706	2.51592
415	22.1628	2.51592
416	21.5471	2.51592
417	21.5471	2.51592
418	21.8549	2.51592
419	21.5471	2.51592
420	20.9315	2.51592
421	20.9315	2.51592
422	21.5471	2.51592
423	20.9315	2.51592
424	21.5471	2.51592
425	20.6237	2.51592
426	20.9315	2.79547
427	20.6237	2.79547
428	20.008	2.79547
429	20.008	3.07501
430	20.3159	3.07501
431	20.3159	3.07501
432	19.7002	3.07501
433	19.7002	3.07501
434	19.7002	3.07501
435	19.3924	3.07501
436	19.7002	3.07501
437	19.0846	3.07501
438	19.3924	3.07501
439	19.0846	3.07501
440	19.3924	3.07501
441	19.0846	3.07501
442	19.0846	3.07501
443	18.1611	3.07501
444	19.0846	3.07501
445	19.7002	3.07501
446	20.008	3.07501
447	19.3924	3.07501
448	18.7768	3.07501
449	17.8533	3.07501
450	17.8533	3.07501
451	18.469	3.07501
452	18.469	3.07501
453	17.8533	3.07501
454	18.469	3.07501
455	18.7768	3.07501
456	18.1611	2.79547
457	17.8533	2.79547
458	17.8533	2.79547
459	17.8533	2.79547
460	17.8533	2.79547
461	17.8533	2.51592
462	18.469	2.51592
463	18.469	2.23637
464	18.1611	2.23637
465	18.469	1.95683
466	18.1611	1.95683
467	18.1611	1.95683
468	17.8533	1.67728
469	17.2377	1.67728
470	16.3142	0.83864
471	16.3142	0.83864
472	17.5455	0.83864
473	17.5455	0.83864
474	17.8533	0.83864
475	18.7768	0.83864
476	18.7768	0.83864
477	19.3924	0.559093
478	20.008	0.559093
479	20.6237	0.559093
480	20.6237	0.559093
481	20.3159	0.559093
482	19.3924	0.559093
483	19.7002	0.559093
484	20.008	0.559093
485	19.7002	0.559093
486	19.7002	0.559093
487	19.7002	0.559093
488	19.7002	0.559093
489	19.3924	0.559093
490	19.3924	0.559093
491	20.008	0.559093
492	20.008	0.559093
493	20.6237	0.559093
494	20.6237	0.559093
495	21.5471	0.559093
496	21.8549	0.83864
497	21.8549	0.83864
498	20.6237	0.83864
499	20.008	0.83864
500	20.3159	0.83864
501	20.3159	0.83864
502	19.7002	0.559093
503	20.008	0.559093
504	19.7002	0.279547
505	19.7002	0.279547
506	19.7002	0.279547
507	20.3159	0.279547
508	20.3159	0.279547
509	20.3159	0.279547
510	20.3159	0.279547
511	20.6237	0.279547
512	20.6237	0.279547
513	20.9315	0.279547
514	20.6237	0.279547
515	20.6237	0.279547
516	20.3159	0.279547
517	19.0846	0.279547
518	20.3159	0.279547
519	19.7002	0.279547
520	20.008	0.279547
521	21.2393	0.559093
522	20.9315	0.559093
523	21.2393	0.559093
524	21.2393	0.559093
525	20.9315	0.559093
526	21.2393	0.559093
527	20.9315	0.559093
528	20.6237	0.559093
529	20.6237	0.559093
530	20.6237	0.559093
531	20.6237	0.559093
532	20.3159	0.559093
533	20.3159	0.559093
534	21.2393	0.559093
535	20.9315	0.559093
536	20.6237	0.559093
537	20.6237	0.559093
538	20.9315	0.559093
539	21.2393	0.559093
540	20.6237	0.559093
541	21.2393	0.559093
542	21.5471	0.559093
543	21.5471	0.559093
544	21.5471	0.559093
545	21.5471	0.559093
546	21.2393	0.559093
547	20.008	0.559093
548	20.008	0.559093
549	19.7002	0.559093
550	19.3924	0.559093
551	20.008	0.559093
552	19.3924	0.559093
553	20.3159	0.559093
554	19.7002	0.559093
555	19.3924	0.559093
556	19.3924	0.559093
557	20.3159	0.559093
558	20.008	0.559093
559	19.7002	0.559093
560	19.3924	0.559093
561	19.3924	0.559093
562	19.3924	0.559093
563	19.3924	0.559093
564	19.7002	0.559093
565	20.3159	0.559093
566	20.6237	0.559093
567	19.7002	0.559093
568	19.7002	0.559093
569	19.0846	0.559093
570	18.1611	0.559093
571	18.1611	0.559093
572	18.1611	0.559093
573	18.469	0.559093
574	18.469	0.559093
575	18.7768	0.559093
576	18.469	0.559093
577	18.469	0.559093
578	18.469	0.559093
579	18.7768	0.559093
580	18.7768	0.559093
581	17.8533	0.559093
582	18.469	0.559093
583	18.469	0.559093
584	18.469	0.559093
585	18.469	0.559093
586	17.8533	0.559093
587	18.1611	0.559093
588	17.8533	0.559093
589	17.5455	0.559093
590	17.8533	0.559093
591	16.9299	0.559093
592	16.9299	0.559093
593	16.9299	0.559093
594	16.6221	0.559093
595	17.8533	0.559093
596	16.6221	0.279547
597	16.0064	0.279547
598	16.0064	0.279547
599	16.3142	0.279547
600	16.3142	0.279547
601	15.6986	0.279547
602	16.0064	0.279547
603	16.0064	0.279547
604	16.0064	0.279547
605	15.6986	0.279547
606	16.0064	0.279547
607	15.6986	0.279547
608	16.3142	0.279547
609	16.9299	0.279547
610	16.3142	0.279547
611	16.3142	0.279547
612	16.3142	0.279547
613	16.9299	0.279547
614	16.6221	0.279547
615	16.9299	0.279547
616	19.0846	0.279547
617	18.7768	1.11819
618	17.8533	1.11819
619	17.8533	1.11819
620	18.7768	1.11819
621	19.0846	1.11819
622	19.0846	1.11819
623	19.7002	1.11819
624	19.7002	1.11819
625	20.008	1.11819
626	19.7002	1.11819
627	18.469	1.11819
628	18.469	1.11819
629	17.8533	1.11819
630	18.1611	1.39773
631	17.5455	1.39773
632	17.8533	1.39773
633	16.6221	1.39773
634	16.9299	1.39773
635	16.9299	1.39773
636	16.6221	1.39773
637	16.0064	1.39773
638	16.0064	1.39773
639	16.0064	1.39773
640	15.6986	1.39773
641	16.0064	1.39773
642	16.0064	1.39773
643	16.0064	1.39773
644	16.3142	1.39773
645	16.6221	1.39773
646	16.6221	1.39773
647	17.5455	1.39773
648	16.9299	1.11819
649	17.2377	1.11819
650	17.2377	1.11819
651	18.1611	1.11819
652	18.1611	1.11819
653	18.469	1.11819
654	18.469	1.11819
655	17.8533	1.11819
656	17.8533	1.11819
657	17.8533	1.11819
658	17.2377	1.11819
659	17.2377	1.11819
660	17.5455	1.11819
661	17.5455	1.11819
662	17.8533	1.11819
663	18.469	1.11819
664	19.0846	1.11819
665	19.7002	1.11819
666	19.3924	1.11819
667	20.008	1.11819
668	20.3159	1.11819
669	20.3159	1.11819
670	20.3159	1.11819
671	19.3924	1.11819
672	19.7002	1.11819
673	19.7002	1.11819
674	20.3159	1.11819
675	19.7002	1.11819
676	19.7002	1.11819
677	20.008	1.11819
678	21.2393	1.11819
679	21.2393	1.11819
680	21.5471	1.11819
681	21.2393	1.11819
682	21.2393	1.11819
683	22.4706	1.11819
684	21.8549	1.11819
685	21.2393	1.11819
686	21.2393	1.39773
687	21.8549	1.39773
688	22.1628	1.39773
689	21.5471	1.39773
690	21.2393	1.39773
691	20.3159	1.39773
692	19.7002	1.39773
693	20.008	0.559093
694	20.008	0.559093
695	19.0846	0.559093
696	20.008	0.559093
697	19.3924	0.559093
698	19.0846	0.559093
699	18.7768	0.559093
700	18.7768	0.559093
701	19.0846	0.559093
702	18.7768	0.279547
703	18.7768	0.279547
704	18.7768	0.279547
705	18.7768	0.279547
706	18.469	0.279547
707	18.7768	0.279547
708	18.469	0.279547
709	18.469	0.279547
710	18.1611	0.279547
711	18.1611	0.279547
712	18.1611	0.279547
713	18.1611	0.279547
714	18.1611	0.279547
715	18.1611	0.279547
716	17.8533	0.279547
717	17.2377	0.279547
718	17.2377	0.279547
719	17.2377	0.279547
720	17.2377	0.279547
721	17.5455	0.279547
722	17.2377	0.559093
723	16.9299	0.559093
724	17.2377	0.559093
725	17.5455	0.559093
726	16.3142	0.559093
727	16.3142	0.559093
728	16.3142	0.559093
729	16.0064	0.559093
730	16.0064	0.559093
731	16.6221	0.559093
732	16.6221	0.559093
733	16.9299	0.559093
734	16.6221	0.559093
735	17.2377	0.559093
736	17.2377	0.559093
737	17.2377	0.559093
738	16.9299	0.559093
739	16.9299	0.83864
740	16.6221	0.83864
741	16.3142	0.83864
742	16.6221	0.83864
743	16.0064	0.83864
744	16.0064	0.83864
745	16.9299	0.83864
746	17.2377	0.83864
747	16.9299	0.83864
748	17.5455	0.83864
749	17.2377	0.83864
750	16.9299	0.83864
751	16.3142	0.83864
752	16.0064	0.83864
753	15.083	0.83864
754	15.3908	0.83864
755	15.6986	0.83864
756	16.0064	0.83864
757	15.6986	0.83864
758	15.083	0.83864
759	15.083	0.83864
760	15.6986	0.83864
761	15.6986	0.83864
762	15.6986	0.559093
763	15.6986	0.559093
764	16.3142	0.559093
765	15.6986	0.83864
766	15.3908	0.83864
767	16.0064	0.83864
768	16.0064	0.83864
769	15.6986	0.83864
770	16.0064	0.83864
771	16.0064	0.83864
772	15.3908	0.83864
773	15.3908	0.83864
774	16.3142	0.83864
775	16.3142	0.83864
776	16.0064	0.83864
777	16.0064	0.83864
778	16.3142	0.83864
779	16.9299	0.83864
780	16.6221	0.83864
781	16.9299	0.83864
782	16.6221	0.83864
783	16.9299	0.83864
784	17.2377	0.83864
785	17.2377	0.83864
786	17.2377	0.83864
787	17.5455	0.83864
788	17.5455	0.83864
789	17.5455	1.11819
790	17.5455	1.11819
791	17.8533	1.11819
792	17.5455	1.11819
793	18.469	1.39773
794	18.469	1.39773
795	18.469	1.39773
796	17.8533	1.39773
797	17.5455	1.39773
798	17.5455	1.11819
799	17.2377	1.11819
800	17.5455	1.11819
801	17.2377	1.11819
802	17.2377	1.11819
803	17.5455	1.11819
804	17.5455	1.11819
805	17.8533	1.11819
806	17.8533	1.11819
807	17.2377	1.11819
808	17.2377	1.11819
809	17.5455	1.11819
810	17.5455	1.11819
811	17.2377	1.11819
812	17.8533	1.11819
813	17.5455	0.83864
814	16.9299	0.83864
815	17.5455	0.83864
816	18.1611	0.83864
817	17.5455	0.83864
818	17.8533	0.83864
819	17.5455	0.83864
820	17.2377	0.83864
821	17.2377	0.83864
822	16.9299	0.83864
823	17.2377	0.83864
824	16.6221	0.83864
825	16.9299	0.83864
826	16.9299	0.83864
827	17.2377	0.83864
828	17.2377	1.11819
829	16.6221	1.11819
830	16.9299	1.11819
831	17.2377	1.11819
832	17.2377	1.11819
833	17.2377	1.11819
834	17.2377	1.11819
835	17.2377	1.11819
836	17.2377	1.11819
837	17.2377	1.11819
838	16.0064	1.11819
839	16.0064	1.11819
840	15.3908	0.83864
841	15.6986	0.83864
842	16.9299	0.83864
843	16.6221	0.83864
844	16.6221	1.11819
845	16.9299	1.11819
846	17.2377	1.39773
847	16.9299	1.39773
848	17.2377	1.39773
849	17.8533	1.67728
850	17.5455	1.67728
851	17.5455	1.67728
852	17.2377	1.67728
853	17.2377	1.67728
854	16.9299	1.67728
855	16.3142	1.67728
856	16.6221	1.67728
857	17.2377	1.67728
858	17.2377	1.67728
859	17.5455	1.67728
860	17.5455	1.67728
861	17.8533	1.67728
862	17.5455	1.95683
863	17.5455	1.95683
864	18.1611	1.67728
865	18.1611	1.67728
866	18.1611	1.67728
867	18.469	1.67728
868	18.469	1.39773
869	18.469	1.39773
870	18.469	1.39773
871	18.7768	1.39773
872	19.3924	1.39773
873	20.008	1.39773
874	20.9315	1.67728
875	21.2393	1.67728
876	20.6237	1.67728
877	21.2393	1.67728
878	21.8549	1.67728
879	21.5471	1.67728
880	22.1628	1.67728
881	22.4706	1.67728
882	22.4706	1.67728
883	22.4706	1.67728
884	22.7784	1.67728
885	22.1628	1.67728
886	22.4706	1.67728
887	22.4706	1.67728
888	22.1628	1.67728
889	22.1628	1.67728
890	22.4706	1.67728
891	20.9315	1.67728
892	21.2393	1.67728
893	21.5471	1.67728
894	21.5471	1.67728
895	21.2393	1.67728
896	21.2393	1.67728
897	22.1628	1.67728
898	21.5471	1.67728
899	21.8549	1.67728
900	21.8549	1.67728
901	22.1628	1.67728
902	23.394	1.67728
903	23.0862	1.67728
904	23.0862	1.39773
905	23.7018	1.39773
906	23.0862	1.39773
907	22.7784	1.39773
908	22.7784	1.39773
909	22.1628	1.39773
910	22.1628	1.39773
911	22.7784	1.39773
912	22.1628	1.39773
913	23.0862	1.39773
914	23.0862	1.67728
915	23.0862	1.67728
916	23.0862	1.67728
917	23.394	1.95683
918	21.8549	1.95683
919	21.8549	1.95683
920	21.5471	1.95683
921	20.9315	1.95683
922	20.9315	1.67728
923	20.3159	1.39773
924	20.9315	1.67728
925	20.3159	1.67728
926	20.6237	1.67728
927	21.2393	1.67728
928	21.5471	1.67728
929	21.5471	1.67728
930	22.4706	1.67728
931	22.4706	1.67728
932	22.1628	1.67728
933	22.1628	1.67728
934	21.8549	1.67728
935	21.5471	1.67728
936	22.1628	1.67728
937	21.8549	1.39773
938	22.1628	1.39773
939	22.1628	1.39773
940	22.4706	1.39773
941	23.394	1.39773
942	24.0096	1.39773
943	22.7784	1.39773
944	22.7784	1.39773
945	23.0862	1.39773
946	23.0862	1.39773
947	23.0862	1.39773
948	22.4706	1.39773
949	21.8549	1.39773
950	21.2393	1.11819
951	20.9315	1.11819
952	20.6237	1.11819
953	21.5471	1.39773
954	21.2393	1.39773
955	21.2393	1.39773
956	20.6237	1.39773
957	20.9315	1.39773
958	20.9315	1.39773
959	21.2393	1.39773
960	20.9315	2.23637
961	20.9315	2.51592
962	20.9315	2.51592
963	20.6237	2.51592
964	20.6237	2.51592
965	20.3159	2.51592
966	20.3159	2.51592
967	20.9315	2.51592
968	21.2393	2.51592
969	20.9315	2.51592
970	20.6237	2.51592
971	20.6237	2.51592
972	20.008	2.51592
973	19.7002	2.51592
974	19.3924	2.51592
975	19.7002	2.51592
976	19.0846	2.51592
977	19.0846	2.51592
978	18.1611	2.51592
979	18.1611	2.51592
980	18.1611	2.51592
981	17.5455	2.51592
982	17.5455	2.51592
983	18.1611	2.51592
984	18.1611	2.51592
985	18.1611	2.51592
986	18.469	2.51592
987	18.469	2.51592
988	18.469	2.23637
989	17.5455	2.23637
990	17.5455	2.23637
991	17.5455	2.23637
992	17.8533	2.23637
993	17.5455	1.95683
994	17.5455	1.95683
995	18.1611	1.95683
996	18.1611	1.67728
997	18.1611	1.67728
998	17.8533	1.67728
999	17.2377	1.67728
1000	17.2377	1.39773
1001	17.5455	1.39773
1002	17.2377	1.39773
1003	17.5455	1.39773
1004	17.5455	1.39773
1005	16.6221	1.39773
1006	16.9299	1.39773
1007	16.6221	1.39773
1008	16.6221	1.39773
1009	16.0064	1.39773
1010	16.0064	1.39773
1011	16.6221	1.39773
1012	17.2377	1.39773
1013	17.8533	1.39773
1014	17.2377	1.39773
1015	18.1611	1.39773
1016	16.9299	1.39773
1017	16.0064	1.39773
1018	16.0064	1.39773
1019	15.6986	1.39773
1020	16.3142	1.39773
1021	16.0064	1.39773
1022	16.0064	1.39773
1023	15.6986	1.39773
1024	16.0064	1.39773
1025	16.0064	1.39773
1026	16.3142	1.39773
1027	16.3142	1.39773
1028	16.6221	1.39773
1029	16.3142	1.11819
1030	16.0064	1.11819
1031	16.3142	1.11819
1032	16.0064	1.11819
1033	15.6986	1.11819
1034	16.3142	0.83864
1035	16.0064	0.279547
1036	15.6986	0
1037	15.6986	0
1038	15.6986	0
1039	15.6986	0
1040	16.0064	0
1041	16.0064	0
1042	15.3908	0
1043	15.3908	0
1044	15.3908	0
1045	15.6986	0
1046	16.3142	0
1047	16.0064	0
1048	16.3142	0
1049	16.3142	0
1050	16.6221	0
1051	16.3142	0
1052	16.3142	0
1053	16.3142	0
1054	16.3142	0
1055	16.3142	0
1056	16.3142	0
1057	17.2377	0
1058	16.6221	0
1059	16.6221	0
1060	16.6221	0
1061	16.3142	0.279547
1062	16.0064	0.279547
1063	16.0064	0.279547
1064	16.0064	0.279547
1065	16.6221	0.279547
1066	16.9299	0.279547
1067	16.6221	0.279547
1068	16.6221	0.279547
1069	16.6221	0.279547
1070	17.2377	0.279547
1071	16.6221	0.279547
1072	17.5455	0.279547
1073	17.5455	0.279547
1074	17.5455	0.279547
1075	16.6221	0.279547
1076	16.6221	0.559093
1077	16.6221	0.559093
1078	17.5455	0.559093
1079	18.1611	0.559093
1080	17.8533	0.559093
1081	17.5455	0.559093
1082	17.8533	0.559093
1083	18.1611	0.559093
1084	18.469	0.559093
1085	18.7768	0.559093
1086	18.1611	0.559093
1087	17.8533	0.559093
1088	17.2377	0.559093
1089	16.9299	0.559093
1090	16.3142	0.559093
1091	18.1611	0.83864
1092	18.1611	0.83864
1093	18.1611	0.83864
1094	18.1611	0.83864
1095	17.5455	0.83864
1096	17.8533	0.83864
1097	18.469	0.83864
1098	19.3924	0.83864
1099	19.3924	0.83864
1100	19.0846	0.83864
1101	18.7768	0.83864
1102	19.0846	0.83864
1103	19.3924	0.83864
1104	19.0846	0.83864
1105	19.0846	1.11819
1106	18.7768	1.11819
1107	20.008	1.11819
1108	20.3159	1.11819
1109	19.7002	1.11819
1110	19.3924	1.11819
1111	19.3924	1.11819
1112	19.0846	1.11819
1113	19.0846	1.11819
1114	19.0846	1.11819
1115	20.008	1.11819
1116	19.7002	1.11819
1117	19.7002	1.11819
1118	19.3924	1.39773
1119	20.008	1.39773
1120	19.7002	1.39773
1121	19.7002	1.39773
1122	19.7002	1.39773
1123	20.6237	1.39773
1124	20.6237	1.39773
1125	20.3159	1.39773
1126	20.6237	1.39773
1127	20.9315	1.39773
1128	21.5471	1.39773
1129	21.2393	1.39773
1130	21.2393	1.39773
1131	21.2393	1.39773
1132	21.2393	1.39773
1133	20.6237	1.39773
1134	20.6237	1.39773
1135	21.5471	1.39773
1136	21.8549	1.11819
1137	22.1628	1.11819
1138	21.8549	1.11819
1139	22.4706	1.11819
1140	22.4706	1.11819
1141	23.0862	1.39773
1142	22.7784	1.39773
1143	22.4706	1.39773
1144	22.4706	1.39773
1145	22.7784	1.39773
1146	22.1628	1.39773
1147	21.8549	1.39773
1148	20.9315	1.39773
1149	20.9315	1.39773
1150	20.9315	1.39773
1151	20.6237	1.11819
1152	20.6237	1.11819
1153	20.3159	1.11819
1154	20.6237	1.11819
1155	20.9315	1.11819
1156	20.9315	1.39773
1157	20.6237	1.39773
1158	20.008	1.39773
1159	20.008	1.67728
1160	19.7002	1.67728
1161	19.3924	1.67728
1162	19.3924	1.67728
1163	20.008	1.67728
1164	20.008	1.67728
1165	20.008	1.67728
1166	20.008	1.67728
1167	18.1611	1.39773
1168	18.1611	1.39773
1169	18.1611	1.39773
1170	18.1611	1.39773
1171	18.1611	1.39773
1172	17.8533	1.39773
1173	18.1611	1.39773
1174	17.5455	1.39773
1175	18.1611	1.39773
1176	18.1611	1.39773
1177	18.1611	1.39773
1178	17.8533	1.39773
1179	17.5455	1.39773
1180	17.5455	1.39773
1181	17.5455	1.11819
1182	16.9299	1.11819
1183	16.9299	1.11819
1184	16.9299	1.11819
1185	16.9299	1.11819
1186	16.9299	1.11819
1187	17.2377	1.11819
1188	17.5455	1.11819
1189	17.2377	1.11819
1190	16.9299	1.11819
1191	16.6221	1.11819
1192	16.9299	1.11819
1193	17.2377	1.11819
1194	16.3142	0.83864
1195	16.6221	0.83864
1196	16.3142	0.83864
1197	16.3142	0.83864
1198	15.6986	0.83864
1199	15.3908	0.83864
1200	15.083	0.83864
1201	15.083	0.83864
1202	15.3908	0.83864
1203	15.083	0.83864
1204	15.083	0.83864
1205	15.3908	0.83864
1206	15.6986	0.83864
1207	16.0064	0.83864
1208	15.6986	0.83864
1209	16.3142	0.83864
1210	16.3142	0.83864
1211	16.0064	0.83864
1212	15.6986	0.83864
1213	15.083	0.83864
1214	14.7752	0.83864
1215	14.1595	0.559093
1216	15.083	0.559093
1217	15.3908	0.559093
1218	15.3908	0.559093
1219	15.3908	0.559093
1220	15.6986	0.559093
1221	15.3908	0.559093
1222	15.3908	0.559093
1223	15.3908	0.559093
1224	15.3908	0.559093
1225	16.0064	0.559093
1226	16.6221	0.559093
1227	17.2377	0.559093
1228	17.5455	0.559093
1229	16.6221	0.559093
1230	15.6986	0.559093
1231	16.3142	0.559093
1232	16.3142	0.279547
1233	16.3142	0.279547
1234	16.3142	0
1235	17.2377	0
1236	16.9299	0
1237	17.8533	0
1238	17.8533	0
1239	17.2377	0
1240	17.5455	0
1241	17.2377	0
1242	17.2377	0
1243	17.5455	0
1244	17.5455	0
1245	17.5455	0.279547
1246	17.8533	0.279547
1247	17.8533	0.279547
1248	19.3924	0.279547
1249	19.0846	0.279547
1250	19.7002	0.279547
1251	18.469	0.279547
1252	18.469	0.279547
1253	18.469	0.279547
1254	18.469	0.279547
1255	18.469	0.279547
1256	18.469	0.279547
1257	18.469	0.279547
1258	18.1611	0.279547
1259	18.1611	0.279547
1260	18.1611	0.279547
1261	18.469	0.279547
1262	18.1611	0.279547
1263	18.1611	0.279547
1264	19.0846	1.11819
1265	19.3924	1.11819
1266	20.008	1.11819
1267	20.008	1.11819
1268	19.7002	1.11819
1269	19.3924	1.11819
1270	18.7768	1.11819
1271	18.7768	1.11819
1272	18.7768	1.11819
1273	18.7768	1.11819
1274	18.7768	1.11819
1275	18.7768	1.11819
1276	19.0846	1.11819
1277	19.7002	1.11819
1278	19.0846	1.11819
1279	19.3924	1.11819
1280	19.0846	1.39773
1281	18.469	1.39773
1282	19.3924	1.39773
1283	18.7768	1.39773
1284	18.469	1.39773
1285	18.1611	1.39773
1286	18.1611	1.39773
1287	17.8533	1.39773
1288	17.5455	1.39773
1289	17.2377	1.39773
1290	17.2377	1.39773
1291	17.5455	1.39773
1292	17.5455	1.39773
1293	17.2377	1.39773
1294	17.2377	1.39773
1295	17.5455	1.39773
1296	17.8533	1.67728
1297	17.8533	1.67728
1298	17.8533	1.67728
1299	18.1611	1.67728
1300	18.469	1.67728
1301	17.8533	1.67728
1302	17.2377	1.67728
1303	16.6221	1.67728
1304	16.9299	1.67728
1305	16.9299	1.67728
1306	16.9299	1.67728
1307	16.6221	1.67728
1308	16.9299	1.67728
1309	16.9299	1.67728
1310	16.6221	1.67728
1311	16.3142	1.67728
1312	16.6221	1.67728
1313	15.6986	1.67728
1314	15.6986	1.67728
1315	15.6986	1.67728
1316	16.0064	1.67728
1317	15.6986	1.67728
1318	15.6986	1.67728
1319	15.6986	1.67728
1320	16.0064	1.39773
1321	15.6986	1.39773
1322	15.3908	1.39773
1323	15.6986	1.67728
1324	15.083	1.67728
1325	14.4674	1.67728
1326	13.8517	1.67728
1327	14.7752	1.67728
1328	15.3908	1.67728
1329	15.3908	1.67728
1330	15.083	1.67728
1331	15.6986	1.67728
1332	16.0064	1.67728
1333	16.0064	1.95683
1334	15.6986	1.95683
1335	15.3908	1.95683
1336	15.3908	1.95683
1337	15.083	1.95683
1338	15.083	1.95683
1339	15.6986	1.39773
1340	15.083	1.11819
1341	14.1595	1.11819
1342	14.4674	1.11819
1343	14.7752	1.11819
1344	14.7752	1.11819
1345	15.083	1.11819
1346	15.3908	1.11819
1347	15.3908	1.11819
1348	15.6986	1.11819
1349	16.0064	1.11819
1350	16.0064	1.11819
1351	15.6986	1.11819
1352	15.6986	1.11819
1353	15.083	1.11819
1354	16.0064	1.39773
1355	15.6986	1.11819
1356	15.6986	1.11819
1357	16.3142	1.11819
1358	15.3908	1.11819
1359	15.083	1.11819
1360	15.3908	1.11819
1361	15.3908	1.11819
1362	15.3908	1.11819
1363	15.3908	1.11819
1364	15.083	1.11819
1365	14.7752	1.11819
1366	14.4674	1.11819
1367	14.4674	1.11819
1368	14.4674	1.11819
1369	14.4674	1.11819
1370	14.4674	1.11819
1371	13.8517	1.11819
1372	13.8517	0.83864
1373	13.8517	0.83864
1374	13.8517	0.83864
1375	13.5439	0.83864
1376	13.5439	0.83864
1377	14.1595	0.83864
1378	14.4674	0.83864
1379	13.8517	0.83864
1380	14.1595	0.83864
1381	14.4674	0.83864
1382	14.4674	0.83864
1383	14.4674	0.83864
1384	14.1595	0.83864
1385	14.1595	0.83864
1386	14.1595	0.83864
1387	14.1595	1.11819
1388	14.1595	1.11819
1389	14.1595	1.11819
1390	14.1595	1.11819
1391	13.8517	1.11819
1392	13.8517	1.11819
1393	14.4674	1.11819
1394	14.7752	1.39773
1395	14.7752	1.39773
1396	14.7752	1.39773
1397	15.3908	1.39773
1398	15.083	1.39773
1399	14.7752	1.11819
1400	14.7752	1.11819
1401	14.7752	1.11819
1402	15.083	1.11819
1403	14.1595	1.11819
1404	13.8517	1.11819
1405	13.5439	1.11819
1406	13.2361	1.11819
1407	13.2361	1.11819
1408	12.9283	1.11819
1409	12.9283	0.83864
1410	12.9283	0.83864
1411	12.9283	0.83864
1412	12.9283	0.83864
1413	13.2361	0.83864
1414	14.1595	0.83864
1415	13.5439	1.11819
1416	13.5439	1.11819
1417	13.2361	1.11819
1418	13.8517	1.11819
1419	14.1595	1.11819
1420	14.4674	1.11819
1421	14.4674	1.11819
1422	14.1595	1.11819
1423	14.7752	1.11819
1424	14.7752	1.11819
1425	15.6986	1.11819
1426	16.3142	1.11819
1427	16.3142	1.11819
1428	15.6986	0.83864
1429	15.6986	0.83864
1430	16.0064	0.83864
1431	16.0064	0.83864
1432	16.6221	0.83864
1433	16.0064	0.83864
1434	16.0064	0.83864
1435	16.0064	0.83864
1436	15.6986	0.83864
1437	16.0064	0.83864
1438	16.0064	0.83864
1439	16.3142	1.11819
1440	16.6221	1.11819
1441	16.6221	1.11819
1442	16.9299	1.11819
1443	16.9299	1.11819
1444	16.9299	1.11819
1445	17.2377	1.11819
1446	17.2377	1.11819
1447	17.2377	1.11819
1448	17.5455	1.11819
1449	17.5455	1.11819
1450	17.5455	1.11819
1451	17.8533	1.39773
1452	17.5455	1.39773
1453	17.8533	1.39773
1454	17.8533	1.39773
1455	18.469	1.39773
1456	18.7768	1.39773
1457	18.7768	1.39773
1458	18.469	1.39773
1459	19.0846	1.39773
1460	19.3924	1.67728
1461	19.3924	1.67728
1462	19.0846	1.67728
1463	19.7002	1.39773
1464	20.008	1.39773
1465	19.7002	1.39773
1466	20.6237	1.39773
1467	20.6237	1.39773
1468	20.008	1.39773
1469	20.6237	1.39773
1470	20.3159	1.11819
1471	20.6237	1.11819
1472	20.9315	1.11819
1473	20.3159	1.11819
1474	20.3159	1.11819
1475	20.3159	1.11819
1476	20.9315	1.11819
1477	20.6237	1.11819
1478	20.6237	1.11819
1479	20.9315	1.11819
1480	20.9315	1.39773
1481	21.2393	1.39773
1482	20.9315	1.39773
1483	20.6237	1.39773
1484	20.6237	1.39773
1485	21.2393	1.39773
1486	22.1628	1.39773
1487	22.1628	1.39773
1488	22.4706	1.39773
1489	22.1628	1.39773
1490	21.2393	1.39773
1491	20.9315	1.11819
1492	21.2393	1.11819
1493	20.9315	1.11819
1494	20.3159	1.11819
1495	20.9315	1.11819
1496	20.3159	1.11819
1497	20.3159	1.11819
1498	20.6237	1.11819
1499	20.3159	1.11819
1500	19.0846	1.11819
1501	18.469	1.11819
1502	18.1611	1.11819
1503	18.7768	1.11819
1504	19.0846	1.11819
1505	18.7768	1.11819
1506	19.0846	1.11819
1507	19.7002	1.11819
1508	19.3924	1.11819
1509	19.3924	1.11819
1510	19.0846	1.11819
1511	19.3924	1.11819
1512	19.0846	1.11819
1513	19.0846	1.11819
1514	19.3924	0.83864
1515	19.7002	0.83864
1516	19.3924	0.83864
1517	19.3924	0.83864
1518	19.3924	0.83864
1519	19.3924	0.83864
1520	19.3924	0.83864
1521	19.7002	0.83864
1522	19.7002	0.83864
1523	19.7002	0.83864
1524	20.3159	0.83864
1525	20.9315	0.83864
1526	20.9315	0.83864
1527	20.6237	0.559093
1528	20.9315	0.559093
1529	20.3159	0.559093
1530	20.008	0.559093
1531	19.7002	0.559093
1532	19.0846	0.559093
1533	18.7768	0.559093
1534	18.469	0.559093
1535	18.469	0.559093
1536	18.1611	0.279547
1537	18.469	0.279547
1538	18.7768	0.279547
1539	18.1611	0.279547
1540	17.5455	0.279547
1541	17.8533	0.279547
1542	17.5455	0.279547
1543	18.1611	0.279547
1544	18.1611	0.279547
1545	17.8533	0.279547
1546	17.5455	0.279547
1547	18.1611	0.279547
1548	17.8533	0.279547
1549	18.1611	0.279547
1550	17.8533	0.279547
1551	17.5455	0.279547
1552	17.2377	0.279547
1553	17.2377	0.279547
1554	17.2377	0.279547
1555	17.8533	0.279547
1556	18.469	0
1557	18.469	0
1558	18.7768	0
1559	19.0846	0
1560	19.0846	0
1561	19.0846	0
1562	18.469	0
1563	18.7768	0
1564	18.469	0
1565	18.7768	0
1566	18.469	0
1567	18.469	0
1568	18.7768	0
1569	20.008	0
1570	20.008	0
1571	19.7002	0
1572	19.7002	0
1573	19.7002	0
1574	20.3159	0
1575	20.008	0
1576	20.008	0
1577	20.3159	0
1578	19.7002	0
1579	20.3159	0
1580	20.3159	0
1581	20.008	0
1582	19.0846	0
1583	19.3924	0
1584	19.3924	0
1585	19.0846	0
1586	19.0846	0
1587	19.3924	0
1588	19.3924	0
1589	19.3924	0
1590	19.3924	0
1591	19.0846	0
1592	19.0846	0
1593	19.7002	0
1594	19.3924	0.279547
1595	19.0846	0.559093
1596	20.3159	0.559093
1597	20.3159	0.559093
1598	20.3159	0.559093
1599	20.6237	0.559093
1600	20.008	0.559093
1601	19.3924	0.559093
1602	19.0846	0.559093
1603	19.3924	0.559093
1604	19.0846	0.559093
1605	18.7768	0.559093
1606	18.7768	0.559093
1607	19.7002	0.559093
1608	20.008	0.559093
1609	20.008	0.559093
1610	20.3159	0.559093
1611	20.008	0.559093
1612	20.9315	0.559093
1613	20.9315	0.559093
1614	20.6237	0.559093
1615	20.9315	0.559093
1616	21.2393	0.559093
1617	20.6237	0.559093
1618	20.6237	0.559093
1619	20.008	0.559093
1620	20.008	0.559093
1621	20.008	0.559093
1622	19.7002	0.559093
1623	19.0846	0.559093
1624	19.3924	0.559093
1625	19.0846	0.559093
1626	19.0846	0.559093
1627	19.3924	0.559093
1628	20.3159	0.559093
1629	20.9315	0.559093
1630	20.6237	0.559093
1631	20.6237	0.559093
1632	20.008	0.559093
1633	20.3159	0.559093
1634	20.008	0.559093
1635	19.3924	0.559093
1636	19.0846	0.559093
1637	20.6237	0.559093
1638	20.008	0.559093
1639	20.3159	0.559093
1640	20.3159	0.559093
1641	20.008	0.559093
1642	20.008	0.83864
1643	20.6237	0.83864
1644	20.6237	0.83864
1645	19.3924	0.83864
1646	18.7768	0.83864
1647	18.7768	0.83864
1648	19.0846	0.83864
1649	18.7768	0.83864
1650	18.1611	0.83864
1651	18.7768	0.83864
1652	19.0846	0.83864
1653	18.7768	0.83864
1654	17.5455	0.83864
1655	18.1611	0.83864
1656	18.1611	0.83864
1657	18.1611	0.83864
1658	18.1611	0.83864
1659	18.469	0.83864
1660	18.469	0.83864
1661	18.469	0.83864
1662	18.7768	1.39773
1663	18.469	1.39773
1664	18.7768	1.39773
1665	18.1611	1.39773
1666	18.1611	1.39773
1667	17.8533	1.39773
1668	17.8533	1.39773
1669	17.8533	1.39773
1670	18.1611	0.83864
1671	17.2377	0.83864
1672	16.9299	0.83864
1673	17.2377	0.83864
1674	16.9299	0.83864
1675	16.6221	0.83864
1676	16.3142	0.83864
1677	16.0064	0.83864
1678	16.0064	0.83864
1679	16.0064	0.83864
1680	16.3142	0.83864
1681	16.3142	0.83864
1682	16.6221	0.83864
1683	15.6986	0.83864
1684	16.0064	0.83864
1685	16.0064	0.83864
1686	15.6986	0.83864
1687	15.6986	0.83864
1688	15.3908	0.83864
1689	15.3908	0.83864
1690	15.6986	0.83864
1691	15.6986	1.11819
1692	15.3908	1.11819
1693	15.6986	1.11819
1694	15.6986	1.11819
1695	16.6221	1.11819
1696	16.6221	1.11819
1697	16.3142	1.11819
1698	16.3142	1.11819
1699	16.3142	1.11819
1700	16.3142	1.11819
1701	16.3142	1.11819
1702	16.6221	1.11819
1703	16.6221	1.11819
1704	16.3142	1.11819
1705	15.083	1.11819
1706	15.083	1.11819
1707	14.7752	1.11819
1708	14.1595	1.11819
1709	14.1595	1.11819
1710	13.8517	1.11819
1711	12.9283	1.11819
1712	12.9283	1.11819
1713	12.3126	1.11819
1714	12.3126	1.11819
1715	12.3126	1.11819
1716	12.6205	1.11819
1717	12.3126	1.11819
1718	12.9283	0.83864
1719	12.0048	0.83864
1720	12.0048	0.83864
1721	12.3126	0.83864
1722	12.3126	0.83864
1723	12.6205	1.11819
1724	12.3126	1.11819
1725	12.9283	1.11819
1726	12.6205	1.11819
1727	12.6205	1.11819
1728	12.6205	1.11819
1729	12.6205	1.11819
1730	12.9283	1.11819
1731	12.3126	1.11819
1732	12.3126	1.11819
1733	12.6205	1.39773
1734	12.0048	1.67728
1735	12.0048	1.67728
1736	11.697	1.67728
1737	11.697	1.67728
1738	12.0048	1.11819
1739	13.8517	1.11819
1740	13.8517	1.11819
1741	13.8517	1.11819
1742	14.7752	1.11819
1743	14.7752	1.11819
1744	15.083	1.11819
1745	15.083	1.11819
1746	15.083	1.11819
1747	14.7752	1.11819
1748	15.083	1.11819
1749	15.083	1.11819
1750	15.083	1.11819
1751	15.083	1.11819
1752	15.083	1.11819
1753	15.6986	1.11819
1754	15.6986	1.11819
1755	15.3908	1.11819
1756	15.3908	1.11819
1757	15.6986	1.11819
1758	15.083	1.11819
1759	15.6986	1.11819
1760	15.3908	1.11819
1761	15.083	1.11819
1762	14.7752	1.11819
1763	14.4674	1.39773
1764	14.4674	1.39773
1765	14.4674	1.39773
1766	14.1595	1.39773
1767	13.8517	1.11819
1768	13.8517	1.11819
1769	13.5439	1.11819
1770	14.4674	1.11819
1771	13.5439	1.11819
1772	13.5439	1.11819
1773	13.5439	1.11819
1774	13.8517	1.11819
1775	13.5439	1.11819
1776	13.2361	1.11819
1777	13.5439	1.11819
1778	12.9283	1.11819
1779	13.5439	1.11819
1780	12.9283	1.11819
1781	12.9283	1.11819
1782	13.5439	1.11819
1783	13.5439	1.11819
1784	13.8517	1.11819
1785	14.4674	1.11819
1786	14.4674	1.11819
1787	14.4674	1.11819
1788	14.7752	1.11819
1789	14.7752	1.11819
1790	15.083	1.11819
1791	15.3908	1.11819
1792	15.6986	1.11819
1793	15.3908	1.11819
1794	16.6221	1.39773
1795	17.2377	1.11819
1796	17.2377	1.11819
1797	16.9299	1.11819
1798	17.2377	1.11819
1799	16.9299	1.11819
1800	16.6221	1.11819
1801	16.6221	1.11819
1802	16.6221	1.11819
1803	16.3142	1.11819
1804	16.3142	1.11819
1805	16.3142	1.11819
1806	16.3142	1.11819
1807	16.6221	1.11819
1808	16.9299	1.11819
1809	17.5455	0.559093
1810	17.5455	0.559093
1811	17.5455	0.559093
1812	17.5455	0.559093
1813	17.2377	0.559093
1814	16.9299	0.559093
1815	14.4674	0.559093
1816	14.1595	0.83864
1817	14.1595	0.83864
1818	14.7752	0.83864
1819	15.083	0.83864
1820	15.083	0.83864
1821	14.7752	0.83864
1822	15.083	0.83864
1823	15.3908	0.83864
1824	15.3908	0.83864
1825	15.3908	0.83864
1826	15.3908	0.83864
1827	16.0064	1.11819
1828	15.3908	1.11819
1829	16.0064	1.11819
1830	16.3142	1.11819
1831	16.6221	1.11819
1832	17.2377	1.11819
1833	17.8533	1.11819
1834	17.8533	1.11819
1835	17.5455	1.11819
1836	17.8533	1.11819
1837	17.8533	1.11819
1838	17.8533	0.83864
1839	17.5455	0.83864
1840	17.8533	0.83864
1841	18.1611	0.83864
1842	18.1611	0.83864
1843	18.469	0.83864
1844	18.7768	1.11819
1845	18.469	1.11819
1846	18.469	1.11819
1847	18.469	1.11819
1848	18.469	1.11819
1849	19.3924	1.11819
1850	19.3924	1.11819
1851	19.3924	1.11819
1852	19.7002	1.11819
1853	20.3159	1.11819
1854	19.3924	1.11819
1855	19.7002	1.11819
1856	19.7002	1.11819
1857	20.008	1.11819
1858	20.008	1.11819
1859	20.008	1.11819
1860	20.008	1.11819
1861	20.008	1.11819
1862	20.6237	1.11819
1863	20.9315	1.11819
1864	20.9315	1.11819
1865	21.5471	1.11819
1866	20.3159	1.11819
1867	20.3159	1.11819
1868	20.008	1.11819
1869	20.008	1.11819
1870	20.3159	0.83864
1871	19.7002	0.83864
1872	19.7002	0.83864
1873	20.008	0.83864
1874	19.7002	0.83864
1875	20.008	0.83864
1876	20.3159	0.83864
1877	20.3159	0.83864
1878	20.3159	0.83864
1879	20.6237	0.83864
1880	20.9315	0.83864
1881	20.6237	0.83864
1882	20.6237	0.83864
1883	21.2393	0.83864
1884	20.9315	0.83864
1885	21.5471	0.83864
1886	22.1628	0.83864
1887	22.1628	0.83864
1888	22.1628	0.83864
1889	22.4706	0.83864
1890	22.4706	0.83864
1891	22.7784	0.559093
1892	22.4706	0.559093
1893	21.8549	0.559093
1894	21.8549	0.559093
1895	22.4706	0.559093
1896	22.1628	0.559093
1897	22.1628	0.559093
1898	21.8549	0.559093
1899	20.9315	0.559093
1900	21.5471	0.559093
1901	21.8549	0.559093
1902	21.2393	0.279547
1903	21.2393	0.279547
1904	21.2393	0.279547
1905	20.3159	0.279547
1906	20.3159	0.279547
1907	20.3159	0.279547
1908	19.3924	0.279547
1909	18.7768	0.279547
1910	18.7768	0.279547
1911	19.3924	0.279547
1912	19.0846	0.279547
1913	19.0846	0.279547
1914	19.7002	0.279547
1915	20.3159	0.279547
1916	20.3159	0.279547
1917	20.008	0.279547
1918	19.7002	0.279547
1919	20.6237	0
1920	20.3159	0
1921	20.9315	0
1922	21.2393	0
1923	21.5471	0
1924	20.6237	0
1925	20.9315	0
1926	20.9315	0
1927	20.9315	0
1928	21.2393	0
1929	20.3159	0
1930	20.008	0
1931	20.008	0
1932	20.008	0
1933	20.008	0
1934	20.008	0
1935	19.7002	0
1936	20.008	0
1937	20.008	0
1938	19.0846	0
1939	18.7768	0
1940	17.8533	0
1941	18.7768	0
1942	19.0846	0
1943	19.3924	0
1944	19.0846	0
1945	19.3924	0
1946	18.7768	0
1947	18.7768	0
1948	18.7768	0
1949	18.469	0
1950	19.7002	0
1951	20.3159	0
1952	19.7002	0
1953	19.3924	0
1954	19.3924	0
1955	18.7768	0
1956	18.469	0
1957	18.469	0
1958	18.7768	0
1959	17.5455	0
1960	17.2377	0
1961	16.6221	0
1962	16.9299	0
1963	16.9299	0
1964	16.9299	0
1965	17.2377	0
1966	17.5455	0
1967	17.5455	0
1968	18.469	0
1969	19.0846	0
1970	18.7768	0
1971	18.469	0
1972	18.1611	0
1973	18.1611	0
1974	18.469	0
1975	18.469	0
1976	17.8533	0
1977	18.469	0
1978	18.7768	0
1979	20.008	0
1980	20.008	0
1981	20.3159	0
1982	21.2393	0
1983	21.2393	0
1984	21.2393	0
1985	21.2393	0
1986	21.2393	0
1987	21.2393	0
1988	20.6237	0
1989	20.6237	0
1990	20.008	0
1991	20.008	0
1992	20.6237	0.559093
1993	20.9315	0.559093
1994	20.9315	0.559093
1995	19.7002	0.559093
1996	19.3924	0.559093
1997	19.0846	0.559093
[truncated: 166,978 more rows]
