# Supplementary material for: DNA glycosylases provide antiviral defence in prokaryotes
Source: Nature. 2024 Apr 17;629(8011):410–6. doi: 10.1038/s41586-024-07329-9 (PMC11078745; doi:10.1038/s41586-024-07329-9)
Supplement: Supplementary file 6 — Source Data Fig. 2 [file 41586_2024_7329_MOESM6_ESM.xlsx]

## Sheet: Figure 2b
Figure 2b
T4 escaper1 genome (bp)	pWEB-TNC	pBrig1
0	0.296783	1.46232
1	0.890348	2.3397
2	1.48391	3.21709
3	2.07748	4.38695
4	2.07748	4.97187
5	2.67104	5.5568
6	3.56139	6.14172
7	3.85817	7.60404
8	4.74852	8.18897
9	6.826	12.8684
10	7.71635	13.4533
11	8.01313	13.4533
12	8.60669	14.9156
13	10.6842	16.6704
14	10.981	17.5478
15	11.5745	19.3026
16	11.5745	20.18
17	12.4649	23.6895
18	14.5423	25.1518
19	15.1359	25.1518
20	15.4327	27.4915
21	15.4327	28.6614
22	15.7295	28.6614
23	16.9166	28.9538
24	17.5102	30.1237
25	17.5102	31.2935
26	17.5102	31.8785
27	17.5102	32.4634
28	18.9941	34.2182
29	20.7748	35.6805
30	21.3683	37.1428
31	21.6651	37.4353
32	22.5555	38.8976
33	23.149	39.1901
34	23.149	39.4825
35	23.4458	40.3599
36	23.4458	40.9448
37	24.0394	41.8222
38	24.633	42.1147
39	24.9297	44.7469
40	25.2265	45.3318
41	25.8201	46.2092
42	25.8201	47.0866
43	25.8201	48.2564
44	26.4136	48.2564
45	26.7104	48.5489
46	27.0072	50.0112
47	27.0072	50.3036
48	28.1943	51.181
49	28.1943	51.766
50	28.4911	52.3509
51	29.3815	53.2283
52	29.3815	53.5207
53	30.2718	54.3981
54	32.3493	56.1529
55	32.9429	57.9077
56	34.4268	59.0775
57	34.4268	59.37
58	35.0203	61.1248
59	35.3171	61.7097
60	35.6139	61.7097
61	36.2075	62.8796
62	36.801	63.757
63	37.3946	63.757
64	37.6914	63.757
65	37.9882	65.8042
66	39.1753	67.2665
67	39.1753	68.1439
68	39.4721	68.4364
69	40.6592	68.4364
70	40.6592	69.0213
71	41.2528	69.6062
72	41.2528	69.8987
73	41.5496	70.4836
74	44.2206	70.4836
75	44.5174	71.6535
76	45.7045	72.2384
77	45.4077	71.6535
78	44.5174	69.8987
79	45.4077	71.0685
80	44.8142	70.7761
81	44.8142	70.7761
82	44.5174	71.0685
83	44.8142	69.0213
84	43.3303	66.3891
85	41.5496	65.5117
86	42.4399	68.7288
87	42.4399	68.4364
88	41.8463	68.4364
89	40.956	66.3891
90	41.2528	65.8042
91	41.8463	65.2193
92	42.4399	68.1439
93	42.1431	65.5117
94	41.2528	64.6343
95	40.3624	63.4645
96	40.6592	64.3419
97	40.956	63.757
98	40.956	64.0494
99	39.7689	64.0494
100	40.0656	62.8796
101	41.8463	62.8796
102	41.8463	61.4172
103	41.2528	62.8796
104	41.2528	61.7097
105	40.3624	62.8796
106	40.3624	61.7097
107	40.0656	61.7097
108	40.956	61.1248
109	40.3624	62.0022
110	40.956	62.0022
111	41.2528	60.8323
112	41.8463	61.1248
113	41.5496	61.1248
114	42.4399	61.7097
115	42.1431	59.37
116	42.4399	59.9549
117	42.7367	59.0775
118	43.0335	58.4926
119	42.7367	58.7851
120	42.4399	59.37
121	43.3303	60.5399
122	44.2206	59.9549
123	45.4077	59.6625
124	44.8142	59.6625
125	45.7045	60.2474
126	46.0013	59.9549
127	46.0013	59.37
128	45.111	60.5399
129	43.9238	59.37
130	43.9238	58.7851
131	43.9238	59.37
132	43.3303	59.37
133	43.3303	59.0775
134	43.3303	59.0775
135	43.0335	58.7851
136	43.3303	59.6625
137	43.3303	59.6625
138	42.1431	58.7851
139	43.0335	57.9077
140	44.2206	58.4926
141	43.9238	58.2002
142	43.627	57.3228
143	44.8142	56.7378
144	44.8142	57.0303
145	43.627	57.3228
146	43.9238	56.7378
147	44.5174	57.0303
148	44.2206	56.4454
149	42.1431	56.4454
150	41.5496	55.2755
151	41.8463	54.1057
152	41.5496	54.6906
153	41.2528	54.1057
154	40.956	54.3981
155	40.6592	54.6906
156	40.3624	54.6906
157	40.6592	54.9831
158	41.5496	55.8604
159	41.8463	57.3228
160	41.8463	57.6152
161	41.5496	55.2755
162	41.5496	54.6906
163	40.6592	54.9831
164	40.3624	55.2755
165	40.6592	55.568
166	40.3624	54.9831
167	40.0656	54.9831
168	39.4721	50.8886
169	40.3624	51.181
170	40.0656	52.3509
171	40.6592	53.2283
172	40.3624	52.0584
173	40.3624	52.3509
174	40.956	52.0584
175	39.7689	50.8886
176	39.1753	50.8886
177	37.9882	50.3036
178	38.8785	50.3036
179	40.0656	50.5961
180	38.5817	48.8413
181	38.285	48.5489
182	38.285	48.5489
183	39.1753	48.8413
184	38.5817	48.2564
185	38.5817	48.5489
186	39.1753	50.3036
187	38.5817	49.7187
188	38.8785	50.0112
189	39.1753	50.0112
190	38.8785	50.8886
191	39.7689	50.0112
192	39.1753	50.5961
193	39.4721	50.5961
194	39.7689	50.5961
195	39.1753	50.0112
196	39.7689	49.1338
197	39.7689	48.8413
198	39.4721	48.5489
199	38.5817	50.3036
200	38.5817	49.7187
201	37.3946	48.5489
202	37.0978	50.8886
203	37.0978	50.8886
204	36.5043	50.0112
205	36.2075	48.5489
206	36.2075	48.8413
207	36.2075	48.8413
208	35.9107	48.2564
209	36.2075	47.9639
210	35.9107	46.7941
211	35.9107	46.7941
212	35.9107	45.9167
213	37.0978	47.379
214	37.3946	47.379
215	36.801	47.379
216	36.5043	47.0866
217	36.5043	47.0866
218	37.3946	47.6715
219	37.6914	47.6715
220	38.285	47.6715
221	38.8785	48.2564
222	38.285	47.9639
223	37.9882	48.5489
224	37.9882	48.8413
225	37.6914	49.1338
226	36.801	49.7187
227	36.801	48.8413
228	36.5043	49.1338
229	36.5043	49.7187
230	36.801	48.5489
231	37.0978	49.7187
232	37.0978	48.5489
233	36.801	47.9639
234	36.5043	47.0866
235	36.801	46.2092
236	36.801	45.3318
237	36.5043	45.9167
238	36.801	47.6715
239	36.5043	47.0866
240	37.6914	47.379
241	38.285	47.0866
242	38.285	47.379
243	38.285	47.6715
244	37.9882	47.379
245	38.285	46.2092
246	37.6914	44.7469
247	38.285	44.4544
248	39.1753	45.0393
249	38.285	45.3318
250	37.3946	46.5016
251	37.9882	47.379
252	38.5817	47.9639
253	37.6914	48.2564
254	37.9882	48.5489
255	37.6914	48.5489
256	38.5817	48.8413
257	40.0656	51.181
258	39.1753	50.5961
259	39.4721	49.7187
260	39.4721	50.8886
261	38.8785	50.0112
262	37.6914	49.1338
263	37.9882	49.1338
264	38.285	49.1338
265	38.285	48.5489
266	38.8785	47.0866
267	38.285	47.6715
268	37.6914	46.2092
269	37.9882	45.6242
270	37.9882	45.0393
271	37.3946	46.2092
272	36.801	45.3318
273	37.0978	45.6242
274	36.801	44.1619
275	36.801	43.8695
276	37.0978	44.7469
277	37.6914	44.7469
278	38.285	42.4071
279	37.9882	41.5298
280	38.285	40.6524
281	38.5817	40.9448
282	38.285	40.6524
283	37.9882	40.3599
284	37.3946	40.3599
285	37.3946	40.3599
286	36.801	41.2373
287	37.3946	40.9448
288	36.801	39.4825
289	36.5043	40.0674
290	36.801	40.0674
291	37.0978	41.2373
292	35.9107	41.2373
293	35.9107	41.2373
294	34.7236	40.3599
295	34.4268	40.9448
296	34.13	41.2373
297	34.4268	41.5298
298	34.4268	40.3599
299	34.7236	40.6524
300	35.0203	40.3599
301	35.9107	40.6524
302	35.9107	40.3599
303	36.2075	40.3599
304	36.801	40.6524
305	37.6914	40.0674
306	37.3946	39.775
307	36.801	38.3127
308	37.3946	38.6051
309	36.801	38.8976
310	36.801	38.6051
311	36.801	38.6051
312	35.9107	36.8503
313	36.2075	36.5579
314	36.2075	35.973
315	35.3171	35.0956
316	35.0203	35.0956
317	34.13	35.0956
318	34.7236	35.6805
319	34.4268	35.0956
320	34.4268	34.5106
321	33.8332	34.8031
322	34.7236	34.8031
323	33.8332	34.5106
324	33.5364	33.6333
325	34.4268	33.0483
326	35.0203	31.586
327	34.7236	30.1237
328	34.7236	29.8312
329	33.8332	28.9538
330	34.7236	28.9538
331	33.8332	28.3689
332	34.7236	28.3689
333	33.5364	27.1991
334	32.9429	26.6141
335	32.6461	26.9066
336	32.6461	25.1518
337	32.9429	25.1518
338	33.8332	25.4443
339	33.8332	25.7368
340	34.13	25.7368
341	35.0203	25.7368
342	33.2396	24.8594
343	33.8332	24.8594
344	34.13	25.7368
345	33.8332	25.7368
346	34.4268	25.4443
347	35.0203	26.0292
348	34.7236	26.3217
349	35.9107	26.6141
350	35.0203	26.9066
351	35.3171	27.4915
352	35.3171	27.1991
353	35.0203	27.4915
354	34.4268	27.4915
355	35.3171	28.3689
356	35.6139	29.2463
357	35.6139	28.0765
358	35.9107	28.0765
359	36.5043	29.2463
360	37.3946	31.2935
361	37.6914	31.2935
362	37.3946	30.7086
363	36.801	30.4162
364	36.801	30.4162
365	37.3946	31.0011
366	36.801	31.0011
367	36.801	31.2935
368	36.801	31.0011
369	36.2075	30.7086
370	37.3946	31.586
371	37.3946	31.0011
372	37.3946	30.7086
373	36.5043	31.2935
374	36.2075	31.2935
375	37.6914	32.4634
376	37.6914	32.1709
377	37.3946	33.6333
378	36.801	32.4634
379	37.3946	33.0483
380	36.801	32.7559
381	37.0978	33.9257
382	37.0978	34.5106
383	37.0978	34.5106
384	36.801	34.2182
385	37.6914	34.8031
386	38.5817	35.6805
387	38.285	35.6805
388	40.0656	36.2654
389	40.0656	35.6805
390	40.6592	37.1428
391	40.6592	37.1428
392	40.3624	36.8503
393	40.956	38.6051
394	40.956	38.6051
395	41.5496	40.3599
396	40.956	40.0674
397	41.5496	41.2373
398	41.5496	42.4071
399	41.8463	42.4071
400	42.1431	42.4071
401	42.1431	42.6996
402	41.5496	42.9921
403	41.2528	43.577
404	41.2528	44.1619
405	40.956	44.1619
406	42.1431	45.3318
407	41.8463	46.5016
408	40.956	46.2092
409	41.5496	45.9167
410	41.5496	45.9167
411	42.4399	46.7941
412	43.0335	47.6715
413	43.3303	48.2564
414	42.4399	48.2564
415	43.627	48.2564
416	42.7367	47.9639
417	42.4399	48.2564
418	42.4399	48.8413
419	42.1431	48.5489
420	41.8463	48.5489
421	41.5496	48.8413
422	40.956	49.4263
423	40.956	48.8413
424	40.956	51.766
425	40.6592	51.766
426	40.956	52.0584
427	40.3624	51.181
428	40.6592	51.181
429	40.0656	50.5961
430	39.4721	49.7187
431	39.4721	49.4263
432	40.6592	49.1338
433	40.0656	50.3036
434	39.1753	51.181
435	39.1753	50.5961
436	39.4721	51.4735
437	40.0656	52.6434
438	40.6592	52.6434
439	40.0656	52.3509
440	40.0656	52.3509
441	39.4721	51.181
442	39.7689	51.766
443	39.7689	50.3036
444	39.7689	51.181
445	39.7689	51.766
446	39.4721	51.766
447	39.7689	52.9358
448	40.0656	53.5207
449	39.7689	52.9358
450	39.4721	52.3509
451	38.8785	52.6434
452	38.5817	53.5207
453	38.285	52.0584
454	38.8785	53.2283
455	38.285	53.8132
456	37.6914	53.8132
457	37.3946	52.9358
458	38.8785	53.2283
459	38.8785	53.5207
460	38.8785	53.5207
461	39.1753	53.2283
462	37.9882	53.2283
463	38.285	53.8132
464	37.9882	53.5207
465	37.6914	54.6906
466	37.6914	53.8132
467	37.6914	53.8132
468	37.6914	53.5207
469	37.0978	53.5207
470	37.3946	53.2283
471	37.0978	51.766
472	36.801	52.3509
473	36.2075	51.181
474	36.5043	50.8886
475	38.285	51.181
476	37.6914	51.181
477	38.285	51.766
478	38.8785	52.6434
479	38.5817	53.2283
480	38.285	52.6434
481	38.285	50.5961
482	37.3946	51.181
483	38.5817	52.6434
484	39.1753	52.6434
485	38.285	52.9358
486	38.8785	53.2283
487	39.1753	54.9831
488	37.6914	53.8132
489	37.9882	53.8132
490	38.285	53.8132
491	38.8785	54.1057
492	39.7689	54.3981
493	39.7689	54.3981
494	40.956	54.6906
495	40.6592	54.1057
496	42.1431	55.8604
497	42.4399	54.9831
498	42.7367	54.3981
499	42.4399	52.6434
500	41.8463	51.4735
501	41.5496	52.0584
502	41.8463	53.5207
503	41.5496	53.8132
504	40.956	54.6906
505	41.2528	55.2755
506	41.2528	56.4454
507	40.3624	56.4454
508	40.6592	55.8604
509	41.2528	56.7378
510	41.5496	55.568
511	40.956	54.1057
512	41.2528	54.3981
513	40.0656	53.2283
514	40.3624	52.9358
515	40.6592	53.8132
516	41.5496	54.6906
517	41.5496	52.6434
518	41.8463	53.2283
519	41.8463	53.2283
520	41.8463	53.5207
521	43.3303	54.6906
522	41.8463	52.3509
523	42.1431	51.181
524	42.7367	51.766
525	42.4399	52.0584
526	42.4399	51.181
527	43.9238	52.0584
528	44.5174	50.8886
529	45.111	51.766
530	45.4077	51.766
531	46.0013	52.6434
532	45.7045	51.766
533	46.8916	52.9358
534	46.0013	52.9358
535	46.5949	52.0584
536	45.4077	52.0584
537	46.2981	52.0584
538	45.4077	51.766
539	45.7045	52.9358
540	45.4077	51.766
541	45.4077	51.766
542	45.4077	52.0584
543	46.0013	52.3509
544	46.0013	51.181
545	46.0013	51.766
546	44.5174	50.5961
547	44.2206	51.4735
548	44.5174	51.4735
549	45.111	52.6434
550	44.8142	52.6434
551	43.627	52.9358
552	42.1431	52.3509
553	43.3303	52.9358
554	42.1431	51.766
555	42.7367	51.181
556	43.0335	52.0584
557	42.4399	51.766
558	42.4399	50.3036
559	41.8463	49.4263
560	42.1431	49.4263
561	43.3303	48.8413
562	43.3303	49.1338
563	43.627	48.2564
564	43.9238	48.8413
565	43.3303	48.2564
566	43.3303	49.1338
567	42.4399	48.5489
568	41.5496	48.8413
569	42.7367	50.0112
570	42.1431	52.6434
571	42.4399	52.3509
572	42.1431	52.6434
573	41.5496	52.3509
574	41.5496	54.1057
575	41.5496	54.1057
576	41.8463	54.3981
577	41.8463	52.9358
578	42.7367	52.9358
579	43.0335	51.766
580	43.3303	52.9358
581	43.3303	52.9358
582	42.7367	52.6434
583	43.0335	53.2283
584	43.627	52.9358
585	43.627	52.9358
586	43.3303	51.766
587	43.627	52.6434
588	42.4399	51.181
589	43.3303	52.0584
590	42.7367	52.9358
591	40.956	52.6434
592	40.956	53.5207
593	41.2528	53.2283
594	42.1431	53.5207
595	42.4399	54.3981
596	41.8463	54.1057
597	41.2528	54.3981
598	41.2528	54.9831
599	41.8463	57.0303
600	41.8463	57.3228
601	41.5496	57.3228
602	42.4399	59.0775
603	41.8463	57.9077
604	41.8463	59.9549
605	40.956	58.4926
606	41.2528	60.5399
607	40.3624	58.7851
608	40.956	59.9549
609	40.3624	59.6625
610	39.4721	59.6625
611	39.4721	61.1248
612	39.1753	60.8323
613	40.3624	63.4645
614	42.1431	63.4645
615	42.4399	63.4645
616	43.627	66.0967
617	44.2206	66.0967
618	43.3303	66.3891
619	42.7367	67.559
620	43.0335	68.1439
621	43.3303	69.0213
622	43.3303	68.7288
623	43.3303	69.8987
624	43.0335	71.0685
625	42.4399	71.6535
626	42.1431	71.9459
627	42.1431	71.9459
628	41.5496	71.9459
629	41.2528	71.361
630	44.5174	72.8233
631	44.2206	72.2384
632	44.5174	71.361
633	45.111	71.6535
634	44.5174	71.361
635	44.2206	72.2384
636	44.2206	73.7007
637	43.3303	73.4082
638	43.0335	72.8233
639	43.627	73.7007
640	43.3303	73.4082
641	44.8142	74.8705
642	44.5174	73.7007
643	44.2206	72.5308
644	44.2206	73.4082
645	46.2981	75.7479
646	45.7045	72.8233
647	46.5949	74.2856
648	46.0013	72.8233
649	46.0013	73.4082
650	46.5949	73.7007
651	47.4852	74.8705
652	47.1884	74.5781
653	46.5949	74.2856
654	47.4852	74.8705
655	47.782	74.2856
656	47.782	73.7007
657	47.782	73.9932
658	48.0788	74.2856
659	47.782	73.9932
660	48.0788	74.5781
661	47.782	75.163
662	47.782	76.0404
663	48.3756	75.7479
664	48.0788	77.2103
665	48.0788	78.0876
666	49.5627	80.1349
667	50.1563	80.7198
668	50.1563	81.0123
669	50.1563	81.5972
670	50.1563	82.1821
671	50.1563	81.5972
672	51.6402	81.8897
673	51.937	82.4746
674	52.8273	85.1068
675	51.937	82.7671
676	51.3434	81.8897
677	50.453	81.0123
678	49.8595	80.7198
679	49.5627	80.4273
680	50.453	80.4273
681	50.7498	79.55
682	50.453	78.0876
683	50.7498	78.6726
684	50.7498	77.2103
685	51.3434	77.7952
686	51.3434	78.6726
687	50.7498	77.7952
688	51.0466	77.2103
689	48.6723	75.4555
690	47.4852	75.7479
691	46.2981	75.163
692	45.7045	75.163
693	45.111	73.9932
694	44.5174	72.8233
695	44.8142	72.8233
696	45.7045	73.1158
697	44.5174	71.6535
698	45.4077	73.4082
699	46.8916	72.8233
700	47.1884	71.361
701	47.782	71.361
702	48.0788	70.7761
703	47.4852	71.361
704	47.1884	72.2384
705	46.8916	71.361
706	46.5949	70.7761
707	46.5949	72.2384
708	46.8916	71.6535
709	48.0788	72.2384
710	48.0788	72.5308
711	47.1884	71.361
712	47.4852	70.4836
713	47.1884	71.0685
714	46.2981	71.6535
715	47.4852	71.9459
716	47.1884	71.0685
717	46.5949	71.361
718	47.4852	72.5308
719	46.2981	72.2384
720	44.2206	70.7761
721	43.627	69.3137
722	43.0335	69.6062
723	43.3303	68.1439
724	43.3303	67.559
725	43.9238	66.6816
726	43.3303	64.9268
727	42.7367	64.9268
728	42.4399	64.9268
729	42.1431	64.6343
730	42.1431	65.2193
731	41.2528	66.3891
732	40.3624	64.6343
733	40.6592	64.3419
734	40.6592	63.4645
735	40.0656	64.6343
736	40.3624	63.757
737	40.6592	63.4645
738	39.7689	62.8796
739	41.2528	64.3419
740	41.2528	64.0494
741	40.956	63.172
742	39.7689	60.8323
743	39.1753	59.0775
744	38.285	58.2002
745	38.8785	57.6152
746	39.4721	59.0775
747	38.5817	58.2002
748	38.8785	59.37
749	37.3946	56.7378
750	37.0978	56.1529
751	38.285	56.4454
752	39.1753	57.9077
753	38.8785	57.3228
754	38.8785	57.6152
755	38.5817	59.0775
756	39.1753	59.37
757	38.285	58.4926
758	39.1753	58.7851
759	39.1753	59.9549
760	39.1753	60.5399
761	39.4721	60.5399
762	39.4721	59.9549
763	40.0656	60.2474
764	40.6592	61.4172
765	41.5496	61.7097
766	40.956	62.2946
767	41.2528	62.8796
768	41.8463	63.4645
769	42.1431	62.8796
770	42.4399	63.172
771	42.4399	63.172
772	41.5496	63.172
773	41.8463	62.8796
774	41.2528	61.1248
775	40.6592	61.4172
776	40.0656	61.1248
777	40.6592	63.757
778	40.3624	64.0494
779	40.0656	65.2193
780	39.7689	64.6343
781	39.4721	66.3891
782	38.5817	65.5117
783	37.6914	65.2193
784	37.6914	65.5117
785	37.3946	65.2193
786	37.9882	66.974
787	37.6914	66.6816
788	37.6914	67.559
789	37.0978	66.974
790	37.3946	66.3891
791	37.3946	67.8514
792	36.2075	67.559
793	35.6139	66.974
794	35.3171	66.3891
795	35.6139	66.6816
796	35.9107	66.974
797	34.4268	68.4364
798	33.8332	66.974
799	34.13	68.4364
800	33.8332	68.4364
801	33.8332	68.4364
802	33.8332	69.0213
803	34.7236	69.3137
804	35.3171	69.8987
805	36.2075	70.7761
806	36.2075	70.4836
807	36.5043	69.8987
808	36.2075	69.8987
809	35.9107	70.1911
810	36.801	70.1911
811	36.2075	69.6062
812	37.3946	69.6062
813	37.0978	69.6062
814	36.801	69.3137
815	38.5817	69.6062
816	39.7689	70.1911
817	39.1753	69.3137
818	40.0656	69.8987
819	40.6592	70.1911
820	40.6592	69.3137
821	41.2528	69.3137
822	39.7689	68.4364
823	40.3624	68.7288
824	40.3624	69.0213
825	39.4721	67.8514
826	39.1753	66.974
827	38.5817	66.974
828	38.8785	68.4364
829	38.8785	68.7288
830	38.5817	69.0213
831	38.8785	70.1911
832	39.1753	69.8987
833	38.285	70.7761
834	37.9882	70.4836
835	38.5817	71.9459
836	37.6914	70.7761
837	37.0978	69.6062
838	36.2075	68.1439
839	36.2075	68.7288
840	35.3171	67.559
841	35.9107	69.0213
842	36.801	68.7288
843	36.801	67.559
844	36.801	66.3891
845	36.2075	65.8042
846	35.9107	66.0967
847	35.9107	66.0967
848	35.3171	65.5117
849	37.0978	66.3891
850	36.2075	65.2193
851	36.5043	65.8042
852	36.801	66.0967
853	36.2075	62.8796
854	35.3171	62.5871
855	36.801	61.7097
856	37.0978	60.8323
857	37.6914	60.5399
858	38.5817	59.9549
859	38.5817	60.5399
860	37.6914	60.2474
861	37.6914	60.2474
862	36.801	59.0775
863	37.6914	59.37
864	37.9882	59.9549
865	38.8785	60.5399
866	38.5817	60.2474
867	38.8785	60.8323
868	38.285	59.9549
869	38.8785	59.9549
870	39.1753	60.5399
871	40.0656	59.37
872	40.0656	59.37
873	40.3624	60.2474
874	40.956	60.8323
875	40.6592	59.6625
876	40.6592	59.6625
877	40.3624	61.7097
878	41.2528	60.8323
879	40.3624	59.9549
880	40.956	62.0022
881	41.2528	62.0022
882	40.6592	60.5399
883	40.6592	61.7097
884	40.3624	62.2946
885	41.2528	60.8323
886	41.5496	61.1248
887	40.3624	62.0022
888	39.7689	60.8323
889	39.1753	59.9549
890	39.1753	60.2474
891	37.0978	59.0775
892	36.5043	59.37
893	37.6914	60.2474
894	37.3946	61.4172
895	36.801	60.2474
896	36.801	59.9549
897	36.801	59.9549
898	36.2075	59.37
899	36.801	61.1248
900	36.5043	59.37
901	36.2075	59.9549
902	37.6914	60.5399
903	37.3946	60.5399
904	37.6914	59.9549
905	37.9882	58.2002
906	37.3946	56.7378
907	37.0978	57.9077
908	36.2075	56.7378
909	36.801	56.1529
910	37.0978	55.568
911	36.801	55.568
912	36.5043	54.9831
913	36.801	55.568
914	38.285	55.8604
915	37.3946	54.6906
916	37.6914	54.9831
917	37.9882	54.1057
918	37.3946	53.2283
919	37.9882	53.2283
920	38.285	53.2283
921	39.4721	54.3981
922	39.7689	53.5207
923	39.7689	55.2755
924	39.7689	56.7378
925	39.4721	56.1529
926	40.3624	56.1529
927	40.0656	55.2755
928	40.956	55.8604
929	40.956	55.8604
930	40.6592	55.2755
931	39.7689	55.2755
932	39.4721	56.4454
933	40.3624	57.3228
934	40.0656	56.7378
935	40.0656	56.4454
936	40.0656	56.7378
937	41.2528	56.4454
938	41.2528	56.4454
939	39.7689	55.2755
940	40.3624	54.6906
941	40.0656	55.2755
942	40.6592	53.8132
943	40.3624	52.9358
944	41.2528	52.6434
945	40.6592	53.5207
946	39.7689	52.9358
947	40.3624	53.8132
948	40.3624	53.2283
949	40.956	53.2283
950	40.956	52.9358
951	41.2528	53.2283
952	41.5496	52.9358
953	41.5496	52.3509
954	40.956	53.5207
955	41.2528	53.5207
956	39.7689	52.0584
957	39.7689	52.0584
958	40.6592	52.0584
959	41.2528	52.6434
960	42.4399	52.0584
961	40.956	52.0584
962	40.956	52.3509
963	40.956	51.181
964	41.8463	51.4735
965	43.3303	52.9358
966	42.7367	52.6434
967	42.7367	53.2283
968	42.4399	54.9831
969	41.2528	53.5207
970	41.2528	53.2283
971	41.2528	52.9358
972	41.2528	52.6434
973	41.8463	53.5207
974	43.0335	52.6434
975	42.7367	53.5207
976	43.0335	53.8132
977	43.3303	53.8132
978	43.0335	53.8132
979	43.3303	53.8132
980	43.627	56.1529
981	44.2206	57.0303
982	44.5174	57.0303
983	45.4077	56.1529
984	45.111	55.568
985	44.8142	55.2755
986	45.4077	55.568
987	45.111	55.8604
988	45.111	57.0303
989	45.111	57.3228
990	44.8142	58.4926
991	45.4077	59.0775
992	45.7045	60.2474
993	44.5174	60.5399
994	44.8142	61.1248
995	45.111	62.2946
996	44.8142	61.4172
997	45.4077	61.4172
998	45.4077	61.7097
999	44.8142	58.7851
1000	45.7045	59.6625
1001	46.8916	60.2474
1002	46.5949	59.6625
1003	48.0788	60.5399
1004	47.782	61.1248
1005	47.782	60.5399
1006	47.782	60.2474
1007	46.8916	59.37
1008	47.782	58.7851
1009	47.1884	58.7851
1010	46.8916	59.37
1011	47.4852	59.6625
1012	48.0788	61.4172
1013	47.782	61.1248
1014	47.782	60.5399
1015	47.782	62.0022
1016	46.8916	62.0022
1017	46.0013	61.4172
1018	45.7045	61.4172
1019	46.5949	62.2946
1020	46.5949	63.172
1021	46.8916	62.0022
1022	47.4852	60.8323
1023	47.1884	64.0494
1024	47.4852	64.3419
1025	46.5949	66.6816
1026	46.2981	67.2665
1027	46.5949	66.0967
1028	47.782	68.4364
1029	48.0788	68.1439
1030	47.4852	66.6816
1031	46.8916	66.0967
1032	47.4852	66.974
1033	46.8916	67.559
1034	46.2981	66.6816
1035	45.7045	66.0967
1036	45.7045	66.6816
1037	46.0013	66.974
1038	45.7045	66.6816
1039	46.5949	67.559
1040	45.4077	68.4364
1041	45.111	66.6816
1042	46.2981	66.974
1043	46.8916	65.8042
1044	47.1884	64.9268
1045	47.4852	64.6343
1046	47.1884	66.3891
1047	46.5949	66.3891
1048	47.1884	66.3891
1049	45.4077	66.0967
1050	44.8142	66.0967
1051	45.4077	66.3891
1052	46.0013	67.2665
1053	45.111	66.974
1054	43.9238	65.5117
1055	44.5174	68.1439
1056	44.2206	66.0967
1057	44.8142	66.3891
1058	44.2206	66.0967
1059	43.627	66.974
1060	43.627	66.974
1061	46.2981	69.8987
1062	46.2981	71.0685
1063	46.0013	68.4364
1064	45.7045	68.4364
1065	46.5949	69.8987
1066	48.9691	71.9459
1067	48.0788	70.7761
1068	47.4852	68.7288
1069	48.0788	69.8987
1070	48.3756	70.4836
1071	48.3756	69.8987
1072	47.4852	70.4836
1073	47.782	71.9459
1074	47.4852	71.361
1075	43.627	69.6062
1076	44.5174	70.4836
1077	44.8142	70.4836
1078	45.4077	72.2384
1079	45.111	72.8233
1080	44.8142	72.5308
1081	44.5174	72.2384
1082	45.4077	72.2384
1083	45.7045	71.6535
1084	45.7045	72.2384
1085	45.4077	72.5308
1086	45.4077	71.361
1087	46.2981	72.8233
1088	46.5949	72.2384
1089	47.782	73.1158
1090	48.0788	72.8233
1091	48.6723	73.7007
1092	48.3756	73.4082
1093	47.782	72.8233
1094	47.4852	73.1158
1095	47.1884	73.4082
1096	47.1884	73.7007
1097	47.1884	75.7479
1098	47.1884	76.6253
1099	47.4852	74.5781
1100	48.0788	76.0404
1101	48.3756	73.7007
1102	48.6723	73.4082
1103	48.9691	74.8705
1104	48.0788	72.2384
1105	47.1884	73.1158
1106	46.5949	72.5308
1107	46.2981	73.7007
1108	46.5949	72.2384
1109	46.8916	71.9459
1110	46.8916	71.9459
1111	46.5949	73.4082
1112	47.1884	74.5781
1113	46.8916	74.2856
1114	46.5949	75.4555
1115	46.8916	76.0404
1116	46.2981	75.163
1117	46.0013	75.7479
1118	46.0013	76.9178
1119	45.7045	75.7479
1120	46.2981	76.9178
1121	46.2981	76.0404
1122	46.5949	76.0404
1123	48.0788	77.2103
1124	48.3756	77.5027
1125	48.9691	77.2103
1126	48.3756	76.3329
1127	48.9691	75.7479
1128	48.3756	76.0404
1129	48.6723	76.0404
1130	48.6723	76.3329
1131	48.3756	73.7007
1132	48.3756	73.4082
1133	47.4852	72.2384
1134	46.8916	71.9459
1135	47.4852	71.9459
1136	46.5949	70.4836
1137	44.8142	69.6062
1138	44.2206	67.8514
1139	43.627	67.559
1140	43.3303	66.6816
1141	43.0335	67.8514
1142	40.3624	64.9268
1143	40.3624	64.3419
1144	40.6592	64.0494
1145	40.956	62.8796
1146	39.4721	62.0022
1147	39.4721	62.2946
1148	38.8785	62.0022
1149	39.4721	62.0022
1150	39.1753	62.2946
1151	38.8785	61.7097
1152	38.8785	62.5871
1153	37.9882	60.5399
1154	38.285	60.8323
1155	38.8785	60.8323
1156	39.4721	60.5399
1157	40.0656	62.0022
1158	38.8785	62.5871
1159	39.4721	62.5871
1160	38.5817	63.757
1161	37.9882	63.757
1162	38.285	62.8796
1163	38.285	64.9268
1164	38.8785	64.6343
1165	37.0978	63.172
1166	38.5817	64.9268
1167	38.5817	64.9268
1168	38.5817	64.9268
1169	38.5817	63.757
1170	38.8785	64.0494
1171	38.5817	64.6343
1172	39.4721	63.757
1173	40.0656	63.172
1174	39.4721	61.1248
1175	40.6592	62.0022
1176	40.6592	62.8796
1177	40.3624	62.5871
1178	40.0656	62.2946
1179	39.4721	61.1248
1180	38.5817	61.7097
1181	39.1753	60.5399
1182	39.1753	60.2474
1183	39.4721	59.9549
1184	38.5817	60.5399
1185	37.6914	59.6625
1186	37.3946	58.7851
1187	37.0978	59.37
1188	37.6914	59.9549
1189	37.9882	58.2002
1190	38.5817	59.0775
1191	38.285	57.9077
1192	38.5817	58.2002
1193	37.9882	57.3228
1194	37.6914	57.3228
1195	37.6914	57.6152
1196	37.0978	55.8604
1197	37.0978	57.6152
1198	37.9882	59.37
1199	36.2075	58.7851
1200	35.0203	56.7378
1201	34.7236	56.7378
1202	35.0203	57.3228
1203	33.8332	56.1529
1204	33.5364	56.4454
1205	33.8332	56.7378
1206	33.5364	56.4454
1207	33.8332	56.7378
1208	33.8332	57.0303
1209	34.13	59.37
1210	35.0203	59.37
1211	35.0203	60.8323
1212	35.9107	60.2474
1213	35.6139	59.6625
1214	35.9107	59.9549
1215	36.2075	59.37
1216	37.0978	59.6625
1217	37.0978	60.2474
1218	36.801	61.4172
1219	35.9107	60.5399
1220	37.0978	62.0022
1221	37.6914	62.2946
1222	38.285	62.0022
1223	38.285	61.4172
1224	38.285	62.8796
1225	38.5817	63.172
1226	39.1753	62.8796
1227	39.1753	61.4172
1228	38.5817	62.5871
1229	38.285	62.8796
1230	36.801	62.2946
1231	37.0978	63.172
1232	35.9107	62.0022
1233	36.5043	62.0022
1234	36.801	61.4172
1235	37.0978	62.2946
1236	37.6914	61.4172
1237	38.8785	60.5399
1238	38.8785	60.5399
1239	37.6914	59.0775
1240	37.6914	60.2474
1241	36.5043	59.6625
1242	34.7236	58.7851
1243	35.3171	57.9077
1244	35.3171	58.4926
1245	33.5364	57.3228
1246	33.2396	57.9077
1247	32.6461	58.4926
1248	34.13	59.9549
1249	34.4268	59.37
1250	34.4268	59.37
1251	32.3493	57.0303
1252	32.9429	57.3228
1253	32.6461	56.7378
1254	32.6461	57.3228
1255	32.6461	57.3228
1256	32.6461	57.6152
1257	32.9429	59.37
1258	33.8332	59.6625
1259	34.13	59.0775
1260	35.0203	59.6625
1261	35.9107	59.37
1262	35.9107	59.37
1263	36.801	60.2474
1264	37.9882	60.5399
1265	36.801	60.5399
1266	36.801	60.5399
1267	37.0978	60.2474
1268	37.6914	60.2474
1269	38.285	59.9549
1270	37.6914	59.37
1271	38.285	59.37
1272	37.6914	58.7851
1273	37.9882	58.2002
1274	37.6914	57.0303
1275	39.1753	57.9077
1276	39.4721	59.6625
1277	40.0656	59.9549
1278	39.7689	59.0775
1279	39.7689	59.6625
1280	40.0656	60.2474
1281	40.0656	60.8323
1282	39.7689	62.0022
1283	39.4721	61.7097
1284	39.4721	62.5871
1285	38.8785	59.9549
1286	38.5817	61.4172
1287	38.285	60.8323
1288	37.9882	60.5399
1289	38.5817	60.2474
1290	37.3946	59.6625
1291	39.1753	61.7097
1292	39.1753	61.7097
1293	39.1753	59.9549
1294	39.4721	59.9549
1295	39.1753	61.4172
1296	39.7689	60.2474
1297	38.8785	59.9549
1298	39.4721	59.37
1299	39.4721	58.4926
1300	38.8785	57.6152
1301	38.8785	57.6152
1302	38.5817	58.4926
1303	38.285	59.9549
1304	38.5817	59.0775
1305	38.285	57.3228
1306	38.8785	56.7378
1307	38.8785	57.3228
1308	40.0656	58.7851
1309	39.4721	61.1248
1310	38.8785	61.7097
1311	39.1753	60.8323
1312	38.5817	61.1248
1313	38.5817	62.2946
1314	38.285	61.1248
1315	37.6914	59.6625
1316	38.5817	60.2474
1317	38.8785	58.4926
1318	38.8785	59.0775
1319	38.5817	60.2474
1320	38.285	59.9549
1321	38.8785	59.9549
1322	39.1753	59.9549
1323	39.4721	59.9549
1324	38.285	59.37
1325	39.1753	60.8323
1326	39.1753	60.8323
1327	39.4721	62.2946
1328	39.7689	62.2946
1329	39.7689	61.4172
1330	39.1753	61.7097
1331	40.0656	62.0022
1332	40.0656	61.1248
1333	39.7689	61.7097
1334	40.0656	62.0022
1335	39.1753	61.4172
1336	40.956	61.4172
1337	41.2528	62.0022
1338	40.6592	60.8323
1339	41.5496	62.2946
1340	39.7689	60.2474
1341	39.7689	59.37
1342	38.8785	58.4926
1343	37.9882	58.4926
1344	39.4721	59.6625
1345	39.1753	59.9549
1346	38.8785	58.7851
1347	38.8785	59.37
1348	37.6914	58.7851
1349	37.6914	59.0775
1350	37.3946	58.7851
1351	37.6914	58.2002
1352	37.6914	58.4926
1353	37.0978	58.2002
1354	37.6914	58.7851
1355	37.6914	59.9549
1356	37.6914	59.37
1357	38.285	60.5399
1358	38.5817	60.2474
1359	37.0978	57.0303
1360	37.3946	57.9077
1361	37.3946	59.0775
1362	38.5817	60.8323
1363	38.285	60.8323
1364	37.9882	61.1248
1365	37.0978	60.5399
1366	36.801	60.2474
1367	36.5043	60.5399
1368	37.0978	60.5399
1369	37.0978	61.1248
1370	37.9882	61.7097
1371	36.2075	61.1248
1372	36.2075	62.0022
1373	35.6139	62.2946
1374	35.3171	63.172
1375	35.3171	63.172
1376	35.9107	63.172
1377	36.801	65.2193
1378	37.3946	63.757
1379	37.0978	62.8796
1380	37.3946	64.3419
1381	38.5817	65.8042
1382	37.9882	66.6816
1383	37.6914	66.0967
1384	37.3946	62.8796
1385	37.6914	63.172
1386	37.6914	64.9268
1387	37.9882	65.2193
1388	38.285	64.3419
1389	37.3946	63.757
1390	37.3946	64.0494
1391	37.0978	63.757
1392	37.3946	64.3419
1393	37.6914	65.8042
1394	38.285	66.6816
1395	38.285	66.3891
1396	38.285	66.6816
1397	38.285	69.0213
1398	37.6914	67.8514
1399	37.9882	68.4364
1400	38.285	66.974
1401	37.6914	66.974
1402	37.6914	66.6816
1403	37.3946	66.0967
1404	37.0978	66.3891
1405	36.801	66.0967
1406	37.0978	65.8042
1407	37.9882	66.6816
1408	37.6914	67.8514
1409	38.285	67.559
1410	37.3946	67.2665
1411	37.0978	67.8514
1412	35.9107	68.1439
1413	35.0203	68.7288
1414	35.6139	69.0213
1415	35.3171	68.7288
1416	35.9107	69.6062
1417	35.9107	69.6062
1418	36.801	70.1911
1419	36.5043	69.6062
1420	36.2075	70.1911
1421	37.9882	71.0685
1422	37.6914	71.0685
1423	37.9882	69.6062
1424	37.6914	69.8987
1425	37.9882	70.1911
1426	38.5817	71.0685
1427	38.5817	69.6062
1428	38.8785	69.6062
1429	38.8785	69.8987
1430	40.0656	71.6535
1431	40.6592	70.7761
1432	41.8463	71.6535
1433	40.956	69.8987
1434	40.6592	69.3137
1435	41.8463	69.3137
1436	42.1431	70.1911
1437	42.7367	69.6062
1438	42.1431	67.559
1439	42.7367	69.0213
1440	43.3303	69.0213
1441	42.7367	68.4364
1442	43.627	69.0213
1443	43.9238	68.4364
1444	43.0335	66.974
1445	44.2206	66.6816
1446	43.9238	66.6816
1447	44.5174	67.2665
1448	44.5174	67.8514
1449	43.9238	66.974
1450	43.9238	66.6816
1451	43.9238	66.6816
1452	43.0335	66.0967
1453	43.627	65.5117
1454	43.9238	66.974
1455	43.3303	66.3891
1456	43.0335	65.5117
1457	43.0335	67.2665
1458	42.1431	66.0967
1459	42.7367	67.559
1460	42.4399	66.974
1461	41.5496	66.974
1462	41.2528	66.974
1463	41.8463	66.6816
1464	41.2528	67.559
1465	40.6592	66.6816
1466	40.956	67.559
1467	39.7689	66.0967
1468	40.0656	67.2665
1469	40.0656	66.6816
1470	40.3624	66.0967
1471	40.3624	65.2193
1472	40.3624	64.6343
1473	40.6592	64.6343
1474	40.3624	64.6343
1475	38.8785	63.4645
1476	38.8785	64.0494
1477	39.1753	64.0494
1478	40.3624	66.0967
1479	40.6592	64.3419
1480	40.956	64.9268
1481	41.5496	64.9268
1482	40.0656	64.3419
1483	40.3624	65.2193
1484	39.7689	64.0494
1485	40.3624	65.2193
1486	40.3624	64.9268
1487	40.3624	64.6343
1488	41.5496	67.2665
1489	42.4399	66.974
1490	42.4399	66.3891
1491	41.5496	65.2193
1492	42.1431	66.6816
1493	43.3303	68.1439
1494	42.4399	67.2665
1495	42.4399	68.1439
1496	40.956	67.559
1497	40.0656	67.2665
1498	40.3624	68.7288
1499	40.3624	69.3137
1500	39.4721	68.1439
1501	39.1753	68.1439
1502	38.8785	67.559
1503	38.8785	68.7288
1504	38.8785	68.4364
1505	37.6914	67.8514
1506	37.9882	66.974
1507	37.9882	66.974
1508	36.5043	65.2193
1509	36.5043	65.2193
1510	36.2075	64.0494
1511	35.9107	65.5117
1512	35.0203	64.0494
1513	34.4268	62.8796
1514	34.13	63.757
1515	34.7236	64.6343
1516	34.4268	63.757
1517	33.8332	63.757
1518	33.5364	63.172
1519	33.2396	63.757
1520	33.2396	64.6343
1521	32.0525	64.3419
1522	32.0525	64.0494
1523	32.3493	64.0494
1524	32.6461	64.9268
1525	33.5364	65.5117
1526	34.13	66.0967
1527	33.5364	66.0967
1528	34.4268	67.8514
1529	34.13	67.2665
1530	34.13	67.559
1531	34.7236	67.8514
1532	34.7236	66.6816
1533	34.4268	65.5117
1534	34.7236	65.8042
1535	34.13	66.3891
1536	34.13	66.3891
1537	34.7236	66.6816
1538	35.3171	66.974
1539	34.4268	67.559
1540	35.0203	67.8514
1541	35.0203	67.559
1542	35.0203	66.974
1543	35.3171	66.974
1544	35.3171	66.0967
1545	36.2075	67.2665
1546	36.2075	66.974
1547	35.9107	66.974
1548	35.3171	65.5117
1549	35.0203	65.8042
1550	35.0203	65.5117
1551	35.3171	64.3419
1552	35.6139	65.8042
1553	34.7236	64.0494
1554	33.8332	63.4645
1555	34.13	64.0494
1556	34.13	65.2193
1557	33.8332	65.2193
1558	34.4268	65.5117
1559	34.7236	65.2193
1560	34.4268	64.6343
1561	34.4268	65.2193
1562	34.7236	65.2193
1563	34.13	64.6343
1564	33.8332	64.3419
1565	32.6461	64.3419
1566	32.0525	64.3419
1567	32.3493	66.6816
1568	32.3493	66.6816
1569	31.1622	65.5117
1570	30.8654	64.6343
1571	31.7557	64.9268
1572	32.9429	65.5117
1573	33.5364	66.3891
1574	33.2396	65.8042
1575	32.9429	65.2193
1576	32.9429	66.3891
1577	32.9429	66.3891
1578	32.9429	64.9268
1579	31.7557	64.9268
1580	32.6461	67.8514
1581	33.8332	67.8514
1582	32.9429	67.2665
1583	34.13	68.4364
1584	33.5364	68.4364
1585	33.8332	66.974
1586	33.5364	68.1439
1587	34.7236	68.4364
1588	35.6139	69.3137
1589	35.0203	68.4364
1590	34.7236	67.8514
1591	34.7236	67.559
1592	35.0203	67.559
1593	37.0978	70.4836
1594	37.6914	70.4836
1595	38.8785	70.4836
1596	38.285	70.4836
1597	37.9882	70.4836
1598	37.9882	69.3137
1599	38.5817	71.361
1600	37.9882	70.1911
1601	37.0978	69.3137
1602	37.3946	71.6535
1603	37.9882	71.6535
1604	36.5043	69.8987
1605	36.2075	69.3137
1606	35.3171	67.559
1607	36.5043	69.0213
1608	36.2075	69.3137
1609	36.2075	68.7288
1610	36.5043	69.3137
1611	36.2075	67.2665
1612	36.801	68.1439
1613	36.801	66.3891
1614	36.5043	64.9268
1615	36.5043	65.8042
1616	36.2075	66.6816
1617	36.5043	67.2665
1618	36.5043	67.2665
1619	35.9107	67.559
1620	36.2075	68.4364
1621	35.9107	68.7288
1622	36.5043	68.4364
1623	36.801	67.559
1624	37.0978	68.7288
1625	37.0978	68.7288
1626	36.5043	68.4364
1627	37.3946	67.2665
1628	37.9882	68.4364
1629	38.5817	69.6062
1630	38.285	68.7288
1631	38.8785	67.559
1632	38.5817	66.6816
1633	39.1753	67.559
1634	38.8785	66.3891
1635	39.1753	65.8042
1636	39.1753	65.8042
1637	40.0656	67.8514
1638	39.1753	67.8514
1639	39.1753	67.2665
1640	39.1753	66.6816
1641	39.7689	66.3891
1642	39.4721	66.0967
1643	39.4721	64.3419
1644	39.7689	63.4645
1645	39.1753	62.8796
1646	39.1753	63.172
1647	38.5817	62.2946
1648	37.6914	62.0022
1649	37.0978	61.1248
1650	38.285	61.7097
1651	39.1753	63.172
1652	39.7689	64.0494
1653	39.7689	66.0967
1654	39.7689	66.6816
1655	39.7689	65.2193
1656	39.7689	65.8042
1657	38.5817	65.5117
1658	37.9882	65.5117
1659	37.9882	65.5117
1660	37.9882	65.8042
1661	37.9882	66.3891
1662	39.7689	66.0967
1663	39.1753	64.9268
1664	38.8785	64.3419
1665	39.1753	63.172
1666	38.8785	62.5871
1667	38.5817	62.5871
1668	38.285	63.172
1669	37.9882	63.172
1670	38.285	63.4645
1671	37.9882	63.4645
1672	37.9882	64.0494
1673	38.285	64.0494
1674	38.285	63.172
1675	38.285	63.172
1676	38.8785	63.4645
1677	38.5817	62.0022
1678	37.9882	61.4172
1679	37.9882	61.1248
1680	38.285	62.5871
1681	37.6914	62.5871
1682	37.0978	64.6343
1683	36.5043	63.4645
1684	37.0978	63.4645
1685	37.0978	63.4645
1686	37.0978	62.2946
1687	36.5043	62.5871
1688	36.2075	61.4172
1689	37.3946	62.5871
1690	37.0978	62.8796
1691	38.285	61.7097
1692	38.285	60.8323
1693	38.5817	61.4172
1694	39.1753	62.0022
1695	39.1753	61.4172
1696	39.1753	59.37
1697	39.1753	59.6625
1698	37.9882	59.37
1699	37.9882	59.37
1700	37.3946	58.4926
1701	37.6914	58.4926
1702	38.5817	59.0775
1703	37.9882	59.0775
1704	38.285	59.0775
1705	37.9882	59.37
1706	38.5817	60.2474
1707	37.9882	61.7097
1708	37.0978	60.8323
1709	36.801	60.8323
1710	37.0978	61.1248
1711	35.9107	59.9549
1712	36.2075	59.9549
1713	35.9107	58.2002
1714	36.5043	57.3228
1715	36.801	57.3228
1716	37.3946	57.3228
1717	37.3946	56.4454
1718	37.9882	56.1529
1719	37.6914	56.7378
1720	37.3946	57.3228
1721	37.6914	57.3228
1722	37.9882	56.7378
1723	38.5817	58.4926
1724	37.6914	57.3228
1725	38.8785	58.7851
1726	39.4721	57.3228
1727	39.4721	55.8604
1728	39.1753	54.3981
1729	39.4721	54.3981
1730	38.5817	53.8132
1731	38.285	52.6434
1732	39.1753	53.2283
1733	39.4721	52.9358
1734	38.8785	52.0584
1735	39.1753	52.9358
1736	39.7689	52.3509
1737	38.5817	51.4735
1738	38.5817	52.3509
1739	38.5817	52.3509
1740	37.9882	52.6434
1741	37.0978	52.0584
1742	37.3946	52.9358
1743	36.5043	52.0584
1744	35.9107	53.2283
1745	34.4268	52.0584
1746	34.13	52.0584
1747	34.13	51.766
1748	35.3171	52.0584
1749	35.9107	53.8132
1750	35.3171	52.9358
1751	35.6139	53.5207
1752	34.4268	53.2283
1753	34.7236	53.8132
1754	34.7236	52.9358
1755	34.7236	52.3509
1756	34.7236	52.3509
1757	35.3171	51.766
1758	35.3171	49.7187
1759	35.6139	51.4735
1760	35.6139	51.766
1761	34.7236	52.0584
1762	34.13	51.766
1763	34.13	51.4735
1764	34.13	52.3509
1765	34.4268	52.0584
1766	34.7236	52.0584
1767	34.13	51.766
1768	34.4268	52.0584
1769	34.7236	51.766
1770	34.13	52.6434
1771	33.8332	52.6434
1772	34.13	52.9358
1773	33.8332	52.6434
1774	34.4268	52.6434
1775	33.8332	52.3509
1776	33.5364	52.6434
1777	33.8332	52.0584
1778	32.9429	52.3509
1779	34.13	53.8132
1780	34.4268	52.9358
1781	35.0203	51.766
1782	35.0203	50.0112
1783	35.6139	49.7187
1784	35.9107	49.4263
1785	36.5043	49.7187
1786	36.801	49.7187
1787	36.5043	50.3036
1788	35.6139	49.1338
1789	35.3171	49.1338
1790	34.7236	49.4263
1791	34.13	51.181
1792	33.8332	51.4735
1793	33.2396	52.0584
1794	35.0203	53.5207
1795	33.5364	52.0584
1796	34.4268	51.4735
1797	33.5364	50.5961
1798	34.7236	51.766
1799	36.5043	52.3509
1800	35.3171	53.2283
1801	35.3171	52.9358
1802	35.3171	53.8132
1803	34.4268	54.1057
1804	34.4268	53.8132
1805	33.8332	51.4735
1806	33.8332	51.4735
1807	33.8332	51.4735
1808	35.0203	52.9358
1809	34.7236	52.6434
1810	34.7236	51.4735
1811	35.3171	51.181
1812	35.3171	53.5207
1813	35.0203	53.8132
1814	35.0203	53.2283
1815	35.6139	53.5207
1816	36.5043	53.2283
1817	36.5043	52.6434
1818	36.801	52.9358
1819	37.0978	53.2283
1820	37.3946	52.0584
1821	36.801	51.4735
1822	36.5043	51.766
1823	36.5043	50.8886
1824	36.5043	50.3036
1825	36.2075	50.8886
1826	35.9107	50.5961
1827	35.6139	50.5961
1828	35.9107	49.7187
1829	35.9107	50.3036
1830	36.2075	49.1338
1831	36.2075	49.7187
1832	36.801	50.8886
1833	36.2075	51.181
1834	36.2075	50.3036
1835	36.2075	49.4263
1836	36.5043	48.8413
1837	35.9107	48.8413
1838	36.801	48.8413
1839	36.5043	48.8413
1840	36.801	50.8886
1841	37.6914	53.2283
1842	37.6914	52.6434
1843	37.0978	52.3509
1844	37.0978	51.4735
1845	36.801	50.8886
1846	37.3946	50.5961
1847	36.801	50.0112
1848	37.0978	49.7187
1849	37.6914	50.5961
1850	38.5817	51.181
1851	38.5817	50.3036
1852	38.8785	51.181
1853	38.8785	51.766
1854	37.3946	49.4263
1855	37.6914	49.1338
1856	37.3946	49.4263
1857	36.801	49.1338
1858	37.3946	50.8886
1859	36.2075	51.4735
1860	36.2075	51.766
1861	35.6139	51.766
1862	35.9107	51.181
1863	36.2075	51.766
1864	37.0978	52.3509
1865	37.0978	53.5207
1866	35.9107	51.181
1867	35.9107	50.3036
1868	35.9107	50.3036
1869	36.801	50.5961
1870	36.5043	49.4263
1871	35.9107	48.8413
1872	35.6139	50.5961
1873	35.3171	51.4735
1874	35.3171	51.181
1875	34.4268	51.181
1876	33.8332	50.3036
1877	33.8332	49.7187
1878	33.8332	49.4263
1879	34.7236	50.3036
1880	34.4268	50.0112
1881	35.0203	50.8886
1882	34.13	51.4735
1883	33.8332	50.5961
1884	34.13	50.0112
1885	34.13	50.8886
1886	35.3171	51.766
1887	34.13	50.0112
1888	34.7236	50.8886
1889	34.13	49.7187
1890	34.7236	52.6434
1891	33.2396	52.0584
1892	33.2396	52.6434
1893	33.8332	52.9358
1894	34.4268	53.5207
1895	34.4268	54.1057
1896	34.13	53.5207
1897	34.13	53.5207
1898	35.0203	53.8132
1899	35.6139	54.3981
1900	36.801	55.8604
1901	36.801	56.7378
1902	36.801	56.7378
1903	37.6914	57.6152
1904	37.6914	57.0303
1905	37.3946	56.7378
1906	37.3946	57.9077
1907	38.285	57.6152
1908	37.0978	55.2755
1909	37.0978	56.1529
1910	38.285	56.7378
1911	38.5817	56.4454
1912	37.9882	57.3228
1913	38.5817	56.4454
1914	39.7689	57.6152
1915	40.6592	58.2002
1916	41.2528	57.0303
1917	39.7689	55.2755
1918	39.4721	55.568
1919	40.3624	56.7378
1920	40.3624	56.4454
1921	40.0656	57.3228
1922	40.0656	57.3228
1923	40.956	57.3228
1924	40.3624	57.3228
1925	39.1753	56.7378
1926	38.5817	56.7378
1927	39.4721	56.4454
1928	40.3624	56.7378
1929	39.7689	56.7378
1930	40.3624	56.7378
1931	41.5496	58.4926
1932	42.1431	59.6625
1933	40.3624	57.9077
1934	42.1431	59.6625
1935	42.1431	59.9549
1936	41.8463	59.37
1937	42.1431	59.0775
1938	42.4399	59.9549
1939	41.8463	59.6625
1940	42.1431	59.0775
1941	42.4399	59.0775
1942	42.4399	59.9549
1943	42.1431	61.1248
1944	42.4399	60.5399
1945	41.5496	60.2474
1946	41.8463	60.5399
1947	41.5496	58.7851
1948	41.5496	58.4926
1949	41.2528	57.6152
1950	41.8463	58.7851
1951	41.2528	59.37
1952	41.8463	59.0775
1953	42.1431	59.37
1954	43.0335	60.8323
1955	42.7367	59.6625
1956	43.0335	59.6625
1957	43.3303	59.9549
1958	43.627	60.5399
1959	42.7367	60.2474
1960	42.7367	60.8323
1961	42.1431	60.2474
1962	41.8463	60.5399
1963	43.0335	60.5399
1964	42.4399	59.9549
1965	42.7367	62.2946
1966	42.1431	59.6625
1967	42.4399	59.6625
1968	42.4399	60.5399
1969	41.8463	59.9549
1970	41.5496	59.9549
1971	42.1431	59.9549
1972	41.8463	60.5399
1973	41.5496	59.6625
1974	41.8463	59.0775
1975	41.2528	59.0775
1976	39.7689	57.3228
1977	40.0656	56.1529
1978	40.0656	56.7378
1979	40.3624	57.3228
1980	40.0656	56.7378
1981	40.3624	58.2002
1982	41.2528	58.4926
1983	40.6592	59.0775
1984	41.2528	59.0775
1985	41.8463	58.4926
1986	40.6592	57.9077
1987	40.6592	59.6625
1988	39.7689	57.9077
1989	40.6592	59.6625
1990	39.7689	59.6625
1991	40.3624	60.8323
1992	39.4721	61.1248
1993	39.1753	60.2474
1994	39.1753	60.8323
1995	39.4721	59.9549
1996	39.4721	59.9549
1997	39.1753	59.9549
[truncated: 166,977 more rows]
