# Supplementary material for: DNA glycosylases provide antiviral defence in prokaryotes
Source: Nature. 2024 Apr 17;629(8011):410–6. doi: 10.1038/s41586-024-07329-9 (PMC11078745; doi:10.1038/s41586-024-07329-9)
Supplement: Supplementary file 7 — Source Data Extended Data Fig. 2 [file 41586_2024_7329_MOESM7_ESM.xlsx]

## Sheet: Extended Data Figure 2a
Extended Data Figure 2a
Replicate 1
	PFUs at minutes post infection
minutes post infection	0	10	20	30	40	50
media only	1200	800	1200	1100	1500	1000
pWEB-TNC	1200	220	6000	23000	20000	1900000
pBrig1	1000	300	60	130	40	80
	PFU/uL at minutes post infection
minutes post infection	0	10	20	30	40	50
media only	400	266.667	400	366.667	500	333.333		divided by 3 uL (spot volume)
pWEB-TNC	400	73.3333	2000	7666.67	6666.67	633333
pBrig1	333.333	100	20	43.3333	13.3333	26.6667
Replicate 2
	PFUs at minutes post infection
minutes post infection	0	10	20	30	40	50
media only	600	300	900	900	700	800
pWEB-TNC	900	80	400	14000	6000	800000
pBrig1	500	170	50	80	50	60
	PFU/uL at minutes post infection
minutes post infection	0	10	20	30	40	50
media only	200	100	300	300	233.333	266.667		divided by 3 uL (spot volume)
pWEB-TNC	300	26.6667	133.333	4666.67	2000	266667
pBrig1	166.667	56.6667	16.6667	26.6667	16.6667	20
Replicate 3
	PFUs at minutes post infection
minutes post infection	0	10	20	30	40	50
media only	900	1000	600	1100	1200	900
pWEB-TNC	800	170	70	15000	9000	500000
pBrig1	300	150	90	30	51	50
	PFU/uL at minutes post infection
minutes post infection	0	10	20	30	40	50
media only	300	333.333	200	366.667	400	300		divided by 3 uL (spot volume)
pWEB-TNC	266.667	56.6667	23.3333	5000	3000	166667
pBrig1	100	50	30	10	17	16.6667

## Sheet: Extended Data Figure 2bd
Extended Data Figure 2b and 2d
Well Position	Sample	Phage Ct	Well Position	Host Ct	delta Ct	delta delta Ct	2^delta delta Ct	Relative amount of phage DNA (relative to pWEB-TNC 2 min. post inf.)
A1	pWEB-TNC 2 min. post inf. Replicate 1	22.1227	E1	14.1527	-7.97007	17.7749	224280	1.0217
A2	pWEB-TNC 2 min. post inf. Replicate 2	22.2194	E2	14.2241	-7.99529	17.7497	220393	1.00399
A3	pWEB-TNC 2 min. post inf. Replicate 3	22.086	E3	14.0474	-8.03857	17.7064	213879	0.974317
A4	pWEB-TNC 4 min. post inf. Replicate 1	18.9442	E4	14.088	-4.85614	20.8889	1.94167e+06	8.84518
A5	pWEB-TNC 4 min. post inf. Replicate 2	18.9408	E5	14.051	-4.88974	20.8553	1.89696e+06	8.64153
A6	pWEB-TNC 4 min. post inf. Replicate 3	19.0808	E6	14.0778	-5.00298	20.742	1.75376e+06	7.98919
A7	pWEB-TNC 8 min. post inf. Replicate 1	15.0686	E7	14.3289	-0.739647	25.0054	3.36793e+07	153.424
A8	pWEB-TNC 8 min. post inf. Replicate 2	14.9979	E8	14.3375	-0.660375	25.0846	3.55816e+07	162.09
A9	pWEB-TNC 8 min. post inf. Replicate 3	14.8248	E9	14.3232	-0.501608	25.2434	3.97209e+07	180.947
A10	pWEB-TNC no infection control	40	E10	14.1651	-25.8349	-0.0898861	0.939597	4.28029e-06
B1	pBrig1 2 min. post inf. Replicate 1	25.4827	F1	14.0372	-11.4455	14.2995	20164.8	0.0918596
B2	pBrig1 2 min. post inf. Replicate 2	25.9654	F2	14.1459	-11.8196	13.9254	15558.5	0.070876
B3	pBrig1 2 min. post inf. Replicate 3	25.9999	F3	14.1948	-11.8051	13.9399	15715.2	0.07159
B4	pBrig1 4 min. post inf. Replicate 1	26.4799	F4	14.1167	-12.3631	13.3819	10674.3	0.0486263
B5	pBrig1 4 min. post inf. Replicate 2	26.5024	F5	14.0853	-12.417	13.328	10283	0.0468439
B6	pBrig1 4 min. post inf. Replicate 3	26.9251	F6	14.1782	-12.7469	12.9982	8181.51	0.0372705
B7	pBrig1 8 min. post inf. Replicate 1	27.4423	F7	14.1294	-13.3129	12.4321	5526.31	0.0251749
B8	pBrig1 8 min. post inf. Replicate 2	27.6727	F8	14.0918	-13.5809	12.1641	4589.47	0.0209071
B9	pBrig1 8 min. post inf. Replicate 3	27.709	F9	14.1249	-13.5841	12.1609	4579.35	0.020861
B10	pBrig1 no infection control	40	F10	14.3449	-25.6551	0.0898861	1.06429	4.84831e-06

## Sheet: Extended Data Figure 2c
Extended Data Figure 2c
Well Position	Sample	Phage Ct	Well Position	Host Ct	delta Ct	delta delta Ct	2^delta delta Ct	Relative amount of phage DNA (relative to pWEB-TNC 2 min. post inf.)
A1	pWEB-TNC 2 min. post inf. Replicate 1	17.5405	E1	14.1527	-3.38787	22.3571	5.37238e+06	1.00572
A2	pWEB-TNC 2 min. post inf. Replicate 2	17.5751	E2	14.2241	-3.35094	22.3941	5.5117e+06	1.0318
A3	pWEB-TNC 2 min. post inf. Replicate 3	17.4987	E3	14.0474	-3.45127	22.2937	5.14142e+06	0.962481
A4	pWEB-TNC 4 min. post inf. Replicate 1	15.3772	E4	14.088	-1.28918	24.4558	2.30111e+07	4.30771
A5	pWEB-TNC 4 min. post inf. Replicate 2	15.3081	E5	14.051	-1.25707	24.4879	2.35289e+07	4.40464
A6	pWEB-TNC 4 min. post inf. Replicate 3	15.5873	E6	14.0778	-1.50945	24.2356	1.97529e+07	3.69777
A7	pWEB-TNC 8 min. post inf. Replicate 1	11.9566	E7	14.3289	2.3723	28.1173	2.91174e+08	54.5083
A8	pWEB-TNC 8 min. post inf. Replicate 2	11.6478	E8	14.3375	2.68971	28.4347	3.62829e+08	67.9221
A9	pWEB-TNC 8 min. post inf. Replicate 3	11.7194	E9	14.3232	2.60381	28.3488	3.41856e+08	63.9961
A10	pWEB-TNC no infection control	40	E10	14.1651	-25.8349	-0.0898861	0.939597	1.75894e-07
B1	pBrig1 2 min. post inf. Replicate 1	20.0416	F1	14.0372	-6.00438	19.7406	876032	0.163995
B2	pBrig1 2 min. post inf. Replicate 2	20.3591	F2	14.1459	-6.21329	19.5317	757937	0.141887
B3	pBrig1 2 min. post inf. Replicate 3	20.2656	F3	14.1948	-6.07082	19.6742	836605	0.156614
B4	pBrig1 4 min. post inf. Replicate 1	20.8338	F4	14.1167	-6.71708	19.0279	534537	0.100066
B5	pBrig1 4 min. post inf. Replicate 2	20.8652	F5	14.0853	-6.77992	18.9651	511753	0.0958009
B6	pBrig1 4 min. post inf. Replicate 3	20.9176	F6	14.1782	-6.73937	19.0056	526340	0.0985317
B7	pBrig1 8 min. post inf. Replicate 1	21.5873	F7	14.1294	-7.45785	18.2872	319876	0.0598813
B8	pBrig1 8 min. post inf. Replicate 2	21.6481	F8	14.0918	-7.55634	18.1887	298767	0.0559297
B9	pBrig1 8 min. post inf. Replicate 3	21.8157	F9	14.1249	-7.69076	18.0542	272187	0.0509539
B10	pBrig1 no infection control	40	F10	14.3449	-25.6551	0.0898861	1.06429	1.99236e-07

## Sheet: Extended Data Figure 2e
Extended Data Figure 2e
Well Position	Sample	Phage Ct	Well Position	Host Ct	delta Ct	delta delta Ct	2^delta delta Ct	Relative amount of phage DNA (relative to pWEB-TNC 8 min. post inf.)
A1	pWEB-TNC no infection control Replicate 1	38.488	E1	13.9677	-24.5202	-0.422933	0.745907	5.1707e-09
A2	pWEB-TNC no infection control Replicate 2	37.5477	E2	13.6376	-23.9101	0.187188	1.13854	7.8925e-09
A3	pWEB-TNC no infection control Replicate 3	38.5559	E3	14.0286	-24.5273	-0.430003	0.74226	5.14543e-09
A4	pWEB-TNC 8 min. post inf. Replicate 1	11.2083	E4	14.0884	2.88001	26.9773	1.32123e+08	0.915893
A5	pWEB-TNC 8 min. post inf. Replicate 2	11.1779	E5	14.1475	2.96961	27.0669	1.4059e+08	0.974585
A6	pWEB-TNC 8 min. post inf. Replicate 3	10.9656	E6	14.1223	3.15669	27.254	1.60056e+08	1.10952
A7	pWEB-TNC 20 min. post inf. Replicate 1	7.95686	E7	15.3978	7.44093	31.5382	3.11856e+09	21.6182
A8	pWEB-TNC 20 min. post inf. Replicate 2	8.07412	E8	15.4384	7.3643	31.4616	2.95723e+09	20.4998
A9	pWEB-TNC 20 min. post inf. Replicate 3	7.93231	E9	15.1952	7.26293	31.3602	2.75659e+09	19.109
B1	pBrig1 no infection control Replicate 1	37.7082	F1	14.0798	-23.6285	0.468825	1.38398	9.59391e-09
B2	pBrig1 no infection control Replicate 2	38.2412	F2	14.096	-24.1452	-0.0478663	0.967366	6.70588e-09
B3	pBrig1 no infection control Replicate 3	38	F3	14.1475	-23.8525	0.244789	1.18492	8.21398e-09
B4	pBrig1 8 min. post inf. Replicate 1	17.5354	F4	13.9475	-3.58796	20.5093	1.49255e+06	0.0103465
B5	pBrig1 8 min. post inf. Replicate 2	17.3843	F5	13.9501	-3.43423	20.6631	1.66038e+06	0.0115099
B6	pBrig1 8 min. post inf. Replicate 3	17.4933	F6	13.8836	-3.60968	20.4876	1.47024e+06	0.0101919
B7	pBrig1 20 min. post inf. Replicate 1	18.392	F7	13.9648	-4.42721	19.6701	834238	0.00578302
B8	pBrig1 20 min. post inf. Replicate 2	18.3339	F8	13.9833	-4.35064	19.7467	879710	0.00609824
B9	pBrig1 20 min. post inf. Replicate 3	18.2795	F9	13.8471	-4.43236	19.6649	831264	0.00576241

## Sheet: Extended Data Figure 2f
Extended Data Figure 2f
Well Position	Sample	Phage Ct	Well Position	Host Ct	delta Ct	delta delta Ct	2^delta delta Ct	Relative amount of phage DNA (relative to pWEB-TNC 8 min. post inf.)
A1	pWEB-TNC no infection control Replicate 1	40	E1	13.9677	-26.0323	-0.0251491	0.982719	5.64141e-08
A2	pWEB-TNC no infection control Replicate 2	40	E2	13.6376	-26.3624	-0.355236	0.781742	4.48768e-08
A3	pWEB-TNC no infection control Replicate 3	40	E3	14.0286	-25.9714	0.0357141	1.02506	5.8845e-08
A4	pWEB-TNC 8 min. post inf. Replicate 1	16.0588	E4	14.0884	-1.97049	24.0366	1.72089e+07	0.987895
A5	pWEB-TNC 8 min. post inf. Replicate 2	16.0489	E5	14.1475	-1.90136	24.1058	1.80535e+07	1.03638
A6	pWEB-TNC 8 min. post inf. Replicate 3	16.1107	E6	14.1223	-1.98838	24.0188	1.69968e+07	0.97572
A7	pWEB-TNC 20 min. post inf. Replicate 1	11.9911	E7	15.3978	3.40667	29.4138	7.15218e+08	41.0579
A8	pWEB-TNC 20 min. post inf. Replicate 2	12.0005	E8	15.4384	3.43791	29.445	7.30872e+08	41.9566
A9	pWEB-TNC 20 min. post inf. Replicate 3	11.7727	E9	15.1952	3.42259	29.4297	7.23152e+08	41.5134
B1	pBrig1 no infection control Replicate 1	40	F1	14.0798	-25.9202	0.0869049	1.06209	6.09705e-08
B2	pBrig1 no infection control Replicate 2	40	F2	14.096	-25.904	0.103145	1.07411	6.16607e-08
B3	pBrig1 no infection control Replicate 3	40	F3	14.1475	-25.8525	0.15462	1.11313	6.39005e-08
B4	pBrig1 8 min. post inf. Replicate 1	24.7834	F4	13.9475	-10.8359	15.1712	36896.6	0.00211809
B5	pBrig1 8 min. post inf. Replicate 2	24.5993	F5	13.9501	-10.6492	15.358	41995.9	0.00241082
B6	pBrig1 8 min. post inf. Replicate 3	24.6103	F6	13.8836	-10.7267	15.2805	39799.5	0.00228473
B7	pBrig1 20 min. post inf. Replicate 1	25.6809	F7	13.9648	-11.7161	14.2911	20046.3	0.00115078
B8	pBrig1 20 min. post inf. Replicate 2	25.6076	F8	13.9833	-11.6244	14.3828	21362	0.00122631
B9	pBrig1 20 min. post inf. Replicate 3	25.6178	F9	13.8471	-11.7707	14.2365	19302.3	0.00110807

## Sheet: Extended Data Figure 2i
Extended Data Figure 2i
Replicate	pWEB-TNC/phage T4 PFUs	pWEB-TNC/phage T4 (+b-GT) PFUs	pBrig1/phage T4 PFUs	pBrig1/phage T4 (+b-GT) PFUs	T4 efficiency of plaquing	T4 (+b-GT) efficiency of plaquing
1	16000000	22000000	900	1900	5.625e-05	8.63636e-05
2	14000000	17000000	800	1500	5.71429e-05	8.82353e-05
3	12000000	20000000	600	2300	5e-05	0.000115
				Mean	5.44643e-05	9.6533e-05
