# Supplementary material for: DNA glycosylases provide antiviral defence in prokaryotes
Source: Nature. 2024 Apr 17;629(8011):410–6. doi: 10.1038/s41586-024-07329-9 (PMC11078745; doi:10.1038/s41586-024-07329-9)
Supplement: Supplementary file 8 — Source Data Extended Data Fig. 4 [file 41586_2024_7329_MOESM8_ESM.xlsx]

## Sheet: U_none
SPECTRUM - MS
MS248585ASC_Amer_Marraffini_dU18_01.raw
FTMS - p ESI Full ms [600.0000-1500.0000]
Scan #: 763-1038
RT: 4.39-5.82
AV: 276
Data points: 182952
Mass	Intensity
594.029	0
594.031	0
594.033	0
594.036	0
599.99	0
599.992	0
599.994	0
599.997	0
599.999	101.739
600.001	211.74
600.003	308.712
600.005	402.706
600.008	481.092
600.01	505.276
600.012	433.329
600.014	284.057
600.016	117.83
600.019	22.1764
600.021	0.003376
600.023	0
600.025	0
600.027	0
600.03	0
600.038	0
600.041	0
600.043	0
600.045	0
600.047	23.8536
600.049	44.9322
600.052	52.8771
600.054	42.6965
600.056	37.7866
600.058	104.645
600.061	176.669
600.063	319.645
600.065	391.813
600.067	513.215
600.069	659.261
600.072	843.841
600.074	942.602
600.076	1107.83
600.078	1318.85
600.08	1721.07
600.083	2068.61
600.085	2233
600.087	2035.1
600.089	1568.53
600.091	1395.08
600.094	1612.71
600.096	1998.56
600.098	2067.22
600.1	1686.58
600.102	1158.27
600.105	683.995
600.107	392.505
600.109	122.384
600.111	136.598
600.113	236.698
600.116	348.381
600.118	348.927
600.12	238.355
600.122	102.325
600.124	0.006204
600.127	0
600.129	0
600.131	0
600.133	0
600.166	0
600.169	0
600.171	0
600.173	0
600.175	69.0076
600.177	134.127
600.18	264.58
600.182	464.277
600.184	816.637
600.186	1335.73
600.188	1785.98
600.191	1903.97
600.193	1695.51
600.195	1334.48
600.197	1226.95
600.2	1336.14
600.202	1289.8
600.204	1082.3
600.206	878.472
600.208	723.527
600.211	564.538
600.213	472.793
600.215	293.546
600.217	145.934
600.219	45.8324
600.222	25.6394
600.224	50.129
600.226	106.449
600.228	149.852
600.23	213.741
600.233	351.042
600.235	449.943
600.237	423.445
600.239	283.766
600.241	103.618
600.244	39.9559
600.246	62.5731
600.248	66.9545
600.25	49.8616
600.252	41.726
600.255	47.5535
600.257	116.718
600.259	448.025
600.261	1027.3
600.264	1500.07
600.266	1557.12
600.268	1129.37
600.27	513.654
600.272	122.334
600.275	0.061903
600.277	0
600.279	0
600.281	0
600.283	0
600.286	38.8499
600.288	101.458
600.29	142.985
600.292	146.562
600.294	210.846
600.297	275.246
600.299	301.326
600.301	387.765
600.303	608.951
600.305	954.957
600.308	1230.06
600.31	1371.47
600.312	1152.53
600.314	696.296
600.316	315.08
600.319	118.363
600.321	84.4667
600.323	137.214
600.325	224.571
600.328	440.712
600.33	637.6
600.332	806.546
600.334	744.172
600.336	521.229
600.339	268.768
600.341	58.5775
600.343	0.013236
600.345	0
600.347	0
600.35	0
600.352	0
600.361	0
600.363	0
600.365	0
600.367	0
600.369	71.0812
600.372	130.123
600.374	156.117
600.376	129.779
600.378	101.275
600.38	132.05
600.383	177.301
600.385	159.986
600.387	81.6897
600.389	30.428
600.392	91.4095
600.394	201.164
600.396	319.09
600.398	371.61
600.4	313.648
600.403	203.034
600.405	87.9458
600.407	240.488
600.409	573.944
600.411	837.456
600.414	956.481
600.416	994.554
600.418	1023.31
600.42	1074.48
600.422	1014.38
600.425	820.882
600.427	603.732
600.429	503.569
600.431	538.534
600.433	599.45
600.436	508.115
600.438	288.398
600.44	119.262
600.442	0.054933
600.445	0
600.447	0
600.449	0
600.451	0
600.458	0
600.46	0
600.462	0
600.464	0
600.467	47.0605
600.469	79.1033
600.471	155.088
600.473	209.879
600.475	233.689
600.478	203.008
600.48	141.476
600.482	64.8894
600.484	10.7544
600.486	0.003746
600.489	0
600.491	0
600.493	0
600.495	0
600.498	0
600.5	0
600.502	0
600.504	0
600.506	32.3604
600.509	54.3432
600.511	85.8796
600.513	154.532
600.515	271.753
600.517	427.319
600.52	668.666
600.522	798.71
600.524	827.418
600.526	858.264
600.528	846.988
600.531	754.813
600.533	513.072
600.535	279.781
600.537	79.6443
600.539	0.02939
600.542	0
600.544	0
600.546	0
600.548	0
600.579	0
600.581	0
600.584	0
600.586	0
600.588	131.826
600.59	311.654
600.592	501.626
600.595	590.238
600.597	530.648
600.599	375.378
600.601	211.543
600.604	97.1186
600.606	24.7172
600.608	0.015811
600.61	0
600.612	0
600.615	0
600.617	45.7954
600.619	86.9349
600.621	108.845
600.623	168.761
600.626	299.909
600.628	529.725
600.63	708.079
600.632	783.679
600.634	713.783
600.637	541.157
600.639	329.849
600.641	164.103
600.643	35.2953
600.645	0.011524
600.648	0
600.65	0
600.652	0
600.654	0
600.657	0
600.659	0
600.661	18.9532
600.663	65.8062
600.665	194.072
600.668	285.537
600.67	284.985
600.672	196.392
600.674	85.1475
600.676	0.058372
600.679	0
600.681	0
600.683	0
600.685	0
600.696	0
600.699	0
600.701	0
600.703	0
600.705	96.1344
600.707	192.55
600.71	258.581
600.712	246.839
600.714	165.569
600.716	161.61
600.718	206.651
600.721	288.182
600.723	275.721
600.725	179.177
600.727	69.1818
600.729	86.2633
600.732	162.728
600.734	215.877
600.736	220.015
600.738	174.399
600.741	91.9499
600.743	147.948
600.745	232.862
600.747	387.08
600.749	493.392
600.752	522.551
600.754	462.85
600.756	335.567
600.758	153.929
600.76	87.7632
600.763	0.043126
600.765	0
600.767	0
600.769	24.9987
600.771	65.2025
600.774	92.2847
600.776	87.5821
600.778	55.627
600.78	0.050552
600.782	0
600.785	0
600.787	0
600.789	28.5267
600.791	67.0108
600.794	100.135
600.796	100.868
600.798	66.9411
600.8	20.7302
600.802	0.014661
600.805	0
600.807	64.9114
600.809	185.639
600.811	301.377
600.813	325.017
600.816	316.027
600.818	275.753
600.82	280.257
600.822	370.085
600.824	375.957
600.827	295.122
600.829	183.735
600.831	91.062
600.833	0.049041
600.836	0
600.838	0
600.84	0
600.842	12.4846
600.844	26.4608
600.847	34.88
600.849	30.8839
600.851	83.7188
600.853	219.738
600.855	352.666
600.858	367.2
600.86	271.713
600.862	152.54
600.864	218.204
600.866	461.561
600.869	670.249
600.871	705.996
600.873	552.317
600.875	375.208
600.878	270.156
600.88	257.524
600.882	225.395
600.884	157.685
600.886	141.071
600.889	233.906
600.891	450.127
600.893	581.413
600.895	545.624
600.897	345.712
600.9	166.919
600.902	46.3797
600.904	0.016623
600.906	80.2975
600.908	139.699
600.911	165.031
600.913	275.567
600.915	332.896
600.917	334.157
600.92	304.362
600.922	191.846
600.924	76.7968
600.926	117.84
600.928	190.902
600.931	221.238
600.933	192.185
600.935	115.275
600.937	21.2656
600.939	0.015941
600.942	0
600.944	0
600.946	0
600.948	0
600.95	76.2466
600.953	138.909
600.955	196.057
600.957	228.844
600.959	373.762
600.962	607.104
600.964	870.871
600.966	965.684
600.968	866.53
600.97	701.641
600.973	636.956
600.975	677.144
600.977	672.679
600.979	639.501
600.981	497.24
600.984	321.048
600.986	187.512
600.988	168.884
600.99	190.612
600.992	186.966
600.995	150.94
600.997	82.4239
600.999	37.3026
601.001	113.637
601.004	245.498
601.006	329.248
601.008	294.479
601.01	166.153
601.012	28.7775
601.015	0.021704
601.017	0
601.019	0
601.021	0
601.023	0
601.037	0
601.039	0
601.041	0
601.043	0
601.046	34.9632
601.048	91.5901
601.05	146.397
601.052	178.264
601.054	153.758
601.057	97.5124
601.059	50.2799
601.061	28.2327
601.063	0.020198
601.065	0
601.068	0
601.07	0
601.072	0
601.074	195.401
601.077	662.445
601.079	1119.71
601.081	1335.54
601.083	1185.47
601.085	852.998
601.088	532.964
601.09	407.629
601.092	575.914
601.094	694.239
601.096	736.309
601.099	729.056
601.101	715.084
601.103	661.963
601.105	605.983
601.107	439.391
601.11	259.017
601.112	165.454
601.114	225.565
601.116	256.698
601.119	203.647
601.121	104.767
601.123	22.1437
601.125	0.014105
601.127	0
601.13	0
601.132	0
601.134	0
601.136	0
601.138	0
601.141	0
601.143	0
601.145	104.034
601.147	600.836
601.149	1069.17
601.152	1241.76
601.154	979.516
601.156	470.515
601.158	15.2705
601.161	0.004902
601.163	0
601.165	0
601.167	0
601.169	0
601.172	0
601.174	0
601.176	51.6132
601.178	124.472
601.18	213.456
601.183	324.256
601.185	501.364
601.187	704.654
601.189	900.161
601.192	981.823
601.194	909.262
601.196	723.406
601.198	483.146
601.2	301.702
601.203	305.924
601.205	441.001
601.207	575.895
601.209	587.667
601.211	445.158
601.214	217.676
601.216	115.539
601.218	186.592
601.22	2420.27
601.222	6356.86
601.225	9385.62
601.227	9541.3
601.229	6811.11
601.231	2916.12
601.234	441.96
601.236	1360.96
601.238	4177.94
601.24	6844
601.242	8537.19
601.245	8360.98
601.247	7294.05
601.249	5163.15
601.251	3205.79
601.253	5394.24
601.256	17754
601.258	43110.6
601.26	70953.1
601.262	80273.9
601.265	58605.6
601.267	30205.5
601.269	10286.1
601.271	1988.11
601.273	559.459
601.276	799.042
601.278	1028.83
601.28	1329.3
601.282	1502.17
601.284	1590.22
601.287	1232.5
601.289	791.627
601.291	626.063
601.293	934.882
601.296	1175.89
601.298	1312.79
601.3	1440.39
601.302	2015.52
601.304	2665.04
601.307	2846.97
601.309	2397.37
601.311	1471.67
601.313	562.535
601.315	1710.4
601.318	5572.5
601.32	9035.44
601.322	9939.94
601.324	7587.6
601.326	3663.1
601.329	477.667
601.331	45.587
601.333	72.3164
601.335	186.155
601.338	271.276
601.34	318.913
601.342	311.062
601.344	269.902
601.346	204.608
601.349	171.402
601.351	499.939
601.353	1340.89
601.355	2521.11
601.357	3225.23
601.36	3071.71
601.362	2108.54
601.364	910.874
601.366	229.613
601.369	56.3389
601.371	105.994
601.373	120.515
601.375	100.565
601.377	64.0557
601.38	23.6534
601.382	57.7644
601.384	195.691
601.386	340.972
601.388	591.474
601.391	857.84
601.393	996.046
601.395	920.317
601.397	682.387
601.4	440.816
601.402	344.16
601.404	375.235
601.406	384.947
601.408	459.332
601.411	649.224
601.413	945.11
601.415	1208.17
601.417	1347.97
601.419	1196.73
601.422	814.405
601.424	742.782
601.426	770.856
601.428	957.443
601.431	1128.42
601.433	1077.64
601.435	701.561
601.437	273.617
601.439	99.6136
601.442	20.9644
601.444	0.023876
601.446	0
601.448	0
601.45	93.0231
601.453	184.001
601.455	274.984
601.457	373.932
601.459	387.206
601.461	301.71
601.464	149.216
601.466	77.3851
601.468	68.0275
601.47	225.12
601.473	357.583
601.475	551.739
601.477	783.674
601.479	963.3
601.481	991.658
601.484	853.709
601.486	509.701
601.488	199.602
601.49	163.12
601.492	206.216
601.495	347.615
601.497	505.844
601.499	609.67
601.501	727.793
601.504	764.343
601.506	598.519
601.508	390.068
601.51	140.072
601.512	26.8999
601.515	54.0137
601.517	153.47
601.519	404.913
601.521	960.694
601.523	1560.37
601.526	1812.67
601.528	1480.92
601.53	1156.87
601.532	892.193
601.535	878.96
601.537	847.977
601.539	623.867
601.541	321.043
601.543	147.781
601.546	9.98146
601.548	0.008946
601.55	0
601.552	0
601.554	0
601.557	0
601.559	0
601.561	0
601.563	20.5169
601.566	37.5197
601.568	45.1735
601.57	36.6356
601.572	16.5159
601.574	48.7527
601.577	142.305
601.579	213.85
601.581	226.082
601.583	173.102
601.585	146.486
601.588	188.321
601.59	288.671
601.592	329.588
601.594	298.066
601.597	196.568
601.599	166.351
601.601	241.829
601.603	303.616
601.605	259.105
601.608	164.91
601.61	17.2291
601.612	0.007947
601.614	0
601.616	0
601.619	0
601.621	0
601.623	28.258
601.625	120.792
601.628	301.983
601.63	810.781
601.632	1533.21
601.634	2357.42
601.636	2760.51
601.639	2492.41
601.641	1840.44
601.643	1157.47
601.645	1065.08
601.647	1259.72
601.65	1334.41
601.652	1119.28
601.654	685.438
601.656	216.886
601.659	24.2912
601.661	85.2199
601.663	181.263
601.665	259.612
601.667	266.867
601.67	181.953
601.672	121.767
601.674	170.976
601.676	221.596
601.678	181.973
601.681	85.0203
601.683	0.054355
601.685	0
601.687	0
601.69	44.7075
601.692	145.373
601.694	271.363
601.696	334.173
601.698	297.658
601.701	208.18
601.703	200.887
601.705	288.771
601.707	356.583
601.709	333.053
601.712	241.312
601.714	138.981
601.716	110.264
601.718	167.627
601.721	265.853
601.723	284.597
601.725	207.273
601.727	55.7467
601.729	92.9604
601.732	221.524
601.734	313.764
601.736	305.845
601.738	243.115
601.741	232.243
601.743	783.816
601.745	1728.29
601.747	2583.07
601.749	2765.32
601.752	2210.79
601.754	1307.35
601.756	820.65
601.758	1602.81
601.76	4658.6
601.763	8404.37
601.765	10620.5
601.767	9706.47
601.769	6300.26
601.772	2372.28
601.774	370.639
601.776	75.3324
601.778	61.1481
601.78	101.127
601.783	332.127
601.785	587.948
601.787	728.21
601.789	674.653
601.791	442.944
601.794	167.58
601.796	14.4196
601.798	78.3474
601.8	192.655
601.803	276.635
601.805	360.5
601.807	354.991
601.809	283.986
601.811	173.376
601.814	72.6839
601.816	42.2567
601.818	128.473
601.82	211.947
601.822	263.308
601.825	239.168
601.827	163.513
601.829	60.5965
601.831	32.7657
601.834	0.041836
601.836	0
601.838	0
601.84	0
601.842	0
601.845	39.2109
601.847	132.759
601.849	314.956
601.851	623.502
601.853	1111.05
601.856	1728.4
601.858	2408.73
601.86	2722.28
601.862	2505.41
601.865	1887.35
601.867	1121.12
601.869	714.357
601.871	584.942
601.873	610.441
601.876	924.367
601.878	1683.29
601.88	2400.43
601.882	2498.84
601.885	1885.54
601.887	938.649
601.889	368.738
601.891	216.108
601.893	124.512
601.896	61.4489
601.898	179.773
601.9	769.741
601.902	1371.79
601.904	1634.84
601.907	1381.89
601.909	782.413
601.911	233.979
601.913	100.394
601.916	28.086
601.918	22.2866
601.92	109.804
601.922	195.611
601.924	242.369
601.927	211.179
601.929	106.915
601.931	40.6435
601.933	0.037622
601.935	0
601.938	0
601.94	0
601.942	0
601.944	47.0332
601.947	94.373
601.949	121.483
601.951	146.311
601.953	281.464
601.955	411.778
601.958	492.689
601.96	551.291
601.962	616.345
601.964	1074.56
601.967	1762.09
601.969	2336.14
601.971	2723.14
601.973	2577.13
601.975	2101.01
601.978	1499.31
601.98	1013.23
601.982	566.644
601.984	426.813
601.986	456.808
601.989	463.472
601.991	352.324
601.993	265.619
601.995	155.386
601.998	65.0584
602	39.0738
602.002	70.652
602.004	375.301
602.006	729.082
602.009	936.428
602.011	843.163
602.013	495.959
602.015	162.231
602.017	35.8233
602.02	12.6049
602.022	43.4341
602.024	79.9639
602.026	145.422
602.029	228.744
602.031	265.904
602.033	279.354
602.035	233.147
602.037	203.486
602.04	173.494
602.042	220.984
602.044	216.331
602.046	162.597
602.049	148.327
602.051	149.584
602.053	188.421
602.055	163.035
602.057	90.625
602.06	0.094122
602.062	21.2312
602.064	54.3965
602.066	95.4626
602.068	134.963
602.071	193.715
602.073	293.449
602.075	609.692
602.077	1199.76
602.08	1778.07
602.082	2071.71
602.084	1847.55
602.086	1546.56
602.088	2438.83
602.091	4276.05
602.093	5584.31
602.095	5429.99
602.097	3748.53
602.1	1526.19
602.102	203.137
602.104	55.2602
602.106	129.436
602.108	173.113
602.111	156.707
602.113	93.279
602.115	28.3071
602.117	0.027815
602.119	0
602.122	0
602.124	0
602.126	0
602.128	0
602.131	0
602.133	59.1174
602.135	140.328
602.137	189.545
602.139	178.149
602.142	116.225
602.144	22.4184
602.146	174.256
602.148	2265.13
602.151	6350.39
602.153	9818.8
602.155	10450.5
602.157	7893.92
602.159	3937.73
602.162	906.042
602.164	311.408
602.166	275.25
602.168	508.153
602.17	784.659
602.173	1000.11
602.175	1006.95
602.177	787.946
602.179	401.918
602.182	289.797
602.184	369.926
602.186	697.488
602.188	1079.42
602.19	1417.84
602.193	1726.61
602.195	1664.89
602.197	1542.35
602.199	1396.55
602.202	1769.95
602.204	3101.81
602.206	4317.02
602.208	4535.13
602.21	3520.26
602.213	1881.39
602.215	604.029
602.217	326.688
602.219	419.231
602.221	543.295
602.224	1801.64
602.226	4117.08
602.228	6164.07
602.23	6495.84
602.233	4830.7
602.235	2316.43
602.237	700.381
602.239	891.746
602.241	2133.05
602.244	3200.72
602.246	3741.99
602.248	3514.02
602.25	2682.87
602.253	1733.56
602.255	851.471
602.257	3926.58
602.259	14427.7
602.261	32363
602.264	49826.4
602.266	53372.6
602.268	38251.9
602.27	18891.8
602.272	5708.06
602.275	778.827
602.277	616.239
602.279	989.366
602.281	1064.87
602.284	958.778
602.286	776.886
602.288	658.449
602.29	458.995
602.292	307.137
602.295	126.299
602.297	119.149
602.299	269.223
602.301	492.007
602.304	750.435
602.306	938.061
602.308	997.92
602.31	866.782
602.312	690.708
602.315	602.215
602.317	593.101
602.319	722.463
602.321	1168.11
602.324	1610.97
602.326	1818.75
602.328	1463.39
602.33	951.502
602.332	438.922
602.335	201.328
602.337	0.198696
602.339	0
602.341	70.9202
602.343	123.799
602.346	147.861
602.348	141.299
602.35	112.04
602.352	60.5787
602.355	51.3807
602.357	116.617
602.359	201.05
602.361	381.557
602.363	488.399
602.366	547.18
602.368	511.812
602.37	434.991
602.372	312.336
602.375	171.314
602.377	67.6554
602.379	55.0828
602.381	215.756
602.383	663.537
602.386	1021.21
602.388	1087.88
602.39	828.471
602.392	451.214
602.395	90.8827
602.397	70.8018
602.399	123.014
602.401	177.255
602.403	323.222
602.406	498.669
602.408	914.358
602.41	1262.77
602.412	1619.62
602.414	1710.19
602.417	1403.18
602.419	927.184
602.421	573.289
602.423	593.135
602.426	1014.23
602.428	1430.95
602.43	1547.05
602.432	1237.67
602.434	748.292
602.437	260.835
602.439	289.818
602.441	369.927
602.443	488.384
602.446	451.705
602.448	383.035
602.45	236.878
602.452	151.455
602.454	119.926
602.457	130.722
602.459	113.085
602.461	167.325
602.463	187.014
602.466	165.274
602.468	101.436
602.47	112.894
602.472	105.748
602.474	92.4583
602.477	49.665
602.479	119.621
602.481	226.163
602.483	328.588
602.485	311.285
602.488	249.154
602.49	173.131
602.492	248.475
602.494	249.886
602.497	209.911
602.499	141.976
602.501	76.6941
602.503	110.946
602.505	164.175
602.508	265.744
602.51	302.306
602.512	263.219
602.514	158.502
602.517	145.823
602.519	199.664
602.521	395.407
602.523	598.727
602.525	684.439
602.528	586.014
602.53	374.134
602.532	263.246
602.534	311.594
602.537	537.254
602.539	603.129
602.541	481.331
602.543	265.329
602.545	69.926
602.548	0.072213
602.55	0
602.552	7.44631
602.554	47.7249
602.557	103.537
602.559	138.914
602.561	155.693
602.563	135.938
602.565	95.3767
602.568	42.4939
602.57	16.2773
602.572	87.1068
602.574	173.1
602.576	217.944
602.579	276.401
602.581	349.927
602.583	392.189
602.585	430.6
602.588	407.557
602.59	494.248
602.592	644.984
602.594	797.674
602.596	782.199
602.599	560.337
602.601	217.589
602.603	23.2652
602.605	0.030656
602.608	0
602.61	0
602.612	0
602.614	17.433
602.616	53.5212
602.619	86.5226
602.621	93.793
602.623	71.3139
602.625	72.132
602.628	123.419
602.63	256.74
602.632	546.191
602.634	736.163
602.636	778.641
602.639	722.696
602.641	677.996
602.643	579.224
602.645	614.816
602.648	632.586
602.65	516.071
602.652	509.067
602.654	453.153
602.656	371.44
602.659	289.3
602.661	192.312
602.663	178.112
602.665	240.924
602.668	232.211
602.67	145.424
602.672	68.6774
602.674	0.080533
602.676	47.8303
602.679	116.327
602.681	169.027
602.683	166.254
602.685	108.015
602.687	0.091805
602.69	117.972
602.692	286.141
602.694	419.433
602.696	426.787
602.699	304.669
602.701	113.366
602.703	22.7226
602.705	0.032137
602.707	30.6802
602.71	56.2243
602.712	111.506
602.714	248.852
602.716	362.739
602.719	393.171
602.721	305.836
602.723	160.929
602.725	41.4598
602.727	41.2184
602.73	83.1504
602.732	239.912
602.734	395.529
602.736	455.742
602.739	382.272
602.741	328.043
602.743	322.569
602.745	500.76
602.747	810.08
602.75	1094.67
602.752	1354.33
602.754	1771.26
602.756	2329.42
602.759	2697.39
602.761	2701.11
602.763	2089.2
602.765	1293.03
602.767	528.205
602.77	162.241
602.772	168.972
602.774	442.281
602.776	799.347
602.779	1155.23
602.781	1441.02
602.783	1402.46
602.785	1193.9
602.787	951.436
602.79	851.05
602.792	915.141
602.794	957.363
602.796	879.762
602.799	609.401
602.801	294.863
602.803	36.9185
602.805	0.042075
602.807	50.5809
602.81	173.832
602.812	277.783
602.814	319.125
602.816	304.353
602.819	223.518
602.821	237.378
602.823	285.036
602.825	268.926
602.827	249.288
602.83	199.953
602.832	151.011
602.834	250.062
602.836	349.793
602.839	501.904
602.841	562.204
602.843	574.238
602.845	487.927
602.847	446.323
602.85	459.895
602.852	527.014
602.854	568.737
602.856	424.571
602.859	278.147
602.861	240.44
602.863	521
602.865	1028.62
602.867	1431.05
602.87	1496.34
602.872	1194.17
602.874	668.03
602.876	381.473
602.878	402.942
602.881	397.81
602.883	407.018
602.885	379.474
602.887	371.436
602.89	389.829
602.892	485.98
602.894	515.183
602.896	536.534
602.898	525.669
602.901	575.4
602.903	697.288
602.905	898.038
602.907	896.817
602.91	684.186
602.912	400.325
602.914	265.858
602.916	358.334
602.918	513.929
602.921	762.556
602.923	817.128
602.925	785.525
602.927	694.639
602.93	556.345
602.932	457.203
602.934	473.151
602.936	485.243
602.938	503.343
602.941	637.266
602.943	571.684
602.945	394.7
602.947	178.468
602.95	141.11
602.952	927.4
602.954	2766.84
602.956	4375.43
602.958	4750.47
602.961	3615.09
602.963	1684.44
602.965	410.489
602.967	386.147
602.97	713.583
602.972	974.506
602.974	947.961
602.976	812.992
602.978	686.832
602.981	749.035
602.983	761.335
602.985	672.257
602.987	472.896
602.99	277.809
602.992	199.713
602.994	230.755
602.996	321.735
602.998	325.171
603.001	233.117
603.003	83.7557
603.005	465.203
603.007	4024.45
603.01	10122.4
603.012	15081.5
603.014	15719.3
603.016	11626.5
603.018	5487.53
603.021	986.293
603.023	56.6107
603.025	0.060324
603.027	0
603.03	0
603.032	0
603.034	0
603.036	0
603.038	0
603.041	30.9552
603.043	105.541
603.045	186.654
603.047	236.902
603.05	218.684
603.052	175.518
603.054	130.824
603.056	113.538
603.058	68.3145
603.061	19.2245
603.063	0.023074
603.065	0
603.067	0
603.07	0
603.072	0
603.074	0
603.076	21.5965
603.078	49.0581
603.081	66.6689
603.083	106.008
603.085	293.629
603.087	527.662
603.09	811.687
603.092	1046.45
603.094	1162.43
603.096	1166.02
603.098	955.25
603.101	662.748
603.103	359.643
603.105	246.962
603.107	249.868
603.11	257.611
603.112	391.588
603.114	1453.46
603.116	2941.42
603.118	3882.6
603.121	3567.09
603.123	2175.88
603.125	637.615
603.127	26.2977
603.13	25.3955
603.132	50.5674
603.134	63.64
603.136	115.554
603.138	129.596
603.141	189.24
603.143	268.246
603.145	266.933
603.147	179.455
603.15	212.535
603.152	251.177
603.154	363.369
603.156	426.703
603.158	370.945
603.161	210.874
603.163	98.0422
603.165	65.8408
603.167	66.2869
603.17	54.3595
603.172	23.7018
603.174	57.5184
603.176	480.323
603.179	1209.9
603.181	1895.03
603.183	1966.16
603.185	1507.75
603.187	875.971
603.19	507.865
603.192	460.318
603.194	438.281
603.196	466.275
603.199	882.291
603.201	2393.3
603.203	4009.9
603.205	4801.33
603.207	4299.59
603.21	2735.96
603.212	913.958
603.214	174.457
603.216	719.063
603.219	3194.39
603.221	7042.19
603.223	12659.6
603.225	17398.7
603.227	19087.3
603.23	14451.5
603.232	7087.82
603.234	12398.4
603.236	47133
603.239	93283.4
603.241	136309
603.243	123058
603.245	74979.2
603.247	29801.5
603.25	7074.82
603.252	8063.79
603.254	22931.1
603.256	33862.3
603.259	37822.3
603.261	35255.3
603.263	28761.2
603.265	19296.1
603.267	9429.64
603.27	6315.47
603.272	14520.5
603.274	33013.2
603.276	51075.7
603.279	54676.1
603.281	38635.6
603.283	18818.1
603.285	5522.74
603.287	466.975
603.29	218.437
603.292	497.855
603.294	1583.07
603.296	4372.32
603.299	7442
603.301	8890.33
603.303	7466.04
603.305	4279.33
603.307	1255.84
603.31	777.388
603.312	980.082
603.314	1061.89
603.316	902.398
603.319	670.161
603.321	463.547
603.323	444.95
603.325	523.826
603.327	523.337
603.33	457.542
603.332	1075.11
603.334	2353.37
603.336	3388.85
603.339	3528.97
603.341	2604.14
603.343	1173.7
603.345	234.14
603.347	39.6025
603.35	0.040238
603.352	0
603.354	29.2054
603.356	54.2016
603.359	260.622
603.361	604.658
603.363	918.343
603.365	1047.78
603.368	1003.49
603.37	908.038
603.372	876.896
603.374	844.41
603.376	670.47
603.379	632.128
603.381	1003.87
603.383	1676.27
603.385	1980.26
603.388	1776.59
603.39	1175.35
603.392	456.483
603.394	210.815
603.396	292.425
603.399	1795.99
603.401	4690.25
603.403	7266.95
603.405	8019.55
603.408	6402.2
603.41	3503.67
603.412	1173.2
603.414	765.777
603.416	919.626
603.419	1369.11
603.421	2378.91
603.423	3613.04
603.425	4550.71
603.428	4011.6
603.43	2661.83
603.432	1146.91
603.434	379.699
603.436	420.079
603.439	628.366
603.441	846.461
603.443	898.73
603.445	780.497
603.448	522.614
603.45	330.996
603.452	230.017
603.454	104.89
603.456	0.124886
603.459	0
603.461	0
603.463	16.2193
603.465	77.4868
603.468	112.44
603.47	111.508
603.472	208.715
603.474	423.427
603.477	799.425
603.479	1063.02
603.481	1062.21
603.483	842.027
603.485	642.723
603.488	599.841
603.49	562.677
603.492	618.22
603.494	618.926
603.497	569.815
603.499	388.372
603.501	311.653
603.503	261.792
603.505	204.938
603.508	289.882
603.51	409.448
603.512	552.95
603.514	597.797
603.517	608.469
603.519	516.52
603.521	439.513
603.523	379.26
603.525	532.697
603.528	707.932
603.53	836.75
603.532	799.782
603.534	604.131
603.537	446.334
603.539	319.748
603.541	169.424
603.543	61.7821
603.545	0.064488
603.548	0
603.55	0
603.552	0
603.554	0
603.557	79.4351
603.559	154.401
603.561	189.404
603.563	160.383
603.566	91.1493
603.568	0.135885
603.57	13.7648
603.572	46.6377
603.574	82.6911
603.577	99.5046
603.579	121.114
603.581	136.78
603.583	141.257
603.586	206.075
603.588	807.486
603.59	2128.29
603.592	3331.09
603.594	3618.67
603.597	2806.99
603.599	1396.95
603.601	358.595
603.603	0.427518
603.606	0
603.608	0
603.61	0
603.612	0
603.614	0
603.617	18.5914
603.619	102.748
603.621	211.905
603.623	322.897
603.626	377.035
603.628	576.558
603.63	975.905
603.632	1336.13
603.634	1441.17
603.637	1159.63
603.639	668.283
603.641	319.303
603.643	247.225
603.646	312.23
603.648	392.314
603.65	430.863
603.652	350.743
603.655	168.717
603.657	55.7517
603.659	76.6117
603.661	134.413
603.663	241.113
603.666	284.638
603.668	284.947
603.67	242.699
603.672	195.161
603.675	93.4011
603.677	30.0294
603.679	0.042622
603.681	0
603.683	0
603.686	0
603.688	0
603.69	126.005
603.692	306.333
603.695	470.612
603.697	508.321
603.699	401.541
603.701	198.628
603.703	225.161
603.706	377.551
603.708	557.945
603.71	592.489
603.712	514.391
603.715	359.715
603.717	291.342
603.719	232.158
603.721	164.421
603.724	46.7364
603.726	20.4975
603.728	0.035746
603.73	43.2488
603.732	188.442
603.735	326.316
603.737	407.61
603.739	464.582
603.741	543.057
603.744	799.785
603.746	1098.3
603.748	1320.8
603.75	1246.52
603.752	949.658
603.755	1142.77
603.757	3080.65
603.759	5987.36
603.761	8146.14
603.764	8050.6
603.766	5612.89
603.768	2397.06
603.77	401.088
603.773	55.3693
603.775	165.873
603.777	407.092
603.779	856.852
603.781	1249.64
603.784	1423.95
603.786	1290.28
603.788	959.257
603.79	590.845
603.793	470.653
603.795	456.534
603.797	444.253
603.799	379.353
603.801	199.086
603.804	21.8633
603.806	0.02309
603.808	0
603.81	0
603.813	0
603.815	54.0513
603.817	112.035
603.819	141.631
603.821	123.91
603.824	71.1854
603.826	0.090598
603.828	0
603.83	0
603.833	20.2608
603.835	47.3765
603.837	120.241
603.839	264.232
603.842	427.508
603.844	637.143
603.846	864.897
603.848	1042.99
603.85	1192.84
603.853	1440.1
603.855	1772.91
603.857	1708.81
603.859	1316.69
603.862	804.077
603.864	352.413
603.866	59.8344
603.868	0.07114
603.87	32.7692
603.873	668.207
603.875	1811.76
603.877	2728.25
603.879	2807.83
603.882	2010.13
603.884	819.844
603.886	274.265
603.888	285.163
603.891	366.16
603.893	347.53
603.895	322.003
603.897	433.198
603.899	603.158
603.902	723.131
603.904	749.227
603.906	585.085
603.908	351.268
603.911	198.317
603.913	65.5467
603.915	181.776
603.917	326.246
603.919	536.518
603.922	925.578
603.924	1866.83
603.926	2765.11
603.928	2937.65
603.931	2244.77
603.933	1072.15
603.935	140.778
603.937	41.858
603.94	176.84
603.942	264.439
603.944	275.612
603.946	202.067
603.948	87.4656
603.951	0.106749
603.953	0
603.955	28.3789
603.957	94.1048
603.96	164.438
603.962	299.06
603.964	578.172
603.966	959.861
603.968	1547.45
603.971	1880.26
603.973	2007.37
603.975	1843.51
603.977	1594.24
603.98	1339.56
603.982	1164.35
603.984	918.636
603.986	609.211
603.989	286.939
603.991	136.471
603.993	55.494
603.995	23.1921
603.997	0.034692
604	0
604.002	0
604.004	33.601
604.006	56.0785
604.009	144.642
604.011	184.966
604.013	173.868
604.015	131.568
604.017	139.674
604.02	120.121
604.022	132.063
604.024	104.379
604.026	78.2099
604.029	53.5916
604.031	320.265
604.033	572.26
604.035	700.283
604.038	620.944
604.04	408.827
604.042	112.273
604.044	27.9497
604.046	114.251
604.049	179.513
604.051	172.373
604.053	120.547
604.055	32.565
604.058	83.1423
604.06	180.495
604.062	283.923
604.064	345.893
604.066	402.027
604.069	442.096
604.071	464.865
604.073	558.968
604.075	671.83
604.078	722.931
604.08	800.736
604.082	995.408
604.084	2269.01
604.087	6242.53
604.089	11077.6
604.091	13867.2
604.093	12804.3
604.095	8511.74
604.098	3595.34
604.1	1099.61
604.102	245.967
604.104	17.5653
604.107	27.422
604.109	92.0829
604.111	164.119
604.113	191.711
604.116	177.102
604.118	1492.98
604.12	6777.52
604.122	14474.5
604.124	19975.9
604.127	19175.4
604.129	12650.2
604.131	5039.02
604.133	563.652
604.136	10.4881
604.138	0.013572
604.14	0
604.142	22.813
604.144	55.6001
604.147	78.6427
604.149	71.7568
604.151	38.7709
604.153	0.04306
604.156	0
604.158	0
604.16	50.7177
604.162	104.708
604.165	125.346
604.167	131.453
604.169	192.824
604.171	310.903
604.173	469.05
604.176	526.431
604.178	458.109
604.18	397.782
604.182	410.465
604.185	551.256
604.187	712.825
604.189	971.568
604.191	1166.23
604.194	1179.22
604.196	1087.66
604.198	891.799
604.2	750.168
604.202	840.776
604.205	884.372
604.207	783.076
604.209	606.516
604.211	363.267
604.214	199.073
604.216	321.661
604.218	789.247
604.22	1347.25
604.222	1697.69
604.225	1646.06
604.227	1308.15
604.229	973.822
604.231	675.743
604.234	372.129
604.236	845.512
604.238	7022.81
604.24	19971
604.243	34218.2
604.245	40890
604.247	34060.7
604.249	19674
604.251	7035.07
604.254	1448.47
604.256	2816.97
604.258	5469.17
604.26	7590.86
604.263	7954.16
604.265	6757.04
604.267	4366.28
604.269	1990.29
604.272	649.698
604.274	923.61
604.276	4314.09
604.278	9449.47
604.28	12905.4
604.283	12418.6
604.285	8372.61
604.287	3431.74
604.289	851.071
604.292	444.591
604.294	485.869
604.296	709.052
604.298	973.297
604.301	1399.83
604.303	1656.15
604.305	1547.39
604.307	1086.73
604.309	669.752
604.312	436.137
604.314	485.341
604.316	557.173
604.318	465.73
604.321	266.902
604.323	123.813
604.325	77.6993
604.327	163.768
604.329	224.4
604.332	266.612
604.334	409.04
604.336	925.495
604.338	1415.56
604.341	1732.96
604.343	1714.61
604.345	1312.31
604.347	830.83
604.35	386.127
604.352	106.036
604.354	0.171607
604.356	32.9149
604.358	102.937
604.361	168.461
604.363	179.769
604.365	164.656
604.367	104.826
604.37	64.1869
604.372	59.738
604.374	43.7172
604.376	107.6
604.379	308.019
604.381	465.989
604.383	514.866
604.385	441.758
604.387	291.217
604.39	196.999
604.392	260.062
604.394	344.625
604.396	492.483
604.399	496.729
604.401	401.473
604.403	412.16
604.405	457.642
604.408	544.918
604.41	616.005
604.412	713.638
604.414	826.64
604.416	1135.18
604.419	1183.92
604.421	956.033
604.423	611.717
604.425	465.578
604.428	582.985
604.43	711.194
604.432	653.791
604.434	627.53
604.437	644.937
604.439	838.993
604.441	989.67
604.443	834.407
604.445	571.812
604.448	349.453
604.45	422.424
604.452	543.996
604.454	572.569
604.457	483.652
604.459	399.182
604.461	403.174
604.463	444.936
604.466	417.255
604.468	364.025
604.47	291.991
604.472	277.736
604.474	311.794
604.477	333.813
604.479	289.696
604.481	273.268
604.483	237.022
604.486	269.687
604.488	282.833
604.49	365.426
604.492	373.621
604.495	310.028
[truncated: 180,960 more rows]

## Sheet: U_hSMUG1
SPECTRUM - MS
MS248585ASC_Amer_Marraffini_dU18_hSMUG1_01.raw
FTMS - p ESI Full ms [600.0000-1500.0000]
Scan #: 386-437
RT: 2.27-2.53
AV: 52
Data points: 120335
Mass	Intensity
594.029	0
594.031	0
594.034	0
594.036	0
600.001	0
600.003	0
600.005	0
600.008	0
600.01	102.516
600.012	192.562
600.014	235.837
600.016	202.173
600.019	262.737
600.021	363.982
600.023	558.718
600.025	587.996
600.027	423.156
600.03	187.867
600.032	0.018762
600.034	0
600.036	0
600.038	0
600.041	0
600.05	0
600.052	0
600.054	0
600.056	0
600.058	94.9267
600.061	218.963
600.063	267.086
600.065	294.855
600.067	300.988
600.069	337.361
600.072	393.713
600.074	338.517
600.076	206.459
600.078	293.434
600.08	451.998
600.083	1106.58
600.085	2207.46
600.087	4054.31
600.089	7853.35
600.091	13101
600.094	16727
600.096	16612.2
600.098	12239.8
600.1	6729.4
600.102	2313.06
600.105	543.186
600.107	107.874
600.109	0.0087
600.111	0
600.113	0
600.116	0
600.118	0
600.12	0
600.122	61.2053
600.125	125.868
600.127	234.883
600.129	345.216
600.131	430.941
600.133	441.426
600.136	441.024
600.138	345.049
600.14	199.793
600.142	73.849
600.144	0.010359
600.147	0
600.149	0
600.151	0
600.153	0
600.169	0
600.171	0
600.173	0
600.175	0
600.177	86.6364
600.18	258.926
600.182	382.688
600.184	364.234
600.186	239.311
600.189	248.252
600.191	398.964
600.193	653.038
600.195	866.76
600.197	1178.63
600.2	1655.09
600.202	2623.8
600.204	4472.8
600.206	5343.7
600.208	4510.96
600.211	2804.86
600.213	1148.77
600.215	341.507
600.217	0.074904
600.219	0
600.222	0
600.224	0
600.226	0
600.241	0
600.244	0
600.246	0
600.248	0
600.25	169.183
600.253	297.016
600.255	318.822
600.257	218.782
600.259	76.2799
600.261	0.009135
600.264	0
600.266	0
600.268	0
600.27	0
600.281	0
600.283	0
600.286	0
600.288	0
600.29	36.7454
600.292	131.677
600.294	223.256
600.297	248.311
600.299	190.231
600.301	98.2561
600.303	0.013817
600.305	115.661
600.308	755.823
600.31	1842.09
600.312	3314.19
600.314	4378.82
600.317	4197.78
600.319	3124.39
600.321	1589.57
600.323	650.946
600.325	102.479
600.328	97.905
600.33	217.393
600.332	441.952
600.334	622.817
600.336	736.552
600.339	898.504
600.341	1077.95
600.343	1003.21
600.345	737.164
600.347	306.853
600.35	110.814
600.352	0.027427
600.354	0
600.356	0
600.358	0
600.361	0
600.398	0
600.4	0
600.403	0
600.405	0
600.407	127.224
600.409	257.396
600.411	503.318
600.414	791.243
600.416	1198.52
600.418	1693.19
600.42	2075.04
600.422	2106.61
600.425	1943.93
600.427	1493.52
600.429	1186.22
600.431	858.177
600.434	608.381
600.436	340.349
600.438	80.607
600.44	0.021096
600.442	120.685
600.445	250.988
600.447	317.545
600.449	248.773
600.451	89.7841
600.453	0.020227
600.456	0
600.458	0
600.46	0
600.462	192.865
600.464	435.493
600.467	615.748
600.469	616.071
600.471	444.877
600.473	209.819
600.475	0.066689
600.478	47.059
600.48	182.871
600.482	323.158
600.484	364.558
600.487	273.526
600.489	118.695
600.491	0.030507
600.493	0
600.495	0
600.498	0
600.5	0
600.502	0
600.504	0
600.506	0
600.509	134.498
600.511	332.39
600.513	442.857
600.515	393.377
600.517	239.755
600.52	104.32
600.522	0.022454
600.524	182.491
600.526	471.456
600.528	752.963
600.531	1055.03
600.533	1147.81
600.535	1017.82
600.537	755.512
600.54	555.769
600.542	418.271
600.544	344.393
600.546	329.964
600.548	205.156
600.551	77.1953
600.553	0.014844
600.555	0
600.557	0
600.559	0
600.562	0
600.566	0
600.568	0
600.57	0
600.573	0
600.575	62.0902
600.577	150.361
600.579	215.582
600.581	319.213
600.584	400.464
600.586	444.033
600.588	442
600.59	397.092
600.593	265.234
600.595	125.084
600.597	0.021028
600.599	171.917
600.601	319.557
600.604	384.761
600.606	299.544
600.608	126.844
600.61	0.040494
600.612	0
600.615	0
600.617	0
600.619	0
600.623	0
600.626	0
600.628	0
600.63	0
600.632	85.5438
600.634	227.786
600.637	367.127
600.639	458.482
600.641	708.326
600.643	927.169
600.646	1026.57
600.648	784.169
600.65	381.865
600.652	77.9829
600.654	0.019578
600.657	0
600.659	0
600.661	0
600.663	0
600.688	0
600.69	0
600.692	0
600.694	0
600.696	298.714
600.699	551.956
600.701	640.776
600.703	513.828
600.705	270.711
600.707	0.086844
600.71	0
600.712	0
600.714	99.216
600.716	265.633
600.718	400.851
600.721	393.199
600.723	244.379
600.725	69.8522
600.727	0.021407
600.729	0
600.732	0
600.734	0
600.736	0
600.738	0
600.741	115.436
600.743	279.461
600.745	358.462
600.747	292.816
600.749	206.62
600.752	168.495
600.754	478.057
600.756	699.14
600.758	709.083
600.76	479.289
600.763	174.367
600.765	0.06764
600.767	135.434
600.769	246.04
600.771	280.138
600.774	211.055
600.776	88.4016
600.778	0.030045
600.78	0
600.783	0
600.785	0
600.787	132.31
600.789	254.055
600.791	296.652
600.794	229.879
600.796	204.028
600.798	245.835
600.8	342.285
600.802	322.438
600.805	212.144
600.807	88.8937
600.809	0.02979
600.811	0
600.813	0
600.816	0
600.818	0
600.822	0
600.825	0
600.827	0
600.829	0
600.831	293.87
600.833	594.972
600.836	802.99
600.838	767.197
600.84	510.784
600.842	207.124
600.844	0.068671
600.847	91.0337
600.849	176.48
600.851	217.826
600.853	183.785
600.855	97.7382
600.858	0.037354
600.86	0
600.862	0
600.864	0
600.867	0
600.875	0
600.878	0
600.88	0
600.882	0
600.884	98.6417
600.886	147.989
600.889	154.858
600.891	293.853
600.893	320.735
600.895	333.261
600.897	345.438
600.9	289.871
600.902	163.326
600.904	91.1602
600.906	0.033607
600.909	0
600.911	0
600.913	0
600.915	0
600.917	289.481
600.92	600.827
600.922	769.474
600.924	661.283
600.926	356.751
600.928	0.117255
600.931	0
600.933	191.539
600.935	380.79
600.937	467.903
600.939	396.837
600.942	224.31
600.944	0.084277
600.946	0
600.948	0
600.951	0
600.953	0
600.955	0
600.957	85.8952
600.959	226.833
600.962	368.873
600.964	403.786
600.966	301.634
600.968	137.204
600.97	0.046424
600.973	155.196
600.975	617.283
600.977	985.408
600.979	1085.37
600.981	862.189
600.984	448.524
600.986	140.684
600.988	0.053842
600.99	0
600.993	0
600.995	0
600.997	0
601.068	0
601.07	0
601.072	0
601.074	0
601.077	82.2914
601.079	273.65
601.081	447.736
601.083	541.159
601.085	763.116
601.088	1140.01
601.09	1688.24
601.092	1987.42
601.094	1801.73
601.096	1362.88
601.099	1090.7
601.101	1107.12
601.103	980.487
601.105	687.76
601.108	283.801
601.11	0.111295
601.112	0
601.114	0
601.116	0
601.119	0
601.123	0
601.125	0
601.127	0
601.13	0
601.132	83.5382
601.134	153.868
601.136	182.148
601.138	146.755
601.141	74.1326
601.143	0.028438
601.145	0
601.147	0
601.15	0
601.152	0
601.18	0
601.183	0
601.185	0
601.187	0
601.189	107.175
601.192	154.759
601.194	212.355
601.196	717.751
601.198	1940.31
601.2	4006.81
601.203	5768.94
601.205	6124.99
601.207	4861.76
601.209	3028.32
601.211	1200.89
601.214	372.267
601.216	150.602
601.218	337.034
601.22	1523.76
601.223	3034.35
601.225	4129.33
601.227	4106.61
601.229	2994.15
601.231	1388.43
601.234	463.806
601.236	347.75
601.238	707.404
601.24	1489.44
601.242	2631.91
601.245	3598.7
601.247	4233.64
601.249	3929.84
601.251	2777.65
601.253	3433.81
601.256	8953.95
601.258	20409.6
601.26	32540.3
601.262	35526.4
601.265	25798.5
601.267	13265.8
601.269	4758.3
601.271	954.006
601.273	223.787
601.276	124.312
601.278	960.622
601.28	2692.5
601.282	4451.61
601.284	5176.02
601.287	4249.17
601.289	2518.01
601.291	888.127
601.293	477.56
601.296	555.023
601.298	878.56
601.3	3136.4
601.302	8079.61
601.304	14605.5
601.307	18368.6
601.309	16541.6
601.311	11267.6
601.313	7744.69
601.315	8865.9
601.318	12212.8
601.32	13805.1
601.322	12543.2
601.324	8649.24
601.327	4141.52
601.329	1319.1
601.331	578.327
601.333	330.306
601.335	149.191
601.338	93.7835
601.34	0.038327
601.342	0
601.344	0
601.346	250.812
601.349	870.992
601.351	1983.25
601.353	3347.09
601.355	4312.42
601.357	4376.18
601.36	3520.65
601.362	2385.43
601.364	1357.98
601.366	693.722
601.369	367.165
601.371	351.846
601.373	255.385
601.375	347.989
601.377	359.262
601.38	306.202
601.382	268.796
601.384	151.709
601.386	0.057132
601.388	341.83
601.391	1105.92
601.393	1946.35
601.395	2519.12
601.397	2452.68
601.4	1807.46
601.402	923.735
601.404	402.781
601.406	72.3643
601.408	0.032204
601.411	396.633
601.413	780.49
601.415	1084.6
601.417	1371.26
601.419	2521.69
601.422	5589.14
601.424	9902.69
601.426	13200.1
601.428	12707.6
601.431	9197.82
601.433	4757.42
601.435	1610.89
601.437	266.562
601.439	131.06
601.442	163.397
601.444	158.062
601.446	120.809
601.448	67.3123
601.45	0.032498
601.453	137.862
601.455	309.068
601.457	421.264
601.459	508.257
601.462	472.157
601.464	470.119
601.466	479.407
601.468	406.902
601.47	361.657
601.473	402.723
601.475	394.833
601.477	443.644
601.479	386.716
601.481	213.536
601.484	144.563
601.486	61.0365
601.488	268.909
601.49	727.258
601.493	1112.92
601.495	1243.34
601.497	1509.53
601.499	1914.37
601.501	2531.46
601.504	2598.46
601.506	2026.79
601.508	1014.59
601.51	311.581
601.512	73.7069
601.515	548.826
601.517	1252.16
601.519	1778.13
601.521	1788.7
601.524	1300.99
601.526	897.117
601.528	1276.74
601.53	2588.56
601.532	6406.14
601.535	11104.4
601.537	14330.7
601.539	13576.4
601.541	9281.27
601.543	4380.11
601.546	1054.9
601.548	162.758
601.55	0.074753
601.552	0
601.555	0
601.557	0
601.559	78.1321
601.561	149.41
601.563	179.851
601.566	144.736
601.568	66.3042
601.57	0.032038
601.572	249.907
601.574	652.552
601.577	876.486
601.579	1006.75
601.581	983.542
601.583	887.08
601.586	643.573
601.588	476.211
601.59	216.303
601.592	215.851
601.594	576.264
601.597	1119.91
601.599	2059.39
601.601	2953.57
601.603	3307.21
601.605	2870.11
601.608	1762.74
601.61	732.387
601.612	155.958
601.614	0.081483
601.617	0
601.619	0
601.621	0
601.623	87.9935
601.625	222.593
601.628	319.324
601.63	311.37
601.632	207.999
601.634	0.091543
601.636	0
601.639	77.8558
601.641	562.596
601.643	2155.17
601.645	5603.6
601.648	9324.15
601.65	11045.8
601.652	9608.11
601.654	6161.72
601.656	2852.53
601.659	1002.11
601.661	802.783
601.663	792.392
601.665	618.831
601.667	397.078
601.67	285.265
601.672	510.144
601.674	624.257
601.676	534.553
601.679	306.023
601.681	648.83
601.683	1479.48
601.685	2560.1
601.687	3227.88
601.69	3198.56
601.692	2559.89
601.694	1811.24
601.696	1256.24
601.698	950.538
601.701	835.67
601.703	633.256
601.705	440.861
601.707	178.567
601.71	0.091157
601.712	0
601.714	68.2454
601.716	256.298
601.718	506.845
601.721	779.006
601.723	828.505
601.725	648.717
601.727	353.128
601.729	76.9658
601.732	0.039363
601.734	0
601.736	0
601.738	0
601.741	0
601.743	0
601.745	39.2293
601.747	573.049
601.749	2170.47
601.752	4366.01
601.754	7489.47
601.756	9896.09
601.758	10998.3
601.76	9666.24
601.763	7018.04
601.765	3753.36
601.767	1300.98
601.769	103.224
601.772	0.05192
601.774	0
601.776	0
601.778	0
601.78	0
601.783	0
601.785	0
601.787	58.5897
601.789	316.017
601.791	833.735
601.794	1298.93
601.796	1492.42
601.798	1300.02
601.8	849.561
601.803	670.533
601.805	796.354
601.807	894.458
601.809	850.378
601.811	712.65
601.814	489.359
601.816	280.587
601.818	358.425
601.82	355.72
601.823	258.019
601.825	185.741
601.827	202.202
601.829	243.771
601.831	340.403
601.834	344.914
601.836	249.206
601.838	110.792
601.84	0.060201
601.842	0
601.845	337.408
601.847	707.505
601.849	1493.92
601.851	2202.93
601.854	2695.66
601.856	3056.71
601.858	2834.32
601.86	4500.93
601.862	14462.7
601.865	35055.2
601.867	58694
601.869	72206
601.871	61744.8
601.873	38926
601.876	17386.4
601.878	6055.16
601.88	2140.71
601.882	1421.91
601.885	2112.52
601.887	2847.32
601.889	2739.24
601.891	2310.66
601.893	1904.94
601.896	1638.39
601.898	1245.02
601.9	953.597
601.902	546.021
601.904	340.971
601.907	238.891
601.909	284.871
601.911	238.117
601.913	126.458
601.916	0.07188
601.918	0
601.92	0
601.922	0
601.924	0
601.938	0
601.94	0
601.942	0
601.944	0
601.947	176.499
601.949	297.299
601.951	681.355
601.953	851.92
601.955	876.692
601.958	738.237
601.96	604.178
601.962	480.62
601.964	804.814
601.967	1294.85
601.969	2136.59
601.971	5089.98
601.973	18295.8
601.975	49355.9
601.978	88803.1
601.98	121464
601.982	113611
601.984	77763.1
601.986	39077.3
601.989	14001.4
601.991	3322.88
601.993	1321.57
601.995	1273.01
601.998	737.909
602	331.159
602.002	230.392
602.004	280.304
602.006	391.603
602.009	419.654
602.011	353.799
602.013	228.448
602.015	102.405
602.018	159.309
602.02	293.258
602.022	367.946
602.024	315.568
602.026	159.078
602.029	0.093403
602.031	0
602.033	0
602.035	0
602.037	0
602.04	0
602.042	0
602.044	0
602.046	0
602.049	81.0537
602.051	236.344
602.053	345.432
602.055	343.58
602.057	270.007
602.06	193.125
602.062	86.1466
602.064	276.442
602.066	703.273
602.069	1056.73
602.071	1356.18
602.073	1416.92
602.075	1440.73
602.077	1936.73
602.08	2542.85
602.082	4875.86
602.084	19029.3
602.086	55024.4
602.088	102363
602.091	145077
602.093	144479
602.095	103654
602.097	56692.8
602.1	21778.3
602.102	6983.67
602.104	4360.77
602.106	2677.3
602.108	1766.3
602.111	986.961
602.113	969.373
602.115	1071.98
602.117	1028.15
602.12	741.713
602.122	539.567
602.124	631.518
602.126	838.537
602.128	889.25
602.131	677.41
602.133	343.518
602.135	0.135999
602.137	233.36
602.139	407.577
602.142	560.205
602.144	594.516
602.146	471.482
602.148	256.782
602.151	54.7357
602.153	0
602.155	0
602.157	0
602.159	0
602.162	0
602.164	0
602.166	0
602.168	176.926
602.171	403.034
602.173	794.701
602.175	1078.95
602.177	1147.89
602.179	997.458
602.182	736.628
602.184	601.768
602.186	657.317
602.188	1185.17
602.19	1614.43
602.193	2985.84
602.195	11553.6
602.197	40469.9
602.199	85506
602.202	130994
602.204	141782
602.206	105121
602.208	59830
602.21	23522.1
602.213	6977.16
602.215	2077.82
602.217	786.888
602.219	795.96
602.222	1507.29
602.224	2898.4
602.226	4127.39
602.228	4137.02
602.23	2881.5
602.233	1315.1
602.235	306.718
602.237	306.086
602.239	288.689
602.241	505.256
602.244	928.83
602.246	1169.51
602.248	1448.31
602.25	1834.95
602.253	1898.8
602.255	1635.67
602.257	1760.87
602.259	5028.77
602.261	10841
602.264	16027.3
602.266	16825.4
602.268	13169.1
602.27	6982.53
602.273	2518.2
602.275	679.958
602.277	486.625
602.279	325.852
602.281	359.348
602.284	677.333
602.286	1514.42
602.288	2043.95
602.29	2137.92
602.292	1877.38
602.295	1665.62
602.297	1606.04
602.299	1580.59
602.301	1651.37
602.304	2358.38
602.306	8391.07
602.308	25829.1
602.31	53866.4
602.312	81772.1
602.315	91373.9
602.317	71188.4
602.319	42354.4
602.321	17640.1
602.324	5174.02
602.326	2163.53
602.328	1125.65
602.33	810.861
602.332	551.803
602.335	686.7
602.337	871.875
602.339	1145.84
602.341	1188.99
602.344	946.33
602.346	582.782
602.348	258.44
602.35	110.354
602.352	0.083839
602.355	0
602.357	0
602.359	0
602.361	0
602.363	168.662
602.366	368.959
602.368	493.737
602.37	448.483
602.372	269.276
602.375	95.6218
602.377	0.066957
602.379	0
602.381	0
602.383	0
602.386	0
602.388	0
602.39	0
602.392	0
602.395	207.997
602.397	423.841
602.399	522.52
602.401	520.159
602.403	434.439
602.406	346.019
602.408	295.379
602.41	410.737
602.412	612.397
602.415	1573.11
602.417	4609.23
602.419	13693
602.421	30992.1
602.423	49844.4
602.426	60307.2
602.428	52377
602.43	32971
602.432	14879.6
602.434	4821.59
602.437	1144.8
602.439	257.921
602.441	222.041
602.443	424.602
602.446	841.817
602.448	2467.57
602.45	4579.18
602.452	6077.04
602.454	5752.85
602.457	3861.47
602.459	1543.17
602.461	699.708
602.463	765.959
602.466	1132.34
602.468	1277.27
602.47	1079.43
602.472	654.927
602.474	269.675
602.477	0.17887
602.479	0
602.481	0
602.483	0
602.486	0
602.488	0
602.49	0
602.492	0
602.494	204.577
602.497	455.782
602.499	849.926
602.501	1247.7
602.503	1507.14
602.505	1295.8
602.508	939.679
602.51	482.992
602.512	201.155
602.514	189.211
602.517	496.46
602.519	766.729
602.521	906.67
602.523	1025.91
602.525	1134.1
602.528	2024.78
602.53	5328.01
602.532	11662.3
602.534	19606.8
602.537	24687.3
602.539	22098.1
602.541	14344.5
602.543	6383.63
602.545	1673.98
602.548	273.337
602.55	110.207
602.552	0.080001
602.554	0
602.557	0
602.559	0
602.561	0
602.563	0
602.565	80.2202
602.568	190.692
602.57	254.442
602.572	218.097
602.574	110.514
602.577	0.081802
602.579	197.638
602.581	318.37
602.583	329.697
602.585	519.383
602.588	661.549
602.59	758.478
602.592	782.442
602.594	725.145
602.596	650.801
602.599	679.334
602.601	515.409
602.603	241.153
602.605	76.1804
602.608	0.055793
602.61	0
602.612	0
602.614	0
602.616	0
602.619	117.544
602.621	239.563
602.623	319.689
602.625	379.068
602.628	355.355
602.63	289.12
602.632	149.595
602.634	231.352
602.636	766.872
602.639	2473.54
602.641	6668.66
602.643	11755.4
602.645	15557
602.648	17038.2
602.65	15246.9
602.652	10944.3
602.654	6873.02
602.656	3766.61
602.659	1284.62
602.661	346.831
602.663	123.329
602.665	0.09455
602.668	0
602.67	144.782
602.672	421.039
602.674	820.485
602.676	1071.69
602.679	972.07
602.681	720.621
602.683	380.314
602.685	276.945
602.688	228.66
602.69	134.959
602.692	0.10828
602.694	0
602.696	0
602.699	0
602.701	0
602.71	0
602.712	0
602.714	0
602.716	0
602.719	371.761
602.721	683.956
602.723	910.696
602.725	919.825
602.727	696.289
602.73	384.166
602.732	327.264
602.734	281.871
602.736	322.712
602.739	355.709
602.741	413.746
602.743	397.783
602.745	549.853
602.747	1010.24
602.75	1763.49
602.752	3534.61
602.754	6446.49
602.756	8711.85
602.759	9633.18
602.761	9122.85
602.763	5766.34
602.765	3130.93
602.767	1303.79
602.77	530.175
602.772	172.018
602.774	62.8361
602.776	126.637
602.779	247.828
602.781	297.791
602.783	392.285
602.785	444.758
602.787	497.885
602.79	479.06
602.792	419.439
602.794	329.246
602.796	406.098
602.799	452.88
602.801	364.998
602.803	329.157
602.805	306.124
602.807	344.376
602.81	534.055
602.812	1200.6
602.814	1844.73
602.816	2225.77
602.819	2117.97
602.821	1755.4
602.823	1644.79
602.825	2551.33
602.827	3317.96
602.83	3299.15
602.832	2482.51
602.834	1465.48
602.836	1008.55
602.839	1140.46
602.841	1272.68
602.843	945.168
602.845	815.946
602.847	1016.67
602.85	2067.97
602.852	3046.42
602.854	3695.26
602.856	3407.3
602.859	2431.1
602.861	1983.75
602.863	2990.33
602.865	4982.94
602.867	7142.72
602.87	8137.78
602.872	6866.95
602.874	4151.99
602.876	2188.02
602.879	915.489
602.881	333.861
602.883	80.3941
602.885	0.065843
602.887	124.54
602.89	368.284
602.892	688.009
602.894	884.656
602.896	818.306
602.899	534.181
602.901	215.145
602.903	172.992
602.905	234.871
602.907	305.435
602.91	297.854
602.912	309.581
602.914	345.62
602.916	434.633
602.919	554.755
602.921	490.968
602.923	282.821
602.925	244.75
602.927	271.137
602.93	474.935
602.932	702.856
602.934	935.507
602.936	1217.46
602.939	1308.77
602.941	1119.28
602.943	860.022
602.945	544.972
602.947	499.731
602.95	421.962
602.952	310.163
602.954	142.079
602.956	0.110362
602.959	0
602.961	184.986
602.963	518.534
602.965	850.107
602.967	1051.97
602.97	1017.28
602.972	1251.96
602.974	2338.07
602.976	4960.24
602.979	7879.44
602.981	10093.5
602.983	8988.26
602.985	6164.06
602.987	3002.95
602.99	1147.75
602.992	249.012
602.994	0.208195
602.996	0
602.999	0
603.001	0
603.003	0
603.005	0
603.007	0
603.01	125.785
603.012	422.601
603.014	594.947
603.016	520.645
603.019	275.12
603.021	0.236368
603.023	0
603.025	0
603.027	0
603.03	0
603.032	0
603.034	0
603.036	113.656
603.039	391.872
603.041	624.81
603.043	680.21
603.045	526.003
603.047	268.651
603.05	427.022
603.052	1168.63
603.054	2082.28
603.056	2822.3
603.059	2984.78
603.061	2996.23
603.063	3120.54
603.065	3108.42
603.067	2997.13
603.07	2799.5
603.072	2632.76
603.074	3358.55
603.076	4399.63
603.079	4799.63
603.081	4060.38
603.083	2891.78
603.085	3296.48
603.087	6837.2
603.09	12595.6
603.092	17314.1
603.094	17169.6
603.096	12909.4
603.099	7130.59
603.101	2612.48
603.103	789.243
603.105	675.944
603.107	560.095
603.11	471.892
603.112	257.716
603.114	373.157
603.116	527.305
603.119	864.715
603.121	1189.54
603.123	1352.73
603.125	1160.03
603.127	698.442
603.13	313.218
603.132	92.4033
603.134	0.076948
603.136	0
603.139	0
603.141	0
603.143	0
603.174	0
603.176	0
603.179	0
603.181	0
603.183	438.076
603.185	934.114
603.187	1526.63
603.19	1858.84
603.192	1860.68
603.194	1899.32
603.196	3362.51
603.199	7432.72
603.201	14361.1
603.203	19868.7
603.205	19988.9
603.207	14059.4
603.21	7199.76
603.212	2955.99
603.214	1322.99
603.216	1579.07
603.219	3168.17
603.221	6643.57
603.223	11394.2
603.225	16044.5
603.227	16308.5
603.23	11934.4
603.232	6579.97
603.234	8440.47
603.236	23445.2
603.239	43643.5
603.241	56655.9
603.243	46499.7
603.245	27387.1
603.247	10024.4
603.25	4302.05
603.252	4964.47
603.254	9572.3
603.256	13753.6
603.259	19978.7
603.261	26365.1
603.263	28616.6
603.265	23779.8
603.267	14286.9
603.27	7767.56
603.272	10973.2
603.274	20165.6
603.276	27618.4
603.279	25703.2
603.281	16348.6
603.283	6841.52
603.285	1548.99
603.287	295.773
603.29	121.418
603.292	901.493
603.294	4991.22
603.296	13148.9
603.299	22013.7
603.301	25192.9
603.303	20018
603.305	10510.7
603.307	4642.56
603.31	5511.91
603.312	10572.5
603.314	15326.1
603.316	15471.8
603.319	11012.6
603.321	6431.21
603.323	3641.17
603.325	1997.47
603.328	1487.86
603.33	2187.97
603.332	5836.72
603.334	11080.5
603.336	14675.9
603.339	14310.6
603.341	9818.14
603.343	4451.48
603.345	1505.25
603.348	430.441
603.35	131.672
603.352	0.120726
603.354	0
603.356	0
603.359	0
603.361	0
603.363	0
603.365	144.525
603.368	518.644
603.37	843.668
603.372	1186.98
603.374	1269.49
603.376	1038.85
603.379	688.882
603.381	605.232
603.383	682.663
603.385	839.643
603.388	816.835
603.39	534.041
603.392	182.876
603.394	0.169091
603.396	251.264
603.399	575.422
603.401	880.703
603.403	1080.67
603.405	1167.82
603.408	1187.98
603.41	1311.84
603.412	1396.73
603.414	1558.48
603.416	1835.98
603.419	2851.27
603.421	5135.01
603.423	8824.21
603.425	12398.9
603.428	12928
603.43	9612.74
603.432	5544.97
603.434	2566.96
603.436	1291.03
603.439	755.549
603.441	313.069
603.443	123.229
603.445	0.11888
603.448	34.2825
603.45	106.867
603.452	380.471
603.454	647.346
603.457	768.599
603.459	650.312
603.461	376.97
603.463	125.191
603.465	0.129935
603.468	141.982
603.47	315.31
603.472	415.414
603.474	367.19
603.477	211.113
603.479	65.2922
603.481	0.059911
603.483	128.017
603.485	292.676
603.488	398.334
603.49	373.631
603.492	347.134
603.494	406.904
603.497	595.262
603.499	713.166
603.501	617.41
603.503	487.306
603.505	486.208
603.508	636.41
603.51	661.964
603.512	482.121
603.514	276.02
603.517	277.818
603.519	561.26
603.521	1050.56
603.523	1657.48
603.525	1822.77
603.528	1886.83
603.53	2814.48
603.532	5157.31
603.534	8274.58
603.537	10959.9
603.539	11122.4
603.541	8561.37
603.543	4674.86
603.546	1635.75
603.548	121.538
603.55	21.6738
603.552	168.064
603.554	302.632
603.557	413.795
603.559	444.829
603.561	384.757
603.563	269.156
603.566	152.447
603.568	166.331
603.57	709.715
603.572	1365.96
603.574	1952.08
603.577	2193.45
603.579	2451.83
603.581	2333.89
603.583	2178.07
603.586	1877.02
603.588	1301.06
603.59	1075.06
603.592	857.803
603.594	836.953
603.597	627.273
603.599	501.758
603.601	330.376
603.603	315.534
603.606	225.458
603.608	122.787
603.61	0.122145
603.612	0
603.614	0
603.617	0
603.619	0
603.621	0
603.623	0
603.626	46.0929
603.628	150.351
603.63	231.217
603.632	451.245
603.635	1153.22
603.637	4657.75
603.639	10652
603.641	17959.3
603.643	21973.3
603.646	21229.2
603.648	15561.3
603.65	10365.2
603.652	6362.43
603.655	2948.28
603.657	861.908
603.659	71.3002
603.661	0.069524
603.663	0
603.666	0
603.668	118.001
603.67	260.385
603.672	331.653
603.675	397.212
603.677	358.352
603.679	275.358
603.681	216.223
603.683	101.572
603.686	0.103759
603.688	0
603.69	0
603.692	0
603.695	197.637
603.697	297.937
603.699	313.53
603.701	239.255
603.704	291.786
603.706	433.835
603.708	710.08
603.71	805.28
603.712	646.64
603.715	422.983
603.717	284.73
603.719	250.486
603.721	225.203
603.724	118.228
603.726	0.12407
603.728	0
603.73	0
603.732	99.9661
603.735	422.749
603.737	943.058
603.739	1240.18
603.741	1150.37
603.744	1127.38
603.746	2478.01
603.748	7563.8
603.75	18306.3
603.753	31662.9
603.755	39397.6
603.757	34372.3
603.759	23553.9
603.761	12787.8
603.764	6017.28
603.766	2278.12
603.768	1018.17
603.77	548.055
603.773	449.696
603.775	385.168
603.777	306.106
603.779	214.446
603.781	186.421
603.784	427.591
603.786	561.438
603.788	574.892
603.79	274.043
603.793	521.996
603.795	1044.26
603.797	1575.81
603.799	1816.85
603.801	1365.25
603.804	541.642
603.806	190.324
603.808	233.776
603.81	396.275
603.813	562.792
603.815	690.638
603.817	728.766
603.819	645.493
603.822	619.563
603.824	797.371
603.826	1011.65
603.828	1220.4
603.83	1282.41
603.833	1060.4
603.835	750.68
603.837	408.371
603.839	433.406
603.842	340.694
603.844	402.561
603.846	825.741
603.848	1420.22
603.85	2144.37
603.853	2334.87
603.855	1981.82
603.857	3642.11
603.859	11564.7
603.862	26310.3
603.864	43143.5
603.866	52359.1
603.868	44516.1
603.871	29172.8
603.873	15035.5
603.875	6287.41
603.877	1991.38
603.879	412.109
603.882	57.5603
603.884	0.061685
603.886	0
603.888	178.206
603.891	366.044
603.893	565.612
603.895	742.372
603.897	824.012
603.899	843.467
603.902	845.979
603.904	733.966
603.906	609.339
603.908	605.079
603.911	637.94
603.913	734.713
603.915	711.407
603.917	554.627
603.92	344.738
603.922	390.41
603.924	294.878
603.926	317.162
603.928	246.19
603.931	227.326
603.933	185.798
603.935	226.75
603.937	184.008
603.94	464.178
603.942	646.585
603.944	753.835
603.946	648.714
603.948	423.418
603.951	195.146
603.953	352.123
603.955	485.262
603.957	557.385
603.96	555.543
603.962	514.98
603.964	742.232
603.966	1038.75
603.969	3419.15
603.971	9855.85
603.973	21368.3
603.975	34817.9
603.977	41724.9
603.98	36645.2
603.982	24745.6
603.984	12472.4
603.986	5305.94
603.989	1866.73
603.991	837.035
603.993	404.887
603.995	243.71
603.997	310.574
604	544.562
604.002	811.098
604.004	980.484
604.006	1001.79
604.009	774.278
604.011	466.351
604.013	251.712
604.015	142.927
604.018	131.678
604.02	109.891
604.022	216.658
604.024	290.144
604.026	328.828
604.029	244.847
604.031	102.228
604.033	0.108203
604.035	0
604.038	0
604.04	0
604.042	0
604.044	0
604.046	0
604.049	0
604.051	175.886
604.053	253.557
604.055	359.282
604.058	439.034
604.06	414.213
604.062	438.661
604.064	478.941
604.067	449.929
604.069	460.527
604.071	391.041
604.073	257.803
604.075	469.388
604.078	1324.58
604.08	4123.33
604.082	10325.6
604.084	19707.1
604.087	29559.7
604.089	32595.2
604.091	26797.8
604.093	17405.8
604.095	9177.46
604.098	3994.84
604.1	1793.28
604.102	982.972
604.104	589.649
604.107	520.596
604.109	542.221
604.111	568.628
604.113	824.759
604.116	1121.49
604.118	1168.47
604.12	919.642
604.122	571.138
604.124	323.372
604.127	263.028
604.129	475.681
604.131	544.362
604.133	458.196
604.136	255.255
604.138	161.425
604.14	229.221
604.142	311.349
604.145	378.584
604.147	310.055
604.149	170.353
604.151	127.339
604.153	59.5766
604.156	0.070887
604.158	0
604.16	0
604.162	0
604.165	0
604.173	0
604.176	0
604.178	0
604.18	0
604.182	156.256
604.185	512.989
604.187	1003.62
604.189	1456.93
604.191	2973.47
604.194	6136.41
604.196	10345
604.198	13890.5
604.2	13781.6
604.202	10472.3
604.205	7018.44
604.207	3984.11
604.209	2928.12
604.211	2260.89
604.214	1512.14
604.216	739.144
604.218	254.656
604.22	208.308
604.223	215.453
604.225	431.94
604.227	1005.36
604.229	1559.2
604.231	1745.62
604.234	1385.69
604.236	817.647
604.238	2951.32
604.24	7355.8
604.243	11761.6
604.245	13030
604.247	10371.7
604.249	5945.38
604.251	2788.55
604.254	1717.57
604.256	1845.28
604.258	2285.72
604.26	2920.23
604.263	4038.74
604.265	4784.77
604.267	4533.47
604.269	3317.93
604.272	1609.61
604.274	682.767
604.276	1893.07
604.278	3639.08
604.28	4783.89
604.283	4410.99
604.285	2835.28
604.287	942.436
604.289	364.069
604.292	0.42618
604.294	88.6243
604.296	320.694
604.298	783.092
604.301	1606.73
604.303	3637.01
604.305	7758.65
604.307	15309
604.309	23824.4
604.312	29113.8
604.314	26968.2
604.316	18539.6
604.318	9659.73
604.321	4008.28
604.323	1607.31
604.325	1273.6
604.327	1818.37
604.33	2025.87
604.332	2222.13
604.334	2441.6
604.336	2774.79
604.338	2900.36
604.341	2707.49
604.343	1912.53
604.345	1093.94
604.347	413.815
604.35	343.664
604.352	500.441
604.354	619.827
604.356	555.87
604.359	354.231
604.361	114.753
604.363	0.136499
604.365	0
604.367	0
604.37	61.919
604.372	203.534
604.374	449.461
604.376	589.13
604.379	609.549
604.381	517.743
604.383	350.821
604.385	146.627
604.387	102.967
604.39	325.142
604.392	548.118
604.394	612.72
604.396	480.913
604.399	265.515
604.401	108.867
604.403	491.396
604.405	1396.98
604.408	2216.46
604.41	2696.93
604.412	2066.93
604.414	5713.8
604.416	18381.9
604.419	42624.3
604.421	69103
604.423	82020.4
604.425	67141.6
604.428	41166
604.43	17805.6
604.432	5979.42
604.434	1469.67
604.437	306.142
604.439	34.4415
604.441	0.038084
604.443	0
604.445	0
604.448	0
604.45	0
604.452	268.616
604.454	536.609
604.457	671.877
604.459	570.566
604.461	312.741
604.463	183.178
604.466	259.434
604.468	550.669
604.47	720.794
604.472	658.678
604.474	403.336
604.477	147.315
604.479	51.0481
604.481	372.664
604.483	711.727
604.486	892.135
604.488	882.62
604.49	823.258
604.492	778.919
604.495	831.945
604.497	830.631
604.499	701.961
604.501	435.338
604.503	364.395
604.506	286.639
604.508	307.712
604.51	247.141
604.512	441.756
604.515	619.737
604.517	808.457
604.519	1150.42
604.521	1558.25
604.524	2494.98
604.526	6862.97
604.528	20622.8
604.53	46381.9
604.532	73867
604.535	84704.3
604.537	67630.2
604.539	41166.7
604.541	18248.9
604.544	6936.41
604.546	2972
604.548	1204.02
604.55	552.345
604.553	182.553
604.555	365.644
604.557	595.634
604.559	634.52
604.561	451.462
604.564	196.443
604.566	0.235822
604.568	0
604.57	33.6332
604.573	105.047
604.575	147.938
604.577	123.093
604.579	52.3259
604.582	217.467
604.584	727.249
604.586	1380.96
604.588	2014.54
604.59	2417.33
604.593	2416.08
604.595	1882.51
604.597	1082.9
604.599	442.379
604.602	83.3101
604.604	0
604.606	53.234
604.608	234.255
604.611	646.005
604.613	1022.18
604.615	1133.47
604.617	914.947
604.619	676.372
604.622	456.126
604.624	394.092
604.626	696.716
604.628	1025.89
604.631	1247.36
604.633	1695.11
604.635	2360.99
604.637	7953.55
604.64	22979.5
604.642	46718.2
604.644	70346.7
604.646	75932.8
604.648	57593.9
604.651	32910.8
604.653	13182.8
604.655	4327.73
604.657	1613.02
604.66	901.931
604.662	796.944
604.664	336.554
604.666	146.139
604.669	134.98
604.671	235.71
604.673	299.522
[truncated: 118,343 more rows]

## Sheet: U_Brig1
SPECTRUM - MS
MS248585ASC_Amer_Marraffini_dU18_Brig1_01.raw
FTMS - p ESI Full ms [600.0000-1500.0000]
Scan #: 377-420
RT: 2.24-2.47
AV: 44
Data points: 124566
Mass	Intensity
594.029	0
594.031	0
594.034	0
594.036	0
599.994	0
599.997	0
599.999	0
600.001	0
600.003	46.6135
600.005	228.501
600.008	337.808
600.01	300.847
600.012	348.265
600.014	575.394
600.016	1189.43
600.019	1476.11
600.021	1305.03
600.023	807.688
600.025	329.109
600.027	101.726
600.03	0.007712
600.032	0
600.034	0
600.036	0
600.038	0
600.047	0
600.05	0
600.052	0
600.054	0
600.056	403.336
600.058	1064.88
600.061	1695.49
600.063	1855.03
600.065	1458.21
600.067	1018.36
600.069	2110.68
600.072	4533.07
600.074	8609.03
600.076	13030
600.078	16075.6
600.08	17144.7
600.083	16739.1
600.085	15836.6
600.087	16082.6
600.089	15974.8
600.091	16120.2
600.094	15531
600.096	13740.4
600.098	10829.9
600.1	7578.24
600.102	4475.21
600.105	2493.11
600.107	1612.93
600.109	1153.01
600.111	844.912
600.113	763.952
600.116	678.826
600.118	710.807
600.12	1005.95
600.122	1012.77
600.125	731.882
600.127	357.713
600.129	91.5077
600.131	0.016159
600.133	0
600.136	0
600.138	0
600.14	0
600.149	0
600.151	0
600.153	0
600.155	0
600.158	371.196
600.16	939.613
600.162	1449.74
600.164	1657.39
600.166	1517.19
600.169	1137.42
600.171	695.54
600.173	0.205904
600.175	0
600.177	557.745
600.18	1374.61
600.182	2847.84
600.184	4011.48
600.186	4553.48
600.189	3868.52
600.191	4367.27
600.193	6353.89
600.195	9716.43
600.197	12842.3
600.2	13273
600.202	10429.1
600.204	7063.07
600.206	4498.19
600.208	3410.74
600.211	3541.86
600.213	3312.7
600.215	2309.89
600.217	1255.44
600.219	364.363
600.222	0.068159
600.224	0
600.226	378.25
600.228	926.58
600.23	1415.79
600.233	1498.78
600.235	1123.14
600.237	959.149
600.239	914.614
600.241	926.43
600.244	738.625
600.246	349.848
600.248	0.040197
600.25	0
600.253	468.335
600.255	1036.25
600.257	1604.18
600.259	2319.89
600.261	2898.6
600.264	2992.13
600.266	2315.22
600.268	1307.35
600.27	350.213
600.272	0.061757
600.275	0
600.277	0
600.279	153.532
600.281	512.886
600.283	970.027
600.286	1203.1
600.288	1026.28
600.29	577.349
600.292	1127.11
600.294	1885.23
600.297	2714.92
600.299	3208.38
600.301	3630.37
600.303	4865.53
600.305	6507.96
600.308	7129.63
600.31	6989.14
600.312	5602.22
600.314	3943.45
600.317	3322.85
600.319	2404.18
600.321	1259.32
600.323	521.919
600.325	0.086447
600.328	0
600.33	0
600.332	0
600.334	0
600.336	636.501
600.339	1513.11
600.341	2162.65
600.343	2092.22
600.345	1350.37
600.347	485.833
600.35	0.09024
600.352	0
600.354	0
600.356	0
600.358	0
600.361	0
600.363	0
600.365	0
600.367	184.235
600.369	629.086
600.372	1053.81
600.374	1212.7
600.376	1019.88
600.378	608.092
600.381	213.886
600.383	0.065402
600.385	0
600.387	0
600.389	0
600.392	128.075
600.394	518.02
600.396	1017.47
600.398	1307.55
600.4	1176.77
600.403	1394.04
600.405	1842.19
600.407	2475.62
600.409	3019.72
600.411	3237.1
600.414	3198.22
600.416	2989.94
600.418	2774.18
600.42	2315.43
600.422	2267.95
600.425	2197.07
600.427	1891.67
600.429	1183.12
600.431	461.307
600.434	281.841
600.436	528.45
600.438	830.822
600.44	889.975
600.442	665.429
600.445	319.162
600.447	252.292
600.449	553.302
600.451	708.944
600.453	588.735
600.456	310.657
600.458	0.102376
600.46	189.374
600.462	501.364
600.464	823.96
600.467	885.01
600.469	627.674
600.471	245.346
600.473	0.034252
600.475	0
600.478	0
600.48	0
600.482	0
600.484	0
600.487	0
600.489	163.863
600.491	427.918
600.493	622.358
600.495	597.133
600.498	791.638
600.5	838.435
600.502	939.111
600.504	861.577
600.506	759.688
600.509	707.239
600.511	1028.96
600.513	1442.88
600.515	1947.41
600.517	2565.06
600.52	2687.39
600.522	2529.23
600.524	2849.32
600.526	3374.32
600.528	3503.26
600.531	3026.67
600.533	1955.63
600.535	1033.95
600.537	603.246
600.54	485.112
600.542	311.6
600.544	0.076653
600.546	0
600.548	0
600.551	0
600.553	0
600.568	0
600.57	0
600.573	0
600.575	0
600.577	121.066
600.579	534.566
600.581	1801.2
600.584	2378.56
600.586	1801.39
600.588	1103.68
600.59	780.279
600.593	1431.47
600.595	2316.15
600.597	3630.58
600.599	3273.54
600.601	2063.09
600.604	1034.11
600.606	451.2
600.608	410.855
600.61	419.312
600.612	315.738
600.615	158.666
600.617	0.034886
600.619	0
600.621	0
600.623	212.114
600.626	499.199
600.628	648.09
600.63	531.583
600.632	696.676
600.634	1606.56
600.637	3353.44
600.639	4777.42
600.641	5042.93
600.643	4018.55
600.646	2640.04
600.648	1254.33
600.65	491.037
600.652	195.681
600.654	0.054344
600.657	0
600.659	0
600.661	0
600.663	0
600.685	0
600.688	0
600.69	0
600.692	0
600.694	471.859
600.696	1140.37
600.699	1953.44
600.701	2316.77
600.703	1957.44
600.705	1148.5
600.707	398.832
600.71	0.084917
600.712	0
600.714	0
600.716	0
600.718	0
600.727	0
600.729	0
600.732	0
600.734	0
600.736	132.686
600.738	431.35
600.741	944.617
600.743	1476.58
600.745	1790.51
600.747	2147.64
600.749	1975.96
600.752	1544.75
600.754	1089.69
600.756	1600.37
600.758	2073.05
600.76	2152.87
600.763	1691.65
600.765	905.111
600.767	95.001
600.769	0.026365
600.771	0
600.774	0
600.776	385.867
600.778	660.526
600.78	780.071
600.783	654.026
600.785	356.739
600.787	98.8559
600.789	894.282
600.791	2058.26
600.794	3080.79
600.796	3275.34
600.798	2507.02
600.8	1351.55
600.802	573.845
600.805	0.197726
600.807	216.272
600.809	635.846
600.811	917.02
600.813	830.432
600.816	448.547
600.818	0.148508
600.82	0
600.822	0
600.825	0
600.827	0
600.829	0
600.831	0
600.833	139.14
600.836	386.287
600.838	587.335
600.84	578.196
600.842	643.662
600.844	598.249
600.847	625.122
600.849	628.955
600.851	1036.04
600.853	1285.65
600.855	1364.71
600.858	1534.35
600.86	1469.79
600.862	1276.02
600.864	1111.81
600.867	1503.91
600.869	1375.09
600.871	1173.87
600.873	787.764
600.875	426.023
600.878	0.110748
600.88	0
600.882	0
600.884	0
600.886	273.554
600.889	1217.33
600.891	2501.86
600.893	3350.65
600.895	3205.46
600.897	2536
600.9	2099.67
600.902	1721.23
600.904	2219.71
600.906	2671.12
600.909	3421.94
600.911	3951.83
600.913	4065.18
600.915	3304.04
600.917	2113.21
600.92	1082.2
600.922	493.608
600.924	0.141878
600.926	0
600.928	0
600.931	301.842
600.933	566.681
600.935	715.928
600.937	640.896
600.939	364.283
600.942	304.783
600.944	1103
600.946	1892.34
600.948	2172.15
600.951	1888
600.953	1357.96
600.955	864.388
600.957	453.912
600.959	0.15235
600.962	0
600.964	0
600.966	236.259
600.968	641.556
600.97	1716.74
600.973	3110.82
600.975	4265.67
600.977	4208.8
600.979	3530.11
600.981	2282.71
600.984	1304.57
600.986	697.842
600.988	413.379
600.99	0.145097
600.993	0
600.995	0
600.997	0
600.999	0
601.019	0
601.021	0
601.023	0
601.026	0
601.028	493.81
601.03	850.98
601.032	908.409
601.035	590.359
601.037	131.597
601.039	0.03732
601.041	0
601.043	0
601.046	0
601.048	0
601.05	0
601.052	0
601.054	0
601.057	184.554
601.059	374.574
601.061	528.595
601.063	581.268
601.065	764.883
601.068	1061.55
601.07	1240.11
601.072	1592.14
601.074	2433.25
601.077	2974.4
601.079	3001.85
601.081	2712.7
601.083	3663.39
601.085	5416.27
601.088	8008.76
601.09	9999.73
601.092	9907.52
601.094	7830.59
601.096	4955.19
601.099	2517.95
601.101	1827.17
601.103	2198.4
601.105	2078.52
601.108	1247.59
601.11	506.188
601.112	449.25
601.114	652.221
601.116	663.59
601.119	471.013
601.121	190.242
601.123	0.074915
601.125	0
601.127	0
601.13	0
601.132	0
601.172	0
601.174	0
601.176	0
601.178	0
601.181	518.672
601.183	1151.39
601.185	2001.48
601.187	3030.26
601.189	4300.47
601.192	5380
601.194	5947.15
601.196	6689.08
601.198	7111.63
601.2	7046.9
601.203	6371.42
601.205	5114
601.207	3615.69
601.209	2922.74
601.211	2141.91
601.214	1259.46
601.216	541.184
601.218	528.916
601.22	1256.33
601.223	2821.25
601.225	4097.08
601.227	4402.27
601.229	3566.18
601.231	2165.02
601.234	945.153
601.236	275.622
601.238	137.265
601.24	737.363
601.242	1824.81
601.245	3806.17
601.247	5331.19
601.249	5164.05
601.251	3424.69
601.254	1971.24
601.256	4802.3
601.258	14726.5
601.26	24582.4
601.262	27950.1
601.265	21745.3
601.267	11017
601.269	2377.5
601.271	474.589
601.273	193.935
601.276	303.836
601.278	575.155
601.28	2908.54
601.282	5398.77
601.284	7131.6
601.287	6240.5
601.289	4269.94
601.291	3023.57
601.293	3622.21
601.296	4543.05
601.298	5327.7
601.3	8518.41
601.302	14821
601.304	22593.8
601.307	25800.6
601.309	21220.2
601.311	12579.2
601.313	7077.56
601.315	8469.39
601.318	12072.6
601.32	14047.4
601.322	12848.9
601.324	7812.11
601.327	3125.01
601.329	1053.32
601.331	994.561
601.333	1151.78
601.335	1266.85
601.338	1025.75
601.34	587.735
601.342	143.028
601.344	0.063545
601.346	159.559
601.349	464.363
601.351	2132.6
601.353	4111.22
601.355	6730.42
601.358	8062.75
601.36	7702.99
601.362	5301.82
601.364	2998.15
601.366	785.925
601.369	288.413
601.371	0.115572
601.373	0
601.375	0
601.377	0
601.38	0
601.382	0
601.384	0
601.386	151.678
601.388	690.652
601.391	1451.83
601.393	1754.14
601.395	1425.14
601.397	781.223
601.4	366.897
601.402	496.74
601.404	928.873
601.406	1146.09
601.408	1504.19
601.411	2042.69
601.413	3335.99
601.415	4584.82
601.417	5471.01
601.419	5890.42
601.422	6109.4
601.424	6468.3
601.426	7315.19
601.428	7912.88
601.431	7293.78
601.433	5398.41
601.435	3289.18
601.437	1367.46
601.439	1288.41
601.442	1676.01
601.444	2400.76
601.446	2908.47
601.448	3494.28
601.45	3357.04
601.453	2527.84
601.455	1496.73
601.457	1010.91
601.459	1294.11
601.462	1624.5
601.464	1367.73
601.466	722.888
601.468	0.303602
601.47	0
601.473	406.463
601.475	1136.25
601.477	1514.73
601.479	1452.67
601.481	969.699
601.484	594.531
601.486	765.748
601.488	1703.26
601.49	3380.86
601.493	4602.81
601.495	5131.7
601.497	4691.91
601.499	3884.81
601.501	2986.29
601.504	2438.41
601.506	1761.98
601.508	1626
601.51	1794
601.512	2582.93
601.515	3101.94
601.517	3132.32
601.519	3174.14
601.521	3795.13
601.524	4797.75
601.526	4667.94
601.528	3272.35
601.53	1923.71
601.532	1955.87
601.535	2907.14
601.537	3754.8
601.539	3596.9
601.541	2697.49
601.543	1589.94
601.546	632.313
601.548	224.941
601.55	0.113755
601.552	0
601.555	0
601.557	0
601.559	0
601.568	0
601.57	0
601.572	0
601.574	0
601.577	264.03
601.579	624.749
601.581	1203.58
601.583	1901.76
601.586	2147.32
601.588	1911.37
601.59	1587.44
601.592	1185.21
601.594	729.842
601.597	1328.95
601.599	2944.57
601.601	4811.84
601.603	6723.61
601.605	7720.71
601.608	6630.53
601.61	4285.23
601.612	2364.34
601.614	1070.4
601.617	385.199
601.619	0.171813
601.621	0
601.623	219.642
601.625	1212.24
601.628	2742.84
601.63	5331.39
601.632	7283.19
601.634	8760.67
601.636	9272.25
601.639	9429.76
601.641	8117.76
601.643	6597.37
601.645	5145.67
601.648	4288.67
601.65	2868.43
601.652	1945.3
601.654	716.104
601.656	255.351
601.659	102.57
601.661	0.051509
601.663	0
601.665	0
601.667	0
601.67	0
601.672	0
601.674	0
601.676	469.533
601.679	930.47
601.681	1231.87
601.683	1510.4
601.685	1419.47
601.687	1098.93
601.69	909.603
601.692	597.195
601.694	704.227
601.696	1049.79
601.698	1600.58
601.701	1953.41
601.703	1853.17
601.705	1984.33
601.707	3017.08
601.71	4095.84
601.712	4321.36
601.714	3860.85
601.716	2740.04
601.718	1643.51
601.721	1284.73
601.723	937.719
601.725	450.609
601.727	0.218139
601.729	504.045
601.732	1279.06
601.734	2251.36
601.736	2499.61
601.738	2179.41
601.741	1946.35
601.743	2578.51
601.745	5831.59
601.747	9899.58
601.749	12182.2
601.752	11613.6
601.754	9737.35
601.756	7129.79
601.758	5501.45
601.76	3707.39
601.763	2024.05
601.765	625.884
601.767	342.07
601.769	0.170652
601.772	0
601.774	0
601.776	0
601.778	0
601.785	0
601.787	0
601.789	0
601.791	0
601.794	318.869
601.796	684.146
601.798	951.488
601.8	1036.2
601.803	1167.46
601.805	2110.55
601.807	3020.3
601.809	3704.16
601.811	2729.63
601.814	1617.16
601.816	456.968
601.818	126.241
601.82	0.068663
601.823	0
601.825	0
601.827	0
601.829	0
601.831	174.213
601.834	591.019
601.836	956.35
601.838	984.255
601.84	836.152
601.842	1210.56
601.845	2389.42
601.847	3546.32
601.849	4834.2
601.851	6130.48
601.854	7420.89
601.856	8568.11
601.858	8380.26
601.86	7629.77
601.862	9849.32
601.865	16057.1
601.867	24519.7
601.869	29521.8
601.871	24707.3
601.873	15111.5
601.876	6479.74
601.878	1907.4
601.88	560.404
601.882	399.939
601.885	1277.96
601.887	1979.41
601.889	2369.9
601.891	2152.39
601.893	1475.94
601.896	648.582
601.898	0.334394
601.9	0
601.902	347.308
601.905	677.022
601.907	1552.83
601.909	2571.59
601.911	3654.82
601.913	4360.84
601.916	4001.71
601.918	2312.17
601.92	799.76
601.922	305.285
601.924	95.5102
601.927	0.05387
601.929	140.687
601.931	407.003
601.933	778.724
601.936	1149.98
601.938	1676.2
601.94	2038.59
601.942	2395
601.944	2164.36
601.947	1758.3
601.949	1772.01
601.951	1901.7
601.953	2185.65
601.955	2699.2
601.958	3825.73
601.96	5138.05
601.962	6075.51
601.964	5766.57
601.967	5188.31
601.969	4061.56
601.971	5823.08
601.973	12053.5
601.975	24882.6
601.978	38859.6
601.98	44300.8
601.982	36762.6
601.984	22402.6
601.987	9420.92
601.989	1876.87
601.991	163.643
601.993	139.451
601.995	743.695
601.998	1661.7
602	2607.73
602.002	2869.51
602.004	2662.47
602.006	2041.12
602.009	1559.3
602.011	1055.65
602.013	452.804
602.015	0.25823
602.018	0
602.02	0
602.022	0
602.024	0
602.046	0
602.049	0
602.051	0
602.053	0
602.055	474.531
602.057	1078.1
602.06	1638.07
602.062	2150.91
602.064	2089.44
602.066	1469.09
602.069	1010.75
602.071	808.806
602.073	937.798
602.075	3312.92
602.077	7546.69
602.08	11384.4
602.082	13869.3
602.084	12932.6
602.086	19405
602.088	31286.4
602.091	43631.9
602.093	42646.1
602.095	30671.1
602.097	15569
602.1	5485.86
602.102	3488.6
602.104	3711.38
602.106	3988.78
602.108	3155.53
602.111	2122.76
602.113	1347.57
602.115	1120.75
602.117	958.514
602.12	852.107
602.122	826.519
602.124	686.153
602.126	430.664
602.128	699.284
602.131	1543.21
602.133	2326.85
602.135	2112.32
602.137	993.859
602.139	456.567
602.142	147.871
602.144	0.091373
602.146	0
602.148	0
602.151	0
602.153	0
602.155	0
602.157	0
602.159	222.098
602.162	560.359
602.164	788.592
602.166	714.23
602.168	393.65
602.171	0.233388
602.173	274.605
602.175	843.453
602.177	1601.12
602.179	3287.55
602.182	4739.2
602.184	5589.03
602.186	4914.45
602.188	4527.83
602.19	5775.05
602.193	8163.66
602.195	12118.9
602.197	21682.5
602.199	37855.6
602.202	54488
602.204	59434.7
602.206	44047.8
602.208	24164.1
602.21	9273.43
602.213	3529.82
602.215	3046.22
602.217	4079.22
602.219	3637.08
602.222	2258.97
602.224	1739.56
602.226	911.578
602.228	1115.63
602.23	915.272
602.233	959.727
602.235	1064.36
602.237	1410.78
602.239	1367.26
602.241	971.138
602.244	339.363
602.246	0.227565
602.248	0
602.25	0
602.253	0
602.255	165.813
602.257	500.796
602.259	2764.24
602.261	6425.15
602.264	9972.83
602.266	10804.4
602.268	8425.32
602.27	4886.21
602.273	2182.35
602.275	1246.83
602.277	1132.19
602.279	865.572
602.281	596.576
602.284	1714.01
602.286	2584.78
602.288	3481.75
602.29	4177.38
602.293	4238.04
602.295	4657.65
602.297	6037.82
602.299	7398.19
602.301	9248.73
602.304	11406.7
602.306	14140.2
602.308	20887.6
602.31	25363.9
602.312	28141.8
602.315	24909.2
602.317	17482.8
602.319	8783.12
602.321	4321.68
602.324	4292.23
602.326	5721.28
602.328	6127.07
602.33	4723.07
602.332	2449.26
602.335	754.043
602.337	246.624
602.339	0.159966
602.341	0
602.344	0
602.346	0
602.348	0
602.357	0
602.359	0
602.361	0
602.363	0
602.366	208.878
602.368	647.243
602.37	1229.38
602.372	1308.95
602.375	933.12
602.377	802.961
602.379	832.63
602.381	1149.92
602.383	1248.14
602.386	977.526
602.388	527.567
602.39	163.21
602.392	0.101914
602.395	0
602.397	1200.37
602.399	2913.62
602.401	4169.04
602.403	5166.28
602.406	5997.26
602.408	6530.45
602.41	7601.62
602.412	10410
602.415	14055
602.417	18954.5
602.419	22689.7
602.421	23484.2
602.423	21141.5
602.426	19407.5
602.428	15273.8
602.43	9548.13
602.432	4855.9
602.434	2103.34
602.437	1086.7
602.439	628.066
602.441	304.693
602.443	397.921
602.446	864.396
602.448	1707.52
602.45	2162.62
602.452	1948.77
602.454	1162.27
602.457	703.173
602.459	906.272
602.461	1230.92
602.463	1175.1
602.466	1368.63
602.468	1326.28
602.47	1153.78
602.472	964.209
602.474	629.379
602.477	426.642
602.479	838.687
602.481	977.851
602.483	757.261
602.486	352.799
602.488	302.135
602.49	851.876
602.492	1461.16
602.494	1818.49
602.497	1659.13
602.499	1063.12
602.501	662.582
602.503	1621.61
602.506	2968.74
602.508	3524.34
602.51	3069.67
602.512	2381.74
602.514	2147.92
602.517	3163.94
602.519	4328.38
602.521	6908.87
602.523	10870.4
602.525	14586.6
602.528	18014
602.53	17494.6
602.532	16954.5
602.534	17011.4
602.537	17152.2
602.539	13780.5
602.541	9203.28
602.543	5058.51
602.545	2325.36
602.548	792.642
602.55	411.34
602.552	62.109
602.554	0.042898
602.557	0
602.559	331.219
602.561	1082
602.563	1919.44
602.565	2345.3
602.568	2023.19
602.57	1557.85
602.572	1110.2
602.574	1067.17
602.577	1027.29
602.579	1127.24
602.581	1031.97
602.583	884.234
602.585	611.598
602.588	694.724
602.59	1401.46
602.592	3786.91
602.594	6255.22
602.597	6816.23
602.599	5111.32
602.601	2454.68
602.603	455.14
602.605	0.344254
602.608	0
602.61	331.312
602.612	696.259
602.614	804.344
602.616	613.18
602.619	310.641
602.621	0.213229
602.623	0
602.625	0
602.628	0
602.63	310.55
602.632	1253.2
602.634	2797.65
602.636	5069.58
602.639	7619.99
602.641	9238.14
602.643	11425.7
602.645	12619.8
602.648	11983.5
602.65	9189.85
602.652	5147
602.654	2058.23
602.656	1339.21
602.659	1329.61
602.661	1201.47
602.663	796.258
602.665	294.984
602.668	0.211353
602.67	0
602.672	0
602.674	120.818
602.676	289.191
602.679	500.004
602.681	877.718
602.683	1404.05
602.685	1864.39
602.688	2336.21
602.69	2406.75
602.692	2166.22
602.694	1819.29
602.696	1325.52
602.699	928.762
602.701	1342.26
602.703	2314.87
602.705	3327.25
602.708	4088.72
602.71	4278.66
602.712	4151.76
602.714	3651.16
602.716	3011.05
602.719	1891.84
602.721	674.095
602.723	92.4307
602.725	0.067403
602.728	0
602.73	0
602.732	0
602.734	0
602.736	0
602.739	0
602.741	672.436
602.743	3019.03
602.745	6974.25
602.747	11626.2
602.75	14900.8
602.752	15854.6
602.754	12269.7
602.756	8626.94
602.759	8135.83
602.761	9605.73
602.763	9394.98
602.765	7040.13
602.767	4174.23
602.77	2106.44
602.772	820.484
602.774	381.682
602.776	0.276947
602.779	0
602.781	0
602.783	0
602.785	0
602.787	0
602.79	0
602.792	0
602.794	330.529
602.796	861.072
602.799	1281.17
602.801	1300.82
602.803	935.488
602.805	789.934
602.807	713.861
602.81	1896.97
602.812	2974.07
602.814	3656.55
602.816	3606.98
602.819	3637.52
602.821	4574.77
602.823	5420.2
602.825	5951.29
602.827	5340.94
602.83	4150.96
602.832	2816.87
602.834	1509.98
602.836	1112.44
602.839	1065.07
602.841	1290.96
602.843	1224.51
602.845	1168.45
602.847	1107.63
602.85	1480.65
602.852	2118.56
602.854	3486.26
602.856	5506.99
602.859	7802.37
602.861	10002.7
602.863	11760.5
602.865	12561.1
602.867	12522.2
602.87	10713.7
602.872	7235.63
602.874	4091.1
602.876	2214.82
602.879	1068.66
602.881	523.709
602.883	283.882
602.885	131.368
602.887	306.659
602.89	825.089
602.892	1713.82
602.894	2548.29
602.896	2794.79
602.899	2358.14
602.901	1660.28
602.903	1803.31
602.905	2477.56
602.907	3296.04
602.91	3482.97
602.912	2717.56
602.914	1552.15
602.916	640.165
602.919	401.008
602.921	345.042
602.923	1027.59
602.925	1841.05
602.927	2254.14
602.93	1946.75
602.932	1107.98
602.934	264.777
602.936	0.215863
602.939	0
602.941	0
602.943	366.157
602.945	2023.83
602.947	5014.27
602.95	7568.49
602.952	7766.43
602.954	5508.52
602.956	2531.91
602.959	593.264
602.961	400.065
602.963	801.403
602.965	1005.49
602.967	1645.91
602.97	3206.84
602.972	5729.84
602.974	8188.4
602.976	9346.67
602.979	8487.32
602.981	6264.12
602.983	3871.12
602.985	1915.34
602.987	555.899
602.99	82.9949
602.992	0.069709
602.994	285.44
602.996	548.117
602.999	667.976
603.001	611.789
603.003	446.13
603.005	260.379
603.007	122.869
603.01	335.268
603.012	524.741
603.014	564.975
603.016	510.138
603.019	536.273
603.021	685.375
603.023	823.325
603.025	807.375
603.027	559.501
603.03	246.344
603.032	0.215498
603.034	0
603.036	0
603.039	0
603.041	0
603.052	0
603.054	0
603.056	0
603.059	0
603.061	234.895
603.063	562.642
603.065	1607.94
603.067	2609.08
603.07	2967.15
603.072	3143.64
603.074	3443.45
603.076	4907.8
603.079	7581.82
603.081	11236
603.083	14311.5
603.085	16763.2
603.087	15632.3
603.09	13709.6
603.092	11516.3
603.094	10790.5
603.096	9561.16
603.099	7815.14
603.101	5778.58
603.103	3433.65
603.105	1784.02
603.107	747.548
603.11	571.069
603.112	334.36
603.114	97.0264
603.116	623.459
603.119	1016.88
603.121	1024.43
603.123	654.129
603.125	208.279
603.127	0.174234
603.13	0
603.132	0
603.134	0
603.136	0
603.152	0
603.154	0
603.156	0
603.159	0
603.161	124.923
603.163	465.906
603.165	878.12
603.167	1370.64
603.17	1656.84
603.172	1748.49
603.174	1668.93
603.176	1599.54
603.179	1575.13
603.181	1527.79
603.183	1426.45
603.185	1749.45
603.187	2229.02
603.19	3958.34
603.192	6600.44
603.194	8839.21
603.196	10142.1
603.199	11643.1
603.201	12311.7
603.203	12516.8
603.205	10869.6
603.207	7984.16
603.21	5064.47
603.212	2686.45
603.214	1050.75
603.216	905.78
603.219	1839.17
603.221	5169.83
603.223	9380.52
603.225	12169.4
603.227	13087.1
603.23	8384.59
603.232	3962.07
603.234	6509.01
603.236	20271
603.239	37432.5
603.241	47825.8
603.243	40800.2
603.245	23342
603.247	7345.46
603.25	1456.64
603.252	2735.31
603.254	4982.95
603.256	8154.12
603.259	13220.3
603.261	17719.4
603.263	19023.5
603.265	16166.9
603.267	8862.02
603.27	2811.91
603.272	3845.26
603.274	9892.4
603.276	16980.4
603.279	18057.2
603.281	11353.8
603.283	4631.46
603.285	1379.13
603.287	237.212
603.29	321.667
603.292	1082.26
603.294	6368.55
603.296	15955.5
603.299	24422.8
603.301	26553.4
603.303	21169.8
603.305	13790.5
603.308	9031.23
603.31	10288.3
603.312	12448.5
603.314	12267.4
603.316	9126.46
603.319	5636.64
603.321	3301.04
603.323	2321.14
603.325	2003.48
603.328	1504.07
603.33	2104.01
603.332	4244.69
603.334	7773.03
603.336	10054.4
603.339	9675.97
603.341	7017.68
603.343	3622.11
603.345	1133.59
603.348	457.817
603.35	0.426424
603.352	0
603.354	153.206
603.356	512.723
603.359	945.409
603.361	1392.41
603.363	1563.54
603.365	1401.18
603.368	1419.09
603.37	2424.24
603.372	3246.31
603.374	3078.31
603.376	3195.01
603.379	3271.42
603.381	3093.38
603.383	2431.03
603.385	1905.7
603.388	1547.32
603.39	1697.78
603.392	2476.31
603.394	3284.46
603.396	3475.68
603.399	2994.03
603.401	2303.22
603.403	1914.08
603.405	2515.6
603.408	3553.77
603.41	4794.44
603.412	5154.63
603.414	6081.54
603.416	7292.67
603.419	9146.26
603.421	10822.7
603.423	12039.4
603.425	12193.3
603.428	10402.1
603.43	7720.13
603.432	5336.18
603.434	3365.71
603.437	2000
603.439	1060.05
603.441	687.944
603.443	976.485
603.445	1486.73
603.448	1540.27
603.45	1041.32
603.452	327.97
603.454	0.297768
603.457	211.595
603.459	476.007
603.461	722.329
603.463	814.71
603.465	708.799
603.468	405.207
603.47	270.844
603.472	92.9602
603.474	0.089004
603.477	0
603.479	0
603.481	0
603.483	0
603.485	0
603.488	0
603.49	143.935
603.492	1454.98
603.494	3524.17
603.497	4877.66
603.499	4655.65
603.501	3329
603.503	1881.27
603.505	1285.55
603.508	1364.49
603.51	2282.51
603.512	3501.49
603.514	4881.55
603.517	5654.14
603.519	5565.52
603.521	5267.39
603.523	6128.2
603.525	9164.7
603.528	14392.6
603.53	17108.8
603.532	15147.1
603.534	12565.1
603.537	9150.33
603.539	6027.21
603.541	3626.56
603.543	1296.33
603.546	389.81
603.548	0.365302
603.55	0
603.552	0
603.554	0
603.557	174.536
603.559	799.982
603.561	1230.3
603.563	1172.2
603.566	682.926
603.568	451.49
603.57	734.474
603.572	1192.36
603.574	1285.05
603.577	938.28
603.579	412.937
603.581	0.388273
603.583	422.255
603.586	2796.88
603.588	8207.51
603.59	15364.2
603.592	20904
603.594	19821.4
603.597	13211.3
603.599	6171.19
603.601	1923.73
603.603	1086.67
603.606	1275.56
603.608	1463.57
603.61	1250.56
603.612	823.114
603.615	412.817
603.617	367.753
603.619	550.876
603.621	729.217
603.623	903.813
603.626	1481.31
603.628	2754.63
603.63	4882.69
603.632	6070.13
603.635	5919.87
603.637	5646.13
603.639	6820.92
603.641	9202.56
603.643	11254.6
603.646	10016.9
603.648	7494.53
603.65	5001.02
603.652	3342.6
603.655	2481.06
603.657	1296.18
603.659	416.829
603.661	0.403447
603.663	0
603.666	0
603.668	0
603.67	0
603.672	189.625
603.675	557.628
603.677	879.123
603.679	926.201
603.681	669.34
603.684	299.782
603.686	0.289317
603.688	0
603.69	0
603.692	0
603.695	400.194
603.697	589.849
603.699	639.505
603.701	531.357
603.704	316.925
603.706	0.307353
603.708	0
603.71	182.291
603.712	483.708
603.715	684.656
603.717	618.767
603.719	328.388
603.721	322.01
603.724	624.837
603.726	1086.15
603.728	1159.02
603.73	925.376
603.732	457.529
603.735	267.439
603.737	469.932
603.739	1982.28
603.741	3473.78
603.744	4922.81
603.746	6229.89
603.748	8611.24
603.75	15132.8
603.753	24744.2
603.755	31057.6
603.757	36701.3
603.759	35605.4
603.761	29015.8
603.764	17430.8
603.766	7709.67
603.768	2944.16
603.77	1582.41
603.773	1774.05
603.775	1651.24
603.777	1215.45
603.779	473.1
603.781	150.088
603.784	0.15663
603.786	0
603.788	0
603.79	327.746
603.793	878.685
603.795	1882.87
603.797	3045.19
603.799	3332.19
603.801	2688.07
603.804	1867.36
603.806	1301.86
603.808	1620.75
603.81	2363.14
603.813	2528.22
603.815	1952.79
603.817	1010.32
603.819	262.855
603.822	0.273236
603.824	0
603.826	0
603.828	401.708
603.83	842.583
603.833	1681.53
603.835	2383
603.837	2685.39
603.839	2436.66
603.842	1774.47
603.844	1093.14
603.846	502.029
603.848	634.405
603.85	1287.51
603.853	2961.58
603.855	4661.58
603.857	6683.5
603.859	8739.3
603.862	11767.1
603.864	15689.9
603.866	17368.4
603.868	15677.5
603.871	11562.8
603.873	6861.41
603.875	3755.31
603.877	1690.97
603.879	984.213
603.882	378.592
603.884	277.033
603.886	611.09
603.888	1181.46
603.891	1567.94
603.893	1569.05
603.895	1198.57
603.897	680.186
603.899	310.117
603.902	0.32016
603.904	0
603.906	380.654
603.908	770.021
603.911	1408.33
603.913	2869.91
603.915	4484.01
603.917	5346.31
603.92	4608.77
603.922	3697.22
603.924	4749.06
603.926	8064.27
603.928	9801.94
603.931	8213.51
603.933	4537.04
603.935	1150.5
603.937	1.23338
603.94	0
603.942	0
603.944	0
603.946	0
603.951	0
603.953	0
603.955	0
603.957	0
603.96	780.86
603.962	2442.81
603.964	4449.87
603.966	6733.96
603.969	8945.04
603.971	11138.8
603.973	14450.4
603.975	17997.2
603.977	19227.4
603.98	17227
603.982	12554.5
603.984	7152.97
603.986	3134.02
603.989	1587.98
603.991	1041.41
603.993	2039.61
603.995	2862.84
603.997	3053.83
604	2627.97
604.002	2055.95
604.004	1661.97
604.006	1937.4
604.009	1901.25
604.011	1668.2
604.013	1307.42
604.015	1044.86
604.018	584.56
604.02	263.354
604.022	0.277
604.024	0
604.026	0
604.029	0
604.031	0
604.058	0
604.06	0
604.062	0
604.064	0
604.067	648.344
604.069	1962.57
604.071	3410.07
604.073	3942.7
604.075	3534.22
604.078	3261.9
604.08	4958.37
604.082	8429.71
604.084	12242.8
604.087	14299.3
604.089	14609.9
604.091	14443.9
604.093	14453.2
604.096	13402.4
604.098	10214.4
604.1	6363.65
604.102	3653.31
604.104	2937.56
604.107	2511
604.109	2008.97
604.111	1150.45
604.113	572.186
604.116	0.641779
604.118	0
604.12	0
604.122	0
604.124	0
604.131	0
604.133	0
604.136	0
604.138	0
604.14	172.753
604.142	345.636
604.145	543.308
604.147	706.267
604.149	752.167
604.151	640.633
604.153	425.621
604.156	212.355
604.158	0.24924
604.16	0
604.162	0
604.165	0
604.167	0
604.169	0
604.171	0
604.173	133.581
604.176	407.298
604.178	633.639
604.18	736.387
604.182	1286.27
604.185	3702.86
604.187	7037.17
604.189	9715.22
604.191	10998.2
604.194	11139.9
604.196	10643.5
604.198	9931.51
604.2	9958.18
604.202	11079.6
604.205	11652.7
604.207	10632.5
604.209	7436.72
604.211	3845.12
604.214	1828.49
604.216	3350.53
604.218	6233.18
604.22	8153.94
604.223	8088.06
604.225	7876.11
604.227	7074.83
604.229	6817.95
604.231	5596.22
604.234	3232.75
604.236	1380.94
604.238	1930.2
604.24	4081.68
604.243	5910.17
604.245	6060.16
604.247	4502.71
604.249	2180.56
604.252	866.031
604.254	172.309
604.256	119.936
604.258	1337.69
604.26	3366.61
604.263	6065
604.265	8024.31
604.267	7945.56
604.269	5428.25
604.272	2725.13
604.274	515.396
604.276	84.1968
604.278	0
604.28	0
604.283	368.488
604.285	1221.26
604.287	2614.53
604.289	4022.84
604.292	4478.38
604.294	4686.28
604.296	5961.95
604.298	9943.34
604.301	15480.5
604.303	19735.3
604.305	21956.4
604.307	22262.5
604.309	22358.1
604.312	21847.8
604.314	18140.2
604.316	12823.1
604.318	7716.82
604.321	3934.48
604.323	2754.38
604.325	2386.49
604.327	2375.43
604.33	2564.19
604.332	2482.71
604.334	2128.84
604.336	1729.1
604.338	2554.7
604.341	3995.58
604.343	5035.82
604.345	5202.67
604.347	4120.51
604.35	2850.85
604.352	1345.78
604.354	251.866
604.356	191.936
604.359	536.702
604.361	888.745
604.363	1015.83
604.365	820.774
604.367	640.773
604.37	783.37
604.372	1370.89
604.374	2015.07
604.376	2563.15
604.379	2619.38
604.381	2138.86
604.383	1282.9
604.385	428.342
604.388	0.50595
604.39	0
604.392	389.098
604.394	678.625
604.396	811.009
604.399	1447.85
604.401	1881.59
604.403	2286.06
604.405	2775.81
604.408	4150.3
604.41	5829.89
604.412	6745.44
604.414	8269.4
604.416	10302.9
604.419	14352.7
604.421	18255.9
604.423	20878.2
604.425	17013.8
604.428	10668.5
604.43	4624.81
604.432	1873.2
604.434	838.626
604.437	983.49
604.439	1103.27
604.441	1181.01
604.443	896.199
604.445	639.546
604.448	1254.18
604.45	1970.19
604.452	2236.53
604.454	1697.69
604.457	1058.31
604.459	694.676
604.461	1135.27
604.463	1490.44
604.466	2449.72
604.468	2909.63
604.47	2981.47
604.472	2551.83
604.474	1686.98
604.477	747.397
604.479	368.2
604.481	905.929
604.483	1741.35
604.486	2156.36
604.488	1958.58
604.49	1476.08
604.492	1131.1
604.495	1727.06
604.497	2269.61
604.499	2186.54
604.501	1563.6
604.503	852.942
604.506	615.148
604.508	1398.86
604.51	2255.39
604.512	3025.36
604.515	3587.38
604.517	3853.63
604.519	4790.86
604.521	5611.43
604.524	5978.51
604.526	6755.17
604.528	12049.7
604.53	26589.8
604.532	43564.7
604.535	50924.3
604.537	40113.4
604.539	23110.6
604.541	9197.42
604.544	3305.82
604.546	856.873
604.548	240.492
604.55	0.291477
604.553	0
604.555	0
604.557	0
604.559	0
604.561	0
604.564	234.435
604.566	421.602
604.568	500.813
604.57	408.255
604.573	504.511
604.575	713.554
604.577	1051.2
604.579	1081.06
604.582	782.61
604.584	367.349
604.586	0.435879
604.588	0
604.59	866.959
604.593	2681.78
604.595	4953.6
604.597	6077.61
604.599	5410.53
604.602	3468.14
[truncated: 122,574 more rows]

## Sheet: hmC_none
SPECTRUM - MS
MS248616ASC_Amer_Marraffini_dhmc_18.raw
FTMS - p ESI Full ms [600.0000-1300.0000]
Scan #: 518-527
RT: 3.33-3.38
AV: 10
Data points: 84040
Mass	Intensity
594.032	0
594.035	0
594.037	0
594.039	0
599.984	0
599.987	0
599.989	0
599.991	0
599.993	1488.73
599.996	3751.43
599.998	5642
600	5969.5
600.002	5684.77
600.004	5717.94
600.007	3767.17
600.009	2503.7
600.011	860.37
600.013	0.11217
600.015	0
600.018	0
600.02	0
600.022	0
600.066	0
600.068	0
600.07	0
600.073	0
600.075	2088.67
600.077	4978.04
600.079	7215.23
600.082	7326.37
600.084	5232.06
600.086	2363.39
600.088	0.248825
600.09	0
600.093	0
600.095	0
600.097	0
600.099	0
600.101	0
600.104	0
600.106	2155.17
600.108	4298.28
600.11	7661.22
600.112	10517.1
600.115	11462
600.117	9808.91
600.119	6566.68
600.121	3585.83
600.123	1195.92
600.126	0.093218
600.128	0
600.13	0
600.132	0
600.134	0
600.176	0
600.179	0
600.181	0
600.183	0
600.185	3035.29
600.187	8203.62
600.19	12705.2
600.192	14098.7
600.194	15006.1
600.196	16463.2
600.198	20993.2
600.201	25202.3
600.203	25726.3
600.205	22227.3
600.207	15899.4
600.209	9172.8
600.212	2293.48
600.214	2885.14
600.216	8109.68
600.218	13107
600.221	14146
600.223	10520.3
600.225	5048.86
600.227	592.675
600.229	0.07821
600.232	0
600.234	0
600.236	0
600.238	0
600.285	0
600.287	0
600.289	0
600.291	0
600.293	645.289
600.296	2599.16
600.298	5219.45
600.3	8596.65
600.302	11488
600.304	11946.9
600.307	11125.3
600.309	11447.8
600.311	13345.7
600.313	14988.4
600.315	14798.6
600.318	10672.8
600.32	5021.06
600.322	2431.03
600.324	0.327747
600.326	0
600.329	0
600.331	0
600.333	0
600.34	0
600.342	0
600.344	0
600.346	0
600.349	1374.46
600.351	3246.73
600.353	4801.77
600.355	5134.87
600.357	4019.91
600.36	2039.41
600.362	0.799724
600.364	1743.2
600.366	4516.49
600.368	7141.56
600.371	7850.56
600.373	6099.2
600.375	3169.2
600.377	1011.44
600.379	0.13197
600.382	0
600.384	0
600.386	0
600.388	1201.09
600.39	3746.22
600.393	6851.58
600.395	8368.68
600.397	7994.47
600.399	7083.4
600.402	7477.64
600.404	9326.68
600.406	13660.7
600.408	20907.1
600.41	31876.7
600.413	37234.7
600.415	30043.8
600.417	20957.6
600.419	14031.3
600.421	11244.5
600.424	11294.2
600.426	9477.15
600.428	6032.78
600.43	1667.68
600.432	0.267914
600.435	0
600.437	0
600.439	0
600.441	0
600.477	0
600.479	0
600.481	0
600.483	0
600.485	1271.79
600.488	4191.21
600.49	10735.4
600.492	17109.8
600.494	20203.6
600.496	18365.9
600.499	12507
600.501	10435.4
600.503	11868.5
600.505	16658.1
600.508	18947.1
600.51	15284.5
600.512	8332.18
600.514	2441.5
600.516	0.476697
600.519	2023.34
600.521	4137.07
600.523	6124.8
600.525	6592.25
600.527	5025.9
600.53	2958.76
600.532	2765.39
600.534	5048.67
600.536	7791.16
600.538	8431.87
600.541	6382.13
600.543	3182.75
600.545	633.096
600.547	0.120292
600.549	0
600.552	0
600.554	0
600.556	0
600.589	0
600.591	0
600.594	0
600.596	0
600.598	606.195
600.6	1916.83
600.602	5681.54
600.605	13593.1
600.607	20255.1
600.609	15145.5
600.611	11540.2
600.614	8645.62
600.616	7893.94
600.618	7869.52
600.62	6815.59
600.622	3986.95
600.625	1272.04
600.627	0.294466
600.629	0
600.631	0
600.633	0
600.636	0
600.638	7849.46
600.64	19500.5
600.642	33001.1
600.644	38689.3
600.647	31687.6
600.649	16755
600.651	4453.29
600.653	1.01473
600.655	0
600.658	0
600.66	0
600.662	0
600.682	0
600.684	0
600.686	0
600.689	0
600.691	2099.07
600.693	6561.21
600.695	10590.7
600.697	11738.7
600.7	13813.9
600.702	15896.6
600.704	17247.6
600.706	15732.9
600.709	10588.9
600.711	3202.39
600.713	474.776
600.715	0.192359
600.717	1222.21
600.72	6486.06
600.722	12199.6
600.724	15128.4
600.726	13170.9
600.728	7817.55
600.731	2553.62
600.733	0.592409
600.735	0
600.737	2691.73
600.739	5266.36
600.742	6828.78
600.744	6529.12
600.746	7786.37
600.748	9559.12
600.751	15971
600.753	26959.8
600.755	34571.2
600.757	33960.6
600.759	22049.1
600.762	9744.58
600.764	2939.2
600.766	1853.47
600.768	3282.57
600.77	4313.76
600.773	4084.36
600.775	2876.52
600.777	1485.07
600.779	0.36434
600.781	0
600.784	0
600.786	0
600.788	2223.85
600.79	5829.89
600.792	8396.93
600.795	9797.71
600.797	11437.8
600.799	17117.6
600.801	24038.8
600.804	31556.7
600.806	35800.8
600.808	33117.4
600.81	23184.6
600.812	11064
600.815	4397.91
600.817	3823.94
600.819	6607.84
600.821	8432.58
600.823	10234.6
600.826	9949.53
600.828	8090.68
600.83	6660.07
600.832	5841.87
600.834	4158.75
600.837	3107.21
600.839	1135.28
600.841	0.299808
600.843	0
600.846	0
600.848	1172.3
600.85	3905.18
600.852	6576.18
600.854	6999.58
600.857	5960.32
600.859	5989.01
600.861	12889.2
600.863	22580.5
600.865	27876
600.868	24551.8
600.87	14323.4
600.872	4559.2
600.874	1.29727
600.876	0
600.879	0
600.881	0
600.883	0
600.885	3098.85
600.888	7547.74
600.89	11266.8
600.892	12143.1
600.894	10004.7
600.896	6479.76
600.899	3812.42
600.901	6951.77
600.903	13632.7
600.905	20579.5
600.907	23147.8
600.91	21262.8
600.912	17636.1
600.914	14104.3
600.916	11492.8
600.918	6953.92
600.921	2574.32
600.923	0.792973
600.925	0
600.927	2429.52
600.93	4299.48
600.932	4949.67
600.934	3795.56
600.936	1625.43
600.938	0.481483
600.941	0
600.943	0
600.945	0
600.947	0
600.952	0
600.954	0
600.956	0
600.958	0
600.96	2114.49
600.963	5041.74
600.965	8445.72
600.967	11309.6
600.969	11583.5
600.972	12781.4
600.974	16062.2
600.976	19362.9
600.978	22737.3
600.98	21376.5
600.983	16581.6
600.985	11078.6
600.987	5342.55
600.989	2592.95
600.991	2934.12
600.994	6685.88
600.996	12330.2
600.998	18140.7
601	19702.6
601.002	17337.8
601.005	13377
601.007	10673.2
601.009	8802.83
601.011	7791.07
601.014	8800.04
601.016	11045.3
601.018	11249.1
601.02	9911.83
601.022	6038.38
601.025	1955.86
601.027	671.191
601.029	4557.19
601.031	9548.68
601.033	13387.6
601.036	13687.3
601.038	10427.8
601.04	5682.62
601.042	1818.7
601.044	0.597256
601.047	0
601.049	0
601.051	0
601.053	0
601.058	0
601.06	0
601.062	0
601.064	0
601.067	570.078
601.069	2049.98
601.071	5886.21
601.073	11335.8
601.075	22628.9
601.078	17603.9
601.08	16763.7
601.082	15277
601.084	18260.2
601.087	22636.8
601.089	25677.5
601.091	22059.7
601.093	14060.4
601.095	9093.19
601.098	8579.76
601.1	9363.01
601.102	10432.9
601.104	8336.5
601.106	3928.32
601.109	1766.51
601.111	0.940942
601.113	0
601.115	0
601.117	2349.28
601.12	5378.13
601.122	7678.26
601.124	7502.38
601.126	4925.3
601.129	1821.78
601.131	0.667333
601.133	0
601.135	0
601.137	0
601.14	0
601.142	1055.15
601.144	3201.91
601.146	4419.38
601.148	3812.24
601.151	1981.11
601.153	0.716576
601.155	0
601.157	0
601.16	0
601.162	0
601.164	1420.62
601.166	3717.49
601.168	5925.68
601.171	6726.69
601.173	5476.93
601.175	2997.92
601.177	1013.99
601.179	1681.87
601.182	4399.98
601.184	10394
601.186	16427
601.188	20785.8
601.19	21270.5
601.193	17538.6
601.195	11247.7
601.197	11221
601.199	14967.7
601.202	24166.7
601.204	42069.4
601.206	56139.5
601.208	63067.8
601.21	47712.5
601.213	26561.4
601.215	14573.4
601.217	24822.4
601.219	55366.8
601.221	86851.9
601.224	97258.8
601.226	78863.5
601.228	48357
601.23	21151.4
601.233	11723.4
601.235	16304
601.237	27625.3
601.239	47841.2
601.241	76893.3
601.244	99430.5
601.246	99911.1
601.248	57145.8
601.25	14366
601.252	50009.7
601.255	151213
601.257	264394
601.259	330071
601.261	261340
601.263	146021
601.266	54456.6
601.268	17390.1
601.27	5217.62
601.272	812.011
601.275	13542
601.277	35933.5
601.279	72704.9
601.281	105379
601.283	99826.2
601.286	59103.2
601.288	24936.6
601.29	11744.6
601.292	13857.3
601.294	20297
601.297	34134.1
601.299	93955.4
601.301	182375
601.303	271018
601.306	249369
601.308	155276
601.31	64555.1
601.312	20922.9
601.314	45153.6
601.317	84616.8
601.319	105127
601.321	78572.7
601.323	45805.7
601.325	18595.8
601.328	3731.22
601.33	1.65105
601.332	0
601.334	0
601.336	1367.56
601.339	3070.84
601.341	4227.32
601.343	3848.28
601.345	2221.94
601.348	0.899566
601.35	5745.1
601.352	24404.6
601.354	41607.3
601.356	48372.6
601.359	39760.1
601.361	21624.5
601.363	4996.9
601.365	2.07305
601.367	0
601.37	0
601.372	0
601.374	0
601.376	0
601.379	0
601.381	0
601.383	805.534
601.385	7983.65
601.387	28488.4
601.39	52096.2
601.392	65571.2
601.394	58571.7
601.396	36952.5
601.398	16779.4
601.401	5122.42
601.403	6984.35
601.405	15597
601.407	26365
601.41	30705.9
601.412	24655.3
601.414	12602.7
601.416	5191.37
601.418	6642.75
601.421	12248.4
601.423	20050.1
601.425	24716.1
601.427	23851.6
601.429	16873.8
601.432	8335.83
601.434	1536.14
601.436	1511.3
601.438	3994.84
601.441	5070.09
601.443	4038.27
601.445	1971.54
601.447	0.876117
601.449	2255.79
601.452	4268.69
601.454	5527.55
601.456	5183.98
601.458	3509.69
601.46	1559.4
601.463	0.759604
601.465	0
601.467	0
601.469	0
601.472	0
601.48	0
601.483	0
601.485	0
601.487	0
601.489	1197.8
601.491	3289.04
601.494	5615.01
601.496	10448.3
601.498	16493.9
601.5	20195.7
601.502	22737.6
601.505	20996.2
601.507	17147.5
601.509	13827.2
601.511	14281.7
601.514	17162.4
601.516	23361.5
601.518	26713.9
601.52	26224.2
601.522	22283.2
601.525	17425.2
601.527	16481.2
601.529	23170.2
601.531	36640
601.533	45768.4
601.536	44551.4
601.538	28532.6
601.54	13082.5
601.542	2472.85
601.545	4115.1
601.547	10560.9
601.549	11395.6
601.551	8393.12
601.553	3703.02
601.556	1.78641
601.558	0
601.56	0
601.562	0
601.564	0
601.571	0
601.573	0
601.576	0
601.578	0
601.58	851.968
601.582	2814.66
601.584	4265.8
601.587	4113.28
601.589	2445.51
601.591	1.19241
601.593	0
601.595	1823.86
601.598	5120.47
601.6	12571.3
601.602	20440.4
601.604	26752.5
601.607	29679.9
601.609	27033.2
601.611	20434.9
601.613	11613.6
601.615	4489.55
601.618	512.017
601.62	0.271786
601.622	0
601.624	0
601.626	0
601.629	0
601.631	0
601.633	0
601.635	1369.14
601.638	5963.71
601.64	19110.1
601.642	35950.1
601.644	45795.3
601.646	42061.3
601.649	27110.9
601.651	11868
601.653	1833.77
601.655	0.950861
601.657	0
601.66	0
601.662	0
601.664	0
601.686	0
601.689	0
601.691	0
601.693	0
601.695	3871.89
601.697	11993.6
601.7	20290.8
601.702	22983.5
601.704	17746.2
601.706	8693.4
601.708	3882.45
601.711	7137.55
601.713	13214.9
601.715	17508.4
601.717	17964.2
601.72	14908.8
601.722	10113.6
601.724	6105.96
601.726	3680.94
601.728	3849.49
601.731	5043.69
601.733	5253.25
601.735	3489.93
601.737	2592.54
601.739	4012.45
601.742	6374.39
601.744	6560.32
601.746	4269.46
601.748	2340.76
601.751	3261.81
601.753	11132.3
601.755	21054.6
601.757	33023.2
601.759	26407.4
601.762	17550.7
601.764	7505.71
601.766	3231.07
601.768	2767.75
601.77	6724.18
601.773	8219.69
601.775	7264.33
601.777	4832.31
601.779	2809.05
601.782	3115.28
601.784	3483.2
601.786	3072.6
601.788	1882.61
601.79	1.06014
601.793	1098.68
601.795	4248.68
601.797	8732.46
601.799	15062.8
601.801	18671.2
601.804	18525.2
601.806	14784.6
601.808	9182.36
601.81	3245.33
601.813	1565.08
601.815	3612.84
601.817	9082.02
601.819	15300.8
601.821	19265.1
601.824	18061.9
601.826	12531.9
601.828	5814.36
601.83	3804.62
601.832	3523.18
601.835	3737.49
601.837	2708.85
601.839	1252.26
601.841	0.686482
601.844	0
601.846	0
601.848	0
601.85	1366.64
601.852	3599.54
601.855	5518.43
601.857	5492.97
601.859	3425.13
601.861	2676.67
601.864	7816.12
601.866	16308.2
601.868	21988.3
601.87	20191.9
601.872	12261.6
601.875	3849.17
601.877	2.22802
601.879	2231.43
601.881	3465.55
601.883	3576.39
601.886	2562.07
601.888	1108.45
601.89	0.635392
601.892	2134.23
601.895	6082.96
601.897	12537.6
601.899	17351.8
601.901	19838.2
601.903	18202
601.906	15751.8
601.908	16741.6
601.91	18951.1
601.912	20324.7
601.914	16639.5
601.917	9469.35
601.919	2634.41
601.921	1.73625
601.923	0
601.926	0
601.928	0
601.93	0
601.932	0
601.934	0
601.937	0
601.939	932.285
601.941	5108.99
601.943	8824.39
601.946	11762.4
601.948	13418.2
601.95	12804.8
601.952	11036.3
601.954	7241.66
601.957	6015.28
601.959	7677.94
601.961	11517.8
601.963	16380.7
601.965	17580.9
601.968	15196.3
601.97	15617.7
601.972	20021.2
601.974	27912.4
601.977	35369
601.979	36018.7
601.981	30048
601.983	20778.2
601.985	10662.9
601.988	4545.46
601.99	2.6944
601.992	0
601.994	0
601.996	4164.96
601.999	9884.33
602.001	19177
602.003	25566.9
602.005	28150.9
602.008	28869.7
602.01	27076.6
602.012	25831.1
602.014	21088.6
602.016	15981.5
602.019	10765.6
602.021	6512.58
602.023	3449.2
602.025	1026.55
602.028	0.627197
602.03	2114.22
602.032	4744.34
602.034	7068.6
602.036	7455.54
602.039	5559.86
602.041	2672.73
602.043	504.831
602.045	0.308232
602.047	0
602.05	0
602.052	0
602.054	0
602.059	0
602.061	0
602.063	0
602.065	0
602.067	2722.28
602.07	3780.23
602.072	6609.28
602.074	11728.4
602.076	15139.4
602.079	13184.3
602.081	9826.12
602.083	6872.07
602.085	10719.5
602.087	21510.8
602.09	31635.2
602.092	35178
602.094	28520.5
602.096	21444.3
602.098	17018.2
602.101	15090
602.103	13858.9
602.105	8917.66
602.107	3941.99
602.11	2.55805
602.112	0
602.114	0
602.116	1197.09
602.118	3643.25
602.121	5652.46
602.123	5801.26
602.125	4018.48
602.127	1624.11
602.13	1.04355
602.132	0
602.134	0
602.136	0
602.138	0
602.149	0
602.152	0
602.154	0
602.156	0
602.158	2162.75
602.161	5334.22
602.163	8399.64
602.165	9266.76
602.167	7347.39
602.169	4107.38
602.172	1479.11
602.174	2040.76
602.176	3624.68
602.178	4962.54
602.181	6311.05
602.183	9089.04
602.185	12161.6
602.187	14716.7
602.189	13618.9
602.192	12841.2
602.194	14586.2
602.196	20152
602.198	24178.4
602.2	22441.9
602.203	14911
602.205	10196.7
602.207	9178.53
602.209	10532.3
602.212	10464.5
602.214	10275.6
602.216	7558.58
602.218	4897.82
602.22	2133.58
602.223	2132.68
602.225	3700.12
602.227	3998.4
602.229	2789.4
602.232	1099.58
602.234	0.726582
602.236	0
602.238	0
602.24	0
602.243	4813.84
602.245	12990.3
602.247	21902.9
602.249	26042.8
602.251	21958.3
602.254	7533.79
602.256	19410.9
602.258	60732.5
602.26	117457
602.263	154510
602.265	128612
602.267	63954.1
602.269	22055.8
602.271	4440.81
602.274	1956.21
602.276	2762.61
602.278	3429.64
602.28	5616.26
602.283	15783.5
602.285	26819.3
602.287	29637.6
602.289	24684.6
602.291	17887.4
602.294	17318.7
602.296	23990.5
602.298	32013.7
602.3	40746.5
602.302	59585.8
602.305	93705.2
602.307	112648
602.309	105639
602.311	74926.6
602.314	40274.2
602.316	20960.9
602.318	19274.2
602.32	24124
602.322	27485.9
602.325	20463.8
602.327	8633.44
602.329	1625.41
602.331	991.684
602.334	3085.7
602.336	3781.32
602.338	2567.62
602.34	719.126
602.342	0.623022
602.345	0
602.347	0
602.349	0
602.351	793.244
602.354	3608.72
602.356	10982.5
602.358	18166.2
602.36	20872.1
602.362	17463.4
602.365	10476.8
602.367	3657.11
602.369	2.63795
602.371	0
602.373	0
602.376	0
602.378	0
602.38	0
602.382	0
602.385	0
602.387	1100.71
602.389	6450.33
602.391	13889.3
602.393	21873.3
602.396	25275
602.398	20557.8
602.4	18065.1
602.402	21785.9
602.405	27886.8
602.407	31566.2
602.409	27917.4
602.411	25156.8
602.413	24756.4
602.416	27089
602.418	27967.7
602.42	21965.4
602.422	12953.4
602.425	5102.24
602.427	5827.51
602.429	12431.9
602.431	20282
602.433	22821.9
602.436	18312.1
602.438	10042.9
602.44	2075.41
602.442	1.53462
602.444	0
602.447	0
602.449	0
602.451	0
602.478	0
602.48	0
602.482	0
602.484	0
602.487	1671.27
602.489	4371.12
602.491	7097.6
602.493	9706.19
602.496	9868.53
602.498	9120.63
602.5	8932.87
602.502	8869.13
602.504	7425.73
602.507	8569.23
602.509	8646.88
602.511	7665.92
602.513	9245.3
602.515	14233
602.518	16619.9
602.52	16179.9
602.522	20072.6
602.524	23696
602.527	26997.4
602.529	23915.5
602.531	23549.2
602.533	20346
602.535	14512.8
602.538	6163.87
602.54	1426.56
602.542	1.12005
602.544	0
602.547	0
602.549	0
602.551	0
602.569	0
602.571	0
602.573	0
602.575	0
602.578	2355.55
602.58	4972.93
602.582	6682.07
602.584	6294.48
602.587	4118.54
602.589	1616.23
602.591	1.27267
602.593	0
602.595	0
602.598	966.629
602.6	5640.92
602.602	11408.8
602.604	18110.4
602.607	20607.8
602.609	17158.2
602.611	10186
602.613	3196.89
602.615	1015.49
602.618	0.87199
602.62	0
602.622	0
602.624	0
602.626	0
602.629	2186.41
602.631	5230.45
602.633	7638.72
602.635	9152.96
602.638	9132.12
602.64	11012.2
602.642	16243.4
602.644	21908.3
602.646	23159.3
602.649	19448.1
602.651	12919.6
602.653	6189.02
602.655	1729.97
602.658	1.35566
602.66	0
602.662	0
602.664	0
602.666	0
602.669	0
602.671	0
602.673	0
602.675	940.046
602.678	3578.7
602.68	6900.09
602.682	8628.46
602.684	7459.2
602.686	6100.38
602.689	7734.41
602.691	7380.68
602.693	7130.37
602.695	6895.24
602.698	4602.57
602.7	10255.1
602.702	21902.4
602.704	32921.6
602.706	33700.2
602.709	26056.3
602.711	21289.4
602.713	16431.5
602.715	11780.4
602.718	7671.61
602.72	3845.9
602.722	1292.22
602.724	1.26675
602.726	0
602.729	934.712
602.731	2036.41
602.733	5432.14
602.735	11913
602.738	19905.2
602.74	19883.6
602.742	14208.1
602.744	12280.3
602.746	11389
602.749	12358.3
602.751	12725.7
602.753	14424.8
602.755	14692.7
602.757	15053.4
602.76	13357.6
602.762	10709.3
602.764	6559
602.766	4609.91
602.769	2575.04
602.771	744.065
602.773	0.621709
602.775	0
602.777	0
602.78	0
602.782	0
602.784	0
602.786	0
602.789	0
602.791	0
602.793	1489.31
602.795	3803.28
602.797	6150.63
602.8	7225.01
602.802	8465.12
602.804	8166.95
602.806	6832.54
602.809	5897.37
602.811	5889.51
602.813	7495.32
602.815	9946.29
602.817	10262.7
602.82	9652.66
602.822	9582.3
602.824	10954.9
602.826	12696.5
602.829	13420
602.831	11548.7
602.833	8556.82
602.835	5248.11
602.837	2417.91
602.84	2.01828
602.842	0
602.844	0
602.846	0
602.849	3071.87
602.851	9386.76
602.853	19671.1
602.855	29868.7
602.857	35236.3
602.86	37601.6
602.862	37877.9
602.864	38585.4
602.866	29957.4
602.869	18978
602.871	12657.7
602.873	10636.7
602.875	8136.67
602.877	5794.48
602.88	3010.11
602.882	1055.86
602.884	1.08112
602.886	0
602.889	0
602.891	0
602.893	1302.05
602.895	2942.93
602.897	3959.77
602.9	3576.95
602.902	2833.58
602.904	5700.41
602.906	15051.6
602.909	24900.4
602.911	31102.4
602.913	29338.4
602.915	20830.4
602.917	10344.8
602.92	2963.19
602.922	1058.52
602.924	0.929255
602.926	0
602.929	0
602.931	0
602.933	0
602.935	0
602.937	0
602.94	1706.68
602.942	6705.07
602.944	12600.8
602.946	18259.3
602.949	19677.4
602.951	16190.6
602.953	8669.98
602.955	2414.24
602.957	2.09421
602.96	0
602.962	0
602.964	0
602.966	4389.57
602.969	16803
602.971	45556.6
602.973	74690.7
602.975	83881.1
602.977	64886.7
602.98	36200.8
602.982	12541.5
602.984	3633.15
602.986	2976.6
602.989	3862.8
602.991	2816.32
602.993	807.82
602.995	1723.18
602.997	4627.79
603	7932.51
603.002	10869.6
603.004	12565.4
603.006	13133
603.009	13022.2
603.011	11538.1
603.013	8859.73
603.015	5428.23
603.017	2266.57
603.02	2.03914
603.022	0
603.024	0
603.026	0
603.029	0
603.031	1039.96
603.033	3224.16
603.035	7932.05
603.037	12105.3
603.04	13737
603.042	11596
603.044	6699.85
603.046	3083.68
603.049	880.877
603.051	0.791829
603.053	0
603.055	1465.82
603.057	3890.09
603.06	5990.04
603.062	8023.79
603.064	7466
603.066	5028.48
603.069	3627.12
603.071	2177.35
603.073	1.9626
603.075	600.716
603.077	3723.24
603.08	16810.7
603.082	41165.5
603.084	77745.1
603.086	106941
603.089	103564
603.091	69560.5
603.093	34634.3
603.095	16086.9
603.097	16482.9
603.1	21400.7
603.102	23589.3
603.104	19932.4
603.106	16590.6
603.109	14235.9
603.111	13131.9
603.113	8655.45
603.115	3184.79
603.117	3.12854
603.12	0
603.122	0
603.124	0
603.126	0
603.173	0
603.175	0
603.177	0
603.18	0
603.182	3842.94
603.184	10040.2
603.186	15429.6
603.189	14646.5
603.191	12241.6
603.193	24332.2
603.195	49127.2
603.197	91706.3
603.2	112175
603.202	106523
603.204	70179.2
603.206	32820.4
603.209	14101.7
603.211	4715.71
603.213	4329.02
603.215	16110.8
603.217	34667
603.22	77151.7
603.222	123955
603.224	155632
603.226	122031
603.229	62685.2
603.231	34522
603.233	76160
603.235	178532
603.237	289662
603.24	313566
603.242	199678
603.244	86488.1
603.246	6014.28
603.249	4344.12
603.251	17642.4
603.253	54884.3
603.255	120200
603.257	189433
603.26	229361
603.262	195048
603.264	125630
603.266	54383.4
603.269	31760.6
603.271	87335.3
603.273	159606
603.275	204413
603.277	151924
603.28	73221
603.282	22455.9
603.284	5780.51
603.286	4.74699
603.289	2824.13
603.291	21984.3
603.293	70438.3
603.295	135112
603.297	175387
603.3	139683
603.302	73265
603.304	27101.7
603.306	34353.6
603.309	63934.2
603.311	89222.7
603.313	70555.3
603.315	38447.7
603.318	15717.7
603.32	4635.46
603.322	3950.17
603.324	2558.8
603.326	4611.08
603.329	24825.5
603.331	62667
603.333	110162
603.335	126286
603.338	91033.2
603.34	47415.2
603.342	13524
603.344	2774.77
603.346	3624.37
603.349	4210.49
603.351	3295.42
603.353	2626.05
603.355	3658.97
603.358	8050.12
603.36	17433.2
603.362	17506.4
603.364	16397.1
603.366	25429.2
603.369	38469.3
603.371	44215.7
603.373	36142.4
603.375	19459.5
603.378	4088.99
603.38	4.04338
603.382	0
603.384	0
603.386	1056.78
603.389	4287.95
603.391	8873.87
603.393	11991.6
603.395	11075.7
603.398	7888.51
603.4	7794.26
603.402	19674.6
603.404	39080.1
603.406	54821.9
603.409	52353.4
603.411	34223.3
603.413	15862.1
603.415	12016.4
603.418	21571.2
603.42	35619.6
603.422	31755.3
603.424	21108.5
603.426	9379.81
603.429	2038.15
603.431	2.07332
603.433	0
603.435	0
603.438	0
603.44	0
603.442	0
603.444	0
603.447	1070.44
603.449	3772.98
603.451	7190.94
603.453	8397.7
603.455	7678.29
603.458	5418.27
603.46	3415.97
603.462	2757.6
603.464	1309.98
603.467	1.33681
603.469	0
603.471	0
603.473	0
603.475	0
603.48	0
603.482	0
603.484	0
603.487	0
603.489	1807.69
603.491	3966.69
603.493	5541.7
603.495	5446.57
603.498	3660.15
603.5	2435.36
603.502	4574.56
603.504	12963.8
603.507	23282
603.509	28281.8
603.511	28426.3
603.513	23836
603.515	17580.5
603.518	9521.3
603.52	4291.64
603.522	2238.93
603.524	6775.96
603.527	15850.2
603.529	28475.3
603.531	42882.4
603.533	46734.2
603.536	39473.1
603.538	25887.2
603.54	13867.2
603.542	4384.95
603.544	4.65871
603.547	0
603.549	0
603.551	0
603.553	0
603.56	0
603.562	0
603.564	0
603.567	0
603.569	1337.98
603.571	4069.98
603.573	7104.39
603.576	8584.15
603.578	7390.64
603.58	4347.4
603.582	2224.8
603.584	3027.56
603.587	6352.8
603.589	8858.43
603.591	8821.87
603.593	8405.9
603.596	7107.35
603.598	5703.7
603.6	8012.35
603.602	14368.7
603.604	23905.9
603.607	28320.3
603.609	26219
603.611	19277.9
603.613	13374.1
603.616	10335.6
603.618	8437.14
603.62	4815.87
603.622	1668.48
603.625	1.79603
603.627	1445.55
603.629	3889.51
603.631	6300.26
603.633	7738.56
603.636	10044.9
603.638	15930.9
603.64	21696.5
603.642	26098.8
603.645	25211
603.647	18913
603.649	11129.7
603.651	4742.52
603.653	5.10218
603.656	0
603.658	0
603.66	2605.98
603.662	4271.44
603.665	4517.02
603.667	3105
603.669	1059.99
603.671	1.16938
603.673	0
603.676	0
603.678	0
603.68	0
603.682	0
603.685	0
603.687	1833.47
603.689	6146.64
603.691	10470
603.694	11916.9
603.696	9729.6
603.698	7649.89
603.7	11388.8
603.702	21484.7
603.705	30035.1
603.707	35054.6
603.709	32553.5
603.711	24489
603.714	15379
603.716	8383.04
603.718	3149.14
603.72	1259.05
603.722	1.36755
603.725	0
603.727	0
603.729	0
603.731	0
603.734	0
603.736	2694.69
603.738	5146.61
603.74	6174.34
603.742	5131.27
603.745	2864.2
603.747	3.1573
603.749	2636.9
603.751	9362.62
603.754	17414.4
603.756	22124.3
603.758	20393.3
603.76	13099.3
603.763	6418.89
603.765	2430.09
603.767	2.93028
603.769	0
603.771	849.542
603.774	3047.56
603.776	5574.4
603.778	6754.61
603.78	5798.21
603.783	3387.78
603.785	1002.59
603.787	2173.49
603.789	4951.44
603.791	9705.77
603.794	13163.3
603.796	12485.4
603.798	10363.4
603.8	8941.11
603.803	9920.48
603.805	11384.4
603.807	10755.8
603.809	7515.97
603.812	3647.47
603.814	1044.38
603.816	1.16144
603.818	1436.43
603.82	2573.09
603.823	3186.1
603.825	2957.96
603.827	1925.01
603.829	2.18863
603.832	1891.09
603.834	3283.48
603.836	3739.74
603.838	2923.42
603.84	1444.4
603.843	1.6391
603.845	2729.65
603.847	8081.71
603.849	14154.3
603.852	17459
603.854	15866.7
603.856	8610.15
603.858	10334.4
603.86	22137.7
603.863	38162.6
603.865	46364.7
603.867	37795.8
603.869	23807.9
603.872	8489.43
603.874	2942.13
603.876	3.36113
603.878	719.653
603.881	2869.06
603.883	5467.79
603.885	6930.38
603.887	6287.52
603.889	3989.7
603.892	1471.07
603.894	1.95306
603.896	0
603.898	1888.59
603.901	3645.33
603.903	6939.07
603.905	15441.4
603.907	23696
603.909	28626.7
603.912	29178
603.914	22647.9
603.916	15777.2
603.918	12415.6
603.921	13165.7
603.923	15221.9
603.925	14704.7
603.927	10284.4
603.93	4868.14
603.932	842.566
603.934	0.962538
603.936	0
603.938	0
603.941	0
603.943	0
603.945	0
603.947	1708.59
603.95	4152.74
603.952	6086.01
603.954	6177.81
603.956	4441.78
603.958	4393.73
603.961	4842.99
603.963	5654.49
603.965	4080.49
603.967	4741.87
603.97	11839
603.972	35599.4
603.974	64786.5
603.976	83148.7
603.979	73999.1
603.981	48395.9
603.983	21483.9
603.985	5049.04
603.987	3364.69
603.99	7176.65
603.992	9369.52
603.994	8888.94
603.996	7346.27
603.999	5138.96
604.001	2964.53
604.003	2396.04
604.005	4490.4
604.007	7992.35
604.01	10688.6
604.012	9996.18
604.014	6430.22
604.016	2526.82
604.019	3.07317
604.021	0
604.023	0
604.025	0
604.028	0
604.054	0
604.057	0
604.059	0
604.061	0
604.063	995.701
604.065	3028.91
604.068	7571.14
604.07	12953.3
604.072	16176.3
604.074	14937.5
604.077	6919.86
604.079	3862.7
604.081	15046.1
604.083	38873.9
604.085	78767.2
604.088	109643
604.09	105014
604.092	78742.2
604.094	44737.5
604.097	20311.3
604.099	9751.49
604.101	16742.2
604.103	21702.1
604.106	26756.6
604.108	30414.3
604.11	29844.2
604.112	23877.3
604.114	14136.8
604.117	5916.38
604.119	40.3403
604.121	1920.04
604.123	4032.17
604.126	6451.31
604.128	7552.04
604.13	6272.02
604.132	3423.65
604.134	3848.77
604.137	5191.92
604.139	6628.69
604.141	5725.96
604.143	3009.38
604.146	325.197
604.148	0.392499
604.15	0
604.152	0
604.155	0
604.157	0
604.166	0
604.168	0
604.17	0
604.172	0
604.175	1092.43
604.177	3207.07
604.179	5060.78
604.181	5228.97
604.184	3530.84
604.186	1244.6
604.188	1440.04
604.19	5291.38
604.192	16062.9
604.195	29466.8
604.197	45373.8
604.199	56061.4
604.201	51935.6
604.204	37482.4
604.206	25061.4
604.208	17208.6
604.21	12197.1
604.212	9573.84
604.215	7278.88
604.217	7744.3
604.219	7899.42
604.221	10228.3
604.224	15613.2
604.226	21916.5
604.228	23846
604.23	18712.3
604.233	9817.12
604.235	8192.38
604.237	27600.5
604.239	61145.3
604.241	88140.2
604.244	88918.2
604.246	63731.7
604.248	32192.2
604.25	13520
604.253	13246.2
604.255	25796.7
604.257	37306.1
604.259	47206.3
604.262	57817.9
604.264	64249.2
604.266	57434.9
604.268	36243.2
604.27	15129.2
604.273	13225.4
604.275	34669.8
604.277	60135.2
604.279	67689.4
604.282	50407.1
604.284	23258.3
604.286	3478.37
604.288	4.45055
604.291	1072.59
604.293	2558.33
604.295	9380.47
604.297	25043
604.299	48132.3
604.302	56686.8
604.304	48563.7
604.306	35895.6
604.308	23510.5
604.311	19305.5
604.313	16592.1
604.315	11075.6
604.317	4297.39
604.319	5.43473
604.322	0
604.324	0
604.326	0
604.328	0
604.331	2763.95
604.333	10379.2
604.335	24776.9
604.337	37073
604.34	40175.5
604.342	31752.2
604.344	17290.7
604.346	5159.24
604.348	796.01
604.351	1.0095
604.353	0
604.355	0
604.357	0
604.36	1581.53
604.362	3927.23
604.364	6191.64
604.366	8727.06
604.369	9029.03
604.371	7701.38
604.373	6918.34
604.375	5832.22
604.377	4800.92
604.38	5031.66
604.382	6222.12
604.384	9455.55
604.386	10236.5
604.389	11219.8
604.391	9440.6
604.393	8546.27
604.395	10802
604.398	13491.5
604.4	17641.1
604.402	23129.2
604.404	34039.6
604.406	41964.1
604.409	44304.9
604.411	37840.6
604.413	27401.3
604.415	19279.4
604.418	21760.3
604.42	28580
604.422	32431.5
604.424	29986.9
604.427	20816.9
604.429	11322
604.431	3252.43
604.433	2617.62
604.435	3692.52
604.438	5810.66
604.44	6660.24
604.442	5498.75
604.444	3032.04
604.447	804.907
604.449	1.0515
604.451	0
604.453	1970.5
604.456	3606.49
604.458	3994.14
604.46	2837.02
604.462	1038.01
604.464	1.53996
604.467	0
604.469	0
604.471	0
604.473	0
604.491	0
604.493	0
604.496	0
604.498	0
604.5	4208.87
604.502	13954
604.505	25964.8
604.507	34984.6
604.509	35846.3
604.511	27476.5
604.513	14649.8
604.516	4487.31
604.518	3387.39
604.52	8241.24
604.522	17508.1
604.525	23386.5
604.527	24688.5
604.529	23293.9
604.531	18913.2
604.534	14424.6
604.536	8110.83
604.538	3662.57
604.54	974.885
604.542	1.29335
604.545	0
604.547	0
604.549	0
604.551	0
604.58	0
604.583	0
604.585	0
604.587	0
604.589	1974.79
604.592	4572.44
604.594	7674.87
604.596	10130.6
604.598	11510.7
604.6	11431.5
604.603	12508.1
604.605	12418.1
604.607	10555.1
604.609	7509.37
604.612	4089.89
604.614	1885.71
604.616	2.576
604.618	0
604.621	0
604.623	0
604.625	0
604.627	0
604.629	660.724
604.632	4633.42
604.634	13963.9
604.636	25425.9
604.638	31119.7
604.641	27057.9
604.643	18585.3
604.645	10327.7
604.647	7522.85
604.65	8077.8
604.652	7962.63
604.654	6182.36
604.656	3908.14
604.659	1414.76
604.661	1.91457
604.663	0
604.665	0
604.667	0
604.67	0
604.672	0
604.674	0
604.676	1574.18
604.679	3979.13
604.681	5878.96
604.683	5837.68
604.685	3839.49
604.688	1355.47
604.69	1.89945
604.692	0
604.694	0
604.696	0
604.699	2872.4
604.701	7537.67
604.703	10596.3
604.705	9716.75
604.708	7015.42
604.71	5410.66
604.712	6440.14
604.714	8672.5
604.717	11018.7
604.719	15333.7
604.721	17846.7
604.723	16748.4
604.725	11542.3
604.728	5523.82
604.73	1921.26
604.732	2.64417
604.734	0
604.737	0
604.739	0
604.741	0
604.743	5988.97
604.746	15397.8
604.748	25804.1
604.75	31213.6
604.752	29074.3
604.754	22741.4
604.757	15395.3
604.759	10376.9
604.761	8366.28
604.763	8911.68
604.766	8688.42
604.768	7769.04
604.77	4566.68
604.772	2690.3
604.775	3.73908
604.777	0
604.779	2466.92
604.781	3971.86
604.783	4246.89
604.786	3410.42
604.788	2198.29
604.79	3.05522
604.792	2602.74
604.795	7597.67
604.797	13370.7
604.799	20207.1
604.801	23208.4
604.804	20676.1
604.806	13733.3
604.808	9146.19
604.81	6929.49
604.812	11098.3
604.815	14830.8
604.817	15093.6
[truncated: 82,048 more rows]

## Sheet: hmC_hSMUG1
SPECTRUM - MS
MS248616ASC_Amer_Marraffini_dhmc_18_hSMUG1.raw
FTMS - p ESI Full ms [600.0000-1300.0000]
Scan #: 571-583
RT: 3.52-3.59
AV: 13
Data points: 83135
Mass	Intensity
594.033	0
594.035	0
594.037	0
594.039	0
599.987	0
599.989	0
599.991	0
599.993	0
599.996	1013.04
599.998	2577.15
600	4968.1
600.002	6657.36
600.004	7053.29
600.007	6105.94
600.009	4568.66
600.011	3622.52
600.013	4126.89
600.015	5677.11
600.018	6622.57
600.02	5882.64
600.022	4049.41
600.024	2140.11
600.026	1046.1
600.029	341.083
600.031	0.015306
600.033	0
600.035	0
600.037	0
600.04	0
600.073	0
600.075	0
600.077	0
600.079	0
600.082	534.499
600.084	1290.54
600.086	2800.29
600.088	4585.53
600.09	5791.09
600.093	5877.17
600.095	4623.76
600.097	2533.81
600.099	2181.13
600.101	4540.39
600.104	8366.91
600.106	9879
600.108	8895.95
600.11	7715.23
600.112	7803.43
600.115	7501.01
600.117	5482.35
600.119	3978.49
600.121	2070.64
600.123	456.557
600.126	0.033661
600.128	0
600.13	0
600.132	0
600.134	0
600.185	0
600.187	0
600.19	0
600.192	0
600.194	337.679
600.196	3448.83
600.198	8064.08
600.201	12326.7
600.203	13601.4
600.205	11254
600.207	6931.84
600.21	2736.03
600.212	1688.46
600.214	3259.44
600.216	6746.19
600.218	10044.8
600.221	10647.3
600.223	8003.94
600.225	3720.92
600.227	1158.14
600.229	0.132078
600.232	0
600.234	0
600.236	0
600.238	0
600.278	0
600.28	0
600.282	0
600.285	0
600.287	2234.87
600.289	5800.43
600.291	9267.3
600.293	11290.5
600.296	9920.14
600.298	6873.01
600.3	4677.75
600.302	5598.41
600.304	8216.51
600.307	11299
600.309	13618.5
600.311	13899.7
600.313	11959.6
600.315	8624.25
600.318	4682.54
600.32	2093.86
600.322	629.674
600.324	580.963
600.326	2537.86
600.329	4274.35
600.331	4700.06
600.333	3512.35
600.335	1590.04
600.338	0.230164
600.34	0
600.342	0
600.344	0
600.346	0
600.388	0
600.391	0
600.393	0
600.395	0
600.397	1063.12
600.399	1901.24
600.402	3587.49
600.404	6096.94
600.406	9141.18
600.408	10699.3
600.41	9685.13
600.413	7882.65
600.415	8205.82
600.417	10658.2
600.419	12876.8
600.421	13089.7
600.424	10430.7
600.426	7065.87
600.428	5426.95
600.43	4595.78
600.432	2952.55
600.435	775.663
600.437	0.170079
600.439	0
600.441	0
600.443	0
600.446	0
600.459	0
600.461	0
600.463	0
600.466	0
600.468	360.916
600.47	1780.95
600.472	3530.92
600.474	4518.43
600.477	4012.03
600.479	2435.08
600.481	889.072
600.483	0.206125
600.485	0
600.488	0
600.49	0
600.492	0
600.494	0
600.496	0
600.499	0
600.501	0
600.503	1041.23
600.505	2518.3
600.508	5017.18
600.51	6516.92
600.512	6617.36
600.514	5261.58
600.516	4303.74
600.519	3730.68
600.521	3955.01
600.523	2909.03
600.525	1160.98
600.527	2825.65
600.53	8106.91
600.532	13789.5
600.534	15904.8
600.536	12572.9
600.538	6110.09
600.541	1557.5
600.543	166.283
600.545	0.026647
600.547	0
600.549	0
600.552	0
600.554	0
600.567	0
600.569	0
600.572	0
600.574	0
600.576	718.332
600.578	1987.5
600.58	4359.02
600.583	5339.89
600.585	4718.26
600.587	2979
600.589	1197.46
600.591	0.236888
600.594	0
600.596	0
600.598	0
600.6	871.774
600.602	3006.63
600.605	6658.42
600.607	11791.3
600.609	14168.2
600.611	9914.11
600.614	6266.38
600.616	2568.91
600.618	375.882
600.62	0.07503
600.622	0
600.625	0
600.627	0
600.629	0
600.631	0
600.633	0
600.636	0
600.638	2228
600.64	6330.15
600.642	10518.9
600.644	12182.3
600.647	10257.5
600.649	6213.02
600.651	2490.32
600.653	244.15
600.656	0.052253
600.658	0
600.66	0
600.662	0
600.664	0
600.678	0
600.68	0
600.682	0
600.684	0
600.686	346.958
600.689	978.973
600.691	2304.29
600.693	4691.91
600.695	5634.6
600.697	3323.47
600.7	2566.79
600.702	2985.34
600.704	6060.68
600.706	9580.11
600.709	11995.4
600.711	10809.7
600.713	12197.4
600.715	11658.3
600.717	9371.59
600.72	8229.62
600.722	7830.27
600.724	7587.83
600.726	6384.56
600.728	3987.44
600.731	1452.41
600.733	204.322
600.735	0.047553
600.737	0
600.739	0
600.742	0
600.744	0
600.746	0
600.748	834.313
600.751	4442.12
600.753	10679.6
600.755	17246.4
600.757	19631.7
600.759	15980.6
600.762	9630.68
600.764	5022.96
600.766	4120.28
600.768	6193.87
600.77	6697.06
600.773	5026.94
600.775	2056.8
600.777	373.637
600.779	0.092765
600.781	0
600.784	0
600.786	0
600.788	0
600.79	0
600.793	0
600.795	851.829
600.797	1612.16
600.799	1717.32
600.801	1126.34
600.804	330.331
600.806	331.813
600.808	2282.59
600.81	5145.28
600.812	7092.46
600.815	6658.36
600.817	4165.49
600.819	997.087
600.821	0.303032
600.823	0
600.826	0
600.828	0
600.83	0
600.839	0
600.841	0
600.843	0
600.846	0
600.848	825.168
600.85	1888.38
600.852	2808.19
600.854	3146.2
600.857	4142.11
600.859	4845.98
600.861	7645.28
600.863	14550.6
600.865	18498.8
600.868	18160.3
600.87	13594.6
600.872	7533.07
600.874	3617.06
600.876	1184.35
600.879	0.388541
600.881	0
600.883	0
600.885	0
600.888	0
600.89	0
600.892	0
600.894	953.493
600.896	3068.7
600.899	5927.76
600.901	7915.72
600.903	8957.15
600.905	9105.65
600.907	8535.6
600.91	7679.42
600.912	7300.56
600.914	6092.46
600.916	4430.22
600.918	2770.42
600.921	2036.8
600.923	1879.28
600.925	2168.67
600.927	1551.38
600.93	522.647
600.932	806.725
600.934	2033.97
600.936	2941.66
600.938	2913
600.941	1988.68
600.943	797.25
600.945	0.236719
600.947	0
600.949	0
600.952	0
600.954	0
600.956	0
600.958	0
600.96	0
600.963	882.239
600.965	1653.03
600.967	2075.81
600.969	2391.72
600.972	2990.22
600.974	4796.07
600.976	10015.7
600.978	15552.2
600.98	17993.9
600.983	15453.6
600.985	9521.54
600.987	3591.9
600.989	1213.34
600.991	1176.81
600.994	1861.41
600.996	2041.04
600.998	1711.28
601	1914.68
601.003	1726.19
601.005	5430.87
601.007	8721.2
601.009	9784.2
601.011	8488.49
601.014	6010.5
601.016	6407.53
601.018	9208.01
601.02	11306.3
601.022	10566.2
601.025	7203.88
601.027	3235.78
601.029	560.422
601.031	0.186096
601.033	0
601.036	0
601.038	0
601.04	0
601.067	0
601.069	0
601.071	0
601.073	0
601.075	1001.59
601.078	3121.7
601.08	4101.23
601.082	3788.29
601.084	5303.19
601.087	8101.03
601.089	12241.5
601.091	17301.4
601.093	17757.9
601.095	14330.3
601.098	11048.2
601.1	9068.8
601.102	9756.91
601.104	10948
601.106	10764
601.109	9639.33
601.111	9309.71
601.113	9014.84
601.115	8293.86
601.117	5833.13
601.12	2753.27
601.122	557.171
601.124	0.203172
601.126	0
601.129	0
601.131	0
601.133	0
601.162	0
601.164	0
601.166	0
601.168	0
601.171	352.239
601.173	1873.74
601.175	3275.69
601.177	3632.57
601.179	3163.64
601.182	2700.28
601.184	2733.1
601.186	4453.25
601.188	7181.94
601.19	8752.73
601.193	8752.66
601.195	6813.8
601.197	4222.44
601.199	4961.73
601.202	7421.23
601.204	13607.5
601.206	21723
601.208	28231.6
601.21	27957.6
601.213	19794.8
601.215	10742.4
601.217	13854.3
601.219	32074.9
601.221	54942.6
601.224	69833.9
601.226	60303.3
601.228	40044.1
601.23	18589.3
601.233	9281.29
601.235	5254.42
601.237	10498.6
601.239	25139
601.241	51680.6
601.244	85887.2
601.246	87749.6
601.248	58333.8
601.25	22873.3
601.252	30662.3
601.255	100169
601.257	186858
601.259	245561
601.261	217089
601.263	133660
601.266	58617
601.268	21245.7
601.27	11298.4
601.272	6725.12
601.275	5351.55
601.277	19076.4
601.279	64052.8
601.281	105561
601.283	104384
601.286	65931.2
601.288	28627.2
601.29	8480.15
601.292	7412.97
601.294	10294.9
601.297	27144.3
601.299	93238
601.301	188387
601.303	279386
601.306	269816
601.308	179038
601.31	82376.4
601.312	33169.1
601.314	54465.8
601.317	105800
601.319	142543
601.321	125311
601.323	71533.3
601.325	20205.4
601.328	2241.21
601.33	1504.42
601.332	3814.6
601.334	3892.73
601.337	3553.78
601.339	3649.99
601.341	4212.77
601.343	3367.18
601.345	2558.76
601.348	6233.69
601.35	15071.6
601.352	38732.9
601.354	66796.6
601.356	83580.2
601.359	73991.5
601.361	44326.4
601.363	19599
601.365	4827.97
601.367	693.534
601.37	0.287412
601.372	0
601.374	0
601.376	0
601.379	0
601.381	0
601.383	2503.25
601.385	10340.3
601.387	32148.5
601.39	60262.7
601.392	79142.5
601.394	72896.8
601.396	45740.1
601.398	20344.4
601.401	5321.97
601.403	4192.33
601.405	9739.43
601.407	12349.3
601.41	12811.9
601.412	12704.8
601.414	11660.3
601.416	9501.95
601.418	7987.97
601.421	9636.37
601.423	18031.9
601.425	34974.9
601.427	57747.7
601.429	64644.1
601.432	45414.2
601.434	22297.9
601.436	7830.23
601.438	1649.19
601.441	1716.83
601.443	2231.66
601.445	2787.03
601.447	3617.27
601.449	4565
601.452	4736.37
601.454	3330.43
601.456	893.719
601.458	0.389366
601.46	4601.74
601.463	10282.7
601.465	14380.9
601.467	13761.4
601.469	8719.58
601.472	2502.72
601.474	1.15989
601.476	0
601.478	0
601.48	0
601.483	0
601.485	0
601.487	0
601.489	0
601.491	0
601.494	1425.26
601.496	5104.16
601.498	10818.4
601.5	14848.7
601.503	13936.3
601.505	9006.76
601.507	3120.12
601.509	3626.14
601.511	8563.35
601.514	13377.3
601.516	12281.1
601.518	9627.62
601.52	6762.17
601.522	4894.34
601.525	3523.7
601.527	7376
601.529	14104.2
601.531	24176.4
601.534	35456.1
601.536	33815.5
601.538	21030.8
601.54	10191.7
601.542	3161.18
601.545	266.166
601.547	0.126305
601.549	0
601.551	0
601.553	0
601.556	0
601.58	0
601.582	0
601.584	0
601.587	0
601.589	273.896
601.591	1566.85
601.593	3114.02
601.596	4359.43
601.598	5003.5
601.6	5593.81
601.602	8737.79
601.604	13534.8
601.607	16655.4
601.609	16433.5
601.611	13426.2
601.613	8407.25
601.615	4222.03
601.618	1670.34
601.62	0.81365
601.622	0
601.624	0
601.627	0
601.629	0
601.631	0
601.633	715.321
601.635	3401.38
601.638	7255.9
601.64	18005.9
601.642	32527.1
601.644	43954.8
601.646	45957.4
601.649	35768
601.651	21326.1
601.653	8852.41
601.655	3356.35
601.658	396.628
601.66	0.217806
601.662	0
601.664	0
601.666	0
601.669	0
601.689	0
601.691	0
601.693	0
601.695	0
601.697	360.881
601.7	633.443
601.702	702.179
601.704	539.225
601.706	1211.34
601.708	2407.75
601.711	3817.27
601.713	4276.22
601.715	3375.52
601.717	2079.97
601.72	1229.7
601.722	1511.84
601.724	2980.51
601.726	3818.07
601.728	3430.29
601.731	2101.67
601.733	710.337
601.735	0.368673
601.737	0
601.739	0
601.742	823.966
601.744	2172.42
601.746	3447.22
601.748	3810.12
601.751	4701.42
601.753	8878.4
601.755	14847.6
601.757	19860.5
601.759	18795.3
601.762	12326.2
601.764	4607.46
601.766	592.362
601.768	0.325959
601.77	0
601.773	0
601.775	0
601.777	0
601.784	0
601.786	0
601.788	0
601.79	0
601.793	481.179
601.795	1894.17
601.797	3859.21
601.799	6514.83
601.801	9157.07
601.804	12329.3
601.806	15603.9
601.808	17186.6
601.81	16381
601.813	13687.7
601.815	10385.4
601.817	7801.67
601.819	5357.13
601.821	4213.47
601.824	3253.98
601.826	2784.63
601.828	2818.64
601.83	2025.63
601.833	902.692
601.835	0.498217
601.837	0
601.839	0
601.841	0
601.844	768.19
601.846	1785.31
601.848	2904.26
601.85	3535.12
601.852	3827.13
601.855	3419.78
601.857	2692.98
601.859	3683.8
601.861	6326.63
601.864	15221.8
601.866	26254.9
601.868	35367.8
601.87	36177.4
601.872	26602
601.875	14061.3
601.877	5375.09
601.879	1430.51
601.881	0.812512
601.883	1976.73
601.886	3387.54
601.888	3995.36
601.89	3351.9
601.892	2511.71
601.895	4698.63
601.897	8508.42
601.899	11789.4
601.901	11554.9
601.903	8037.26
601.906	4620.22
601.908	4422.22
601.91	8284.42
601.912	14437
601.915	17847.8
601.917	13733.8
601.919	9518.6
601.921	4579.94
601.923	1045.39
601.926	0.603598
601.928	0
601.93	0
601.932	0
601.934	0
601.937	0
601.939	0
601.941	0
601.943	0
601.946	373.731
601.948	1932.58
601.95	3513.96
601.952	3901.35
601.954	2736.17
601.957	986.508
601.959	0.570288
601.961	0
601.963	0
601.965	0
601.968	1118.66
601.97	2731.56
601.972	5659.29
601.974	12071.9
601.977	23182.5
601.979	32807.8
601.981	30452.4
601.983	21806.7
601.985	10414.9
601.988	2614.85
601.99	1.63521
601.992	0
601.994	0
601.997	1056.62
601.999	3024.15
602.001	4884.4
602.003	5215.92
602.005	4938.97
602.008	5744.62
602.01	8189.81
602.012	10416.8
602.014	9955.61
602.016	6586.1
602.019	2353.3
602.021	1.50176
602.023	213.285
602.025	773.913
602.028	1454.14
602.03	1828.52
602.032	1634.04
602.034	1028.25
602.036	419.228
602.039	0.259164
602.041	0
602.043	0
602.045	0
602.047	0
602.065	0
602.067	0
602.07	0
602.072	0
602.074	442.483
602.076	1819.36
602.079	3558.48
602.081	4869.47
602.083	5266.13
602.085	5189.36
602.087	4535.9
602.09	6062.5
602.092	7745.77
602.094	9238.71
602.096	7947.53
602.098	6371.47
602.101	5720.81
602.103	8237.96
602.105	9035.6
602.107	7538.62
602.11	5902.74
602.112	5863.85
602.114	8466.49
602.116	10768
602.118	10643.2
602.121	8964.63
602.123	5713.62
602.125	4191.22
602.127	2913.48
602.13	2396.29
602.132	1918.34
602.134	1073.98
602.136	1480.99
602.138	1408.43
602.141	863.153
602.143	0.558748
602.145	0
602.147	0
602.149	248.66
602.152	1291.48
602.154	3218.88
602.156	5005.02
602.158	5351.82
602.161	4006.02
602.163	1991.05
602.165	529.839
602.167	0.342684
602.169	0
602.172	0
602.174	682.434
602.176	1507.15
602.178	2084.68
602.181	2030.11
602.183	1359.3
602.185	309.715
602.187	1595.77
602.189	3256.63
602.192	5347.75
602.194	7026.58
602.196	8603.58
602.198	10287.8
602.2	11148.3
602.203	12012
602.205	12264
602.207	12833.1
602.209	13937.4
602.212	14335.6
602.214	12443.6
602.216	7134.27
602.218	3933.2
602.22	6926.21
602.223	17321.3
602.225	29647.7
602.227	35615.9
602.229	30590.2
602.232	18364
602.234	7312.15
602.236	1736.23
602.238	952.946
602.24	2970.58
602.243	4481.46
602.245	8790.64
602.247	15474.3
602.249	19098.1
602.251	16674.7
602.254	12854.1
602.256	13678.9
602.258	38767.6
602.26	80005.3
602.263	112634
602.265	98135.1
602.267	54498.8
602.269	21926.6
602.271	5887
602.274	888.571
602.276	0.596854
602.278	883.054
602.28	7840.25
602.283	19860.2
602.285	31272.1
602.287	32105.7
602.289	23084.5
602.291	13213.7
602.294	9437.18
602.296	9210.7
602.298	9694.23
602.3	10408.7
602.303	30547.2
602.305	74781.3
602.307	118177
602.309	121341
602.311	83779.3
602.314	41244.4
602.316	15715.7
602.318	21201
602.32	38748.7
602.322	52198.7
602.325	42978.3
602.327	24973
602.329	8511.27
602.331	1320.08
602.334	0.928239
602.336	0
602.338	0
602.34	0
602.342	0
602.345	0
602.347	0
602.349	0
602.351	608.86
602.354	5313.62
602.356	13410.2
602.358	21164.9
602.36	22863.2
602.362	17230.6
602.365	8030.06
602.367	1579.39
602.369	1.11664
602.371	0
602.373	0
602.376	0
602.378	0
602.38	0
602.382	0
602.385	0
602.387	0
602.389	701.149
602.391	4261.98
602.393	9936.2
602.396	13938.5
602.398	13144.8
602.4	8723.83
602.402	4889.56
602.405	4965.27
602.407	5061.05
602.409	3658.78
602.411	2.58466
602.413	2799.4
602.416	8655.52
602.418	17608.7
602.42	23532.6
602.422	21235.1
602.425	16718.7
602.427	15993.8
602.429	15076.3
602.431	17993.1
602.433	16816
602.436	10935.4
602.438	3924
602.44	2.87838
602.442	0
602.445	0
602.447	0
602.449	0
602.451	0
602.453	0
602.456	0
602.458	0
602.46	800.216
602.462	1429.45
602.464	1575.09
602.467	1144.66
602.469	471.574
602.471	0.348287
602.473	0
602.476	872.251
602.478	1859.9
602.48	2516.25
602.482	2385.08
602.484	1567.25
602.487	604.856
602.489	0.443949
602.491	0
602.493	0
602.496	0
602.498	0
602.5	1229.91
602.502	4260.58
602.504	7900.77
602.507	10614.5
602.509	11077.8
602.511	9021.28
602.513	7556.76
602.516	7079.57
602.518	8371.45
602.52	9203.9
602.522	7885.49
602.524	7000.99
602.527	6659.72
602.529	10286.2
602.531	14894.7
602.533	16604.3
602.535	14182.7
602.538	9714.54
602.54	6296.63
602.542	4092.44
602.544	2422.66
602.547	1156.93
602.549	189.007
602.551	0.144051
602.553	0
602.555	0
602.558	0
602.56	0
602.575	0
602.578	0
602.58	0
602.582	0
602.584	848.477
602.587	1532.07
602.589	1822.11
602.591	1548.69
602.593	907.418
602.595	0.701992
602.598	0
602.6	670.488
602.602	1411.69
602.604	3116.84
602.607	6252.29
602.609	9771.67
602.611	12172.7
602.613	11869.8
602.615	8825.07
602.618	4660.27
602.62	898.142
602.622	0.691583
602.624	0
602.627	469.733
602.629	780.365
602.631	1104.57
602.633	2792.83
602.635	6604.04
602.638	12678.6
602.64	18197
602.642	20742.6
602.644	26264.5
602.646	29507.7
602.649	28855.7
602.651	22898.1
602.653	12769.9
602.655	7638.56
602.658	6781.01
602.66	6613.17
602.662	5509.75
602.664	3390.95
602.666	2427.59
602.669	2970
602.671	3473.05
602.673	2626.4
602.675	1060.5
602.678	391.875
602.68	1331.69
602.682	2054.04
602.684	2012.85
602.686	1824.72
602.689	1757
602.691	2169.82
602.693	2248.16
602.695	1706.87
602.698	958.76
602.7	414.25
602.702	0.328577
602.704	1417.99
602.706	5614.97
602.709	11736.7
602.711	16914.5
602.713	17707.2
602.715	14299.3
602.718	9525.06
602.72	6185.2
602.722	4057.82
602.724	2090.54
602.726	825.629
602.729	959.441
602.731	1580.64
602.733	1701.19
602.735	1234.38
602.738	507.331
602.74	0.408914
602.742	0
602.744	0
602.746	0
602.749	127.401
602.751	2104.46
602.753	9102.98
602.755	18902.1
602.758	30214.6
602.76	32199.6
602.762	25383.4
602.764	16685.5
602.766	8315.31
602.769	2251.81
602.771	1.89451
602.773	0
602.775	0
602.777	0
602.78	0
602.782	0
602.784	0
602.786	976.577
602.789	3181.31
602.791	5666.62
602.793	6940.13
602.795	6189.5
602.797	3993.01
602.8	1815.75
602.802	879.431
602.804	2076.74
602.806	5179.89
602.809	8645.28
602.811	11112.3
602.813	10920.2
602.815	8455.97
602.817	6056.94
602.82	4882.44
602.822	4887.71
602.824	4475.82
602.826	3759.77
602.829	3421.8
602.831	3327.01
602.833	3049.42
602.835	3091.14
602.837	3655.33
602.84	5537.17
602.842	6807.35
602.844	6517.62
602.846	4545.76
602.849	2277.11
602.851	649.489
602.853	0.542144
602.855	0
602.857	2005.17
602.86	4034.85
602.862	6526.35
602.864	11502.9
602.866	19286.4
602.869	28061.8
602.871	33186.7
602.873	30780
602.875	21715.8
602.877	11419.4
602.88	3799.74
602.882	438.457
602.884	0.378514
602.886	0
602.889	0
602.891	0
602.893	0
602.895	0
602.897	1417.75
602.9	3527.76
602.902	6643.48
602.904	8579.82
602.906	10048.2
602.909	12257.5
602.911	14764.3
602.913	16229.6
602.915	14346.9
602.917	9768.73
602.92	4700.46
602.922	2098.67
602.924	1.86556
602.926	0
602.929	0
602.931	0
602.933	0
602.96	0
602.962	0
602.964	0
602.966	0
602.969	1845.07
602.971	5534.95
602.973	10586.7
602.975	13733.4
602.977	15265
602.98	15584.7
602.982	16142.8
602.984	15637.6
602.986	12534.9
602.989	6795.23
602.991	1998.91
602.993	298.477
602.995	803.874
602.997	1766.57
603	2412.81
603.002	2265.63
603.004	1422.17
603.006	1151.86
603.009	3312.57
603.011	6512.49
603.013	8250.37
603.015	7277.93
603.017	4375.24
603.02	2026.21
603.022	1850.48
603.024	3782.09
603.026	6420.65
603.029	8995.21
603.031	12257.9
603.033	7841.54
603.035	4690.79
603.037	1847.45
603.04	1.66962
603.042	0
603.044	0
603.046	0
603.049	0
603.069	0
603.071	0
603.073	0
603.075	0
603.077	965.348
603.08	4254.26
603.082	9321.93
603.084	14540.9
603.086	17610.3
603.089	16683.1
603.091	14143
603.093	10662.5
603.095	7221.06
603.097	5482.84
603.1	4558.84
603.102	5469.32
603.104	8889.33
603.106	13352.8
603.109	18351
603.111	18264.6
603.113	15167.9
603.115	10877.6
603.117	8358.48
603.12	6974.82
603.122	6225.84
603.124	5452.43
603.126	3602.78
603.129	1495.3
603.131	1.39465
603.133	0
603.135	0
603.137	0
603.14	0
603.173	0
603.175	0
603.177	0
603.18	0
603.182	443.613
603.184	1661.44
603.186	2976.57
603.189	3695.5
603.191	5190.8
603.193	7262.25
603.195	14908.9
603.197	30877.9
603.2	45676.9
603.202	47806.3
603.204	35320.1
603.206	20130.3
603.209	10770.5
603.211	5155.16
603.213	2722.54
603.215	5616.8
603.217	12915.5
603.22	30203.8
603.222	64250.9
603.224	85634.7
603.226	74492.1
603.229	42851.4
603.231	25312.3
603.233	60610.9
603.235	155924
603.237	259903
603.24	302466
603.242	213508
603.244	105297
603.246	17497.6
603.249	319.721
603.251	4417.79
603.253	19995.8
603.255	63152
603.257	133029
603.26	196848
603.262	215129
603.264	169457
603.266	96534.8
603.269	40205
603.271	44327.3
603.273	98662
603.275	137066
603.278	117795
603.28	65595.4
603.282	24644.2
603.284	7858.73
603.286	4291.23
603.289	1557.7
603.291	20575.4
603.293	81553.8
603.295	154688
603.298	199369
603.3	167235
603.302	98159.7
603.304	42959.7
603.306	17310.1
603.309	20376.6
603.311	24055.6
603.313	19208.4
603.315	10239.5
603.318	6761.51
603.32	10130.7
603.322	11755.2
603.324	9705.68
603.326	7176.43
603.329	24131.3
603.331	73886.3
603.333	128421
603.335	155449
603.338	115963
603.34	62131.1
603.342	16656.8
603.344	7347.97
603.346	6455.74
603.349	6528.66
603.351	3733.64
603.353	1164.35
603.355	1.1415
603.358	0
603.36	0
603.362	0
603.364	6924.94
603.366	21048.9
603.369	39813
603.371	51079.8
603.373	47295.3
603.375	29583.6
603.378	11156.8
603.38	1908.61
603.382	657.079
603.384	1449.33
603.386	2400.02
603.389	2739.41
603.391	2994.46
603.393	2823.25
603.395	3496.82
603.398	4945.16
603.4	6861.12
603.402	11855.3
603.404	21245.6
603.406	30843
603.409	35623.2
603.411	30222.4
603.413	18128.5
603.415	9500.48
603.418	9466.23
603.42	13261.6
603.422	18164
603.424	17650.2
603.427	12939.8
603.429	7356.42
603.431	2470.84
603.433	1092.96
603.435	1.11454
603.438	897.579
603.44	5460.49
603.442	10490.4
603.444	13279.1
603.447	11385.8
603.449	5964.21
603.451	1202.23
603.453	1.25681
603.455	0
603.458	679.895
603.46	2673.44
603.462	4448.62
603.464	5559.76
603.467	5851.83
603.469	5289.22
603.471	3852.87
603.473	2753.18
603.475	1465.44
603.478	599.801
603.48	502.164
603.482	1396.52
603.484	2430.72
603.487	2469.82
603.489	2727.55
603.491	4319.61
603.493	7145.88
603.495	9164.2
603.498	9561.39
603.5	8568.45
603.502	7930.3
603.504	8605.34
603.507	9688.61
603.509	9307.38
603.511	8167.62
603.513	6909.57
603.516	6529.05
603.518	6136.58
603.52	4614.07
603.522	3409.13
603.524	4359.37
603.527	9449.13
603.529	18977.8
603.531	27201.3
603.533	29550.1
603.536	23071.4
603.538	14072.9
603.54	7572.59
603.542	4220.2
603.544	2333.27
603.547	940.538
603.549	0.986824
603.551	0
603.553	0
603.556	0
603.558	0
603.587	0
603.589	0
603.591	0
603.593	0
603.596	646.518
603.598	2107.8
603.6	4026.95
603.602	5486.44
603.605	6048.52
603.607	5835.44
603.609	6646.41
603.611	7598.86
603.613	7695.94
603.616	6798.54
603.618	6108.66
603.62	5962.72
603.622	5694.86
603.625	3852.55
603.627	2860.52
603.629	3145.19
603.631	4844.69
603.633	6642.39
603.636	5201.61
603.638	6607.47
603.64	11690.9
603.642	21211.1
603.645	29098.8
603.647	28329.6
603.649	21318.1
603.651	9392.08
603.653	3843.19
603.656	2437.71
603.658	2064.43
603.66	1679.55
603.662	805.03
603.665	0.868522
603.667	0
603.669	0
603.671	0
603.674	0
603.687	0
603.689	0
603.691	0
603.694	0
603.696	718.157
603.698	1716.09
603.7	2719.36
603.702	3671.21
603.705	4962.02
603.707	8082.47
603.709	12569.2
603.711	17872.8
603.714	19299
603.716	14698.6
603.718	8481.39
603.72	5211.84
603.722	4553
603.725	4002.3
603.727	3374.77
603.729	1980.8
603.731	667.61
603.734	0.727877
603.736	0
603.738	0
603.74	0
603.743	548.618
603.745	2257.07
603.747	4985.48
603.749	9182.25
603.751	15583.1
603.754	24054.2
603.756	32979.7
603.758	29089.8
603.76	20920.7
603.763	10325.1
603.765	2610.41
603.767	2.90372
603.769	0
603.771	0
603.774	0
603.776	0
603.78	0
603.783	0
603.785	0
603.787	0
603.789	616.696
603.791	1911.18
603.794	2549.05
603.796	3067.54
603.798	3192.44
603.8	3092.52
603.803	2662.35
603.805	3180.57
603.807	4047.56
603.809	10538.6
603.812	17098.2
603.814	19105.1
603.816	14669.5
603.818	8702.56
603.82	3418.47
603.823	1410.01
603.825	1.58126
603.827	0
603.829	0
603.832	0
603.834	0
603.836	0
603.838	0
603.84	0
603.843	0
603.845	448.323
603.847	2265.14
603.849	4422.3
603.852	5855.64
603.854	5943.26
603.856	5174.38
603.858	6366.7
603.861	10494.2
603.863	15497.1
603.865	18972.8
603.867	20963.3
603.869	20370.3
603.872	18108.4
603.874	14022.6
603.876	8371.5
603.878	3596.66
603.881	511.058
603.883	0.576674
603.885	0
603.887	0
603.889	0
603.892	0
603.894	0
603.896	0
603.898	0
603.901	0
603.903	1328.18
603.905	4870.05
603.907	8960.65
603.91	11265.2
603.912	10025.9
603.914	6118.04
603.916	2220.73
603.918	320.187
603.921	825.883
603.923	3186.4
603.925	4673.96
603.927	4080.58
603.93	2131.34
603.932	1.1282
603.934	0
603.936	0
603.938	462.468
603.941	1830.76
603.943	3357.07
603.945	3946.7
603.947	3111.69
603.95	1511.01
603.952	1.7541
603.954	734.044
603.956	1362.17
603.959	1640.94
603.961	1346.71
603.963	666.901
603.965	0.772259
603.967	1568.27
603.97	3895.13
603.972	6161.65
603.974	7435.13
603.976	8687.8
603.979	10735.2
603.981	12717.7
603.983	12860.3
603.985	10879.9
603.987	7395.7
603.99	4551.23
603.992	3984.25
603.994	4216.93
603.996	5531.94
603.999	6615.29
604.001	6832.77
604.003	5277.54
604.005	4298.34
604.008	5459.86
604.01	7490.52
604.012	9642.88
604.014	9369.08
604.016	8536.8
604.019	8126.38
604.021	8408.36
604.023	8574.67
604.025	6882.79
604.028	3675.3
604.03	1055.55
604.032	1.24933
604.034	0
604.036	0
604.039	0
604.041	0
604.052	0
604.054	0
604.057	0
604.059	0
604.061	994.589
604.063	1922.99
604.065	2321.5
604.068	1900.51
604.07	1036.33
604.072	1307.48
604.074	2036.84
604.077	2083.17
604.079	1691.67
604.081	3222.36
604.083	14025.7
604.085	28901.2
604.088	39899.8
604.09	40861.4
604.092	30733.1
604.094	18802.1
604.097	9814.15
604.099	5342.03
604.101	3008.37
604.103	3556.16
604.106	4532.6
604.108	5187.3
604.11	6567.74
604.112	7262.29
604.114	5977.95
604.117	3483.42
604.119	1056.87
604.121	1.28289
604.123	0
604.126	0
604.128	0
604.13	0
604.148	0
604.15	0
604.152	0
604.155	0
604.157	811.321
604.159	1461.69
604.161	1702.01
604.163	1402.58
604.166	758.633
604.168	0.929519
604.17	0
604.172	0
604.175	0
604.177	0
604.179	0
604.181	0
604.184	1389.4
604.186	2837.02
604.188	3971.61
604.19	4786.98
604.192	5689.31
604.195	9972.31
604.197	17842
604.199	26489
604.201	29888.1
604.204	25873
604.206	18068.7
604.208	10014.8
604.21	4024.71
604.213	1399.46
604.215	2603.58
604.217	5433.29
604.219	9287
604.221	11932.5
604.224	15081.9
604.226	19816.4
604.228	23017.3
604.23	21572.1
604.233	15391.4
604.235	11285.7
604.237	26352.1
604.239	58562.3
604.241	90814.2
604.244	91809.4
604.246	64629.2
604.248	32114.5
604.25	14637.8
604.253	7083.02
604.255	10604.4
604.257	20769.7
604.259	29343.3
604.262	42941
604.264	54849.2
604.266	54745.6
604.268	38062.5
604.27	18246.9
604.273	9795.72
604.275	20119.8
604.277	37989
604.279	44620.8
604.282	35481.8
604.284	19014.2
604.286	6861.5
604.288	1002.63
604.291	403.157
604.293	2663.85
604.295	8804.35
604.297	22188.7
604.299	38519.2
604.302	46824.5
604.304	40020.9
604.306	24256
604.308	11951.6
604.311	11748.1
604.313	18380.6
604.315	22861.4
604.317	20105
604.32	14738.4
604.322	9587.55
604.324	6797.12
604.326	4792.22
604.328	4020.05
604.331	6210.35
604.333	12493.5
604.335	23198.2
604.337	32002.6
604.34	32229.1
604.342	23294.1
604.344	11158.4
604.346	3078.56
604.348	300.712
604.351	0.3804
604.353	0
604.355	0
604.357	0
604.36	0
604.362	1092.57
604.364	2764.08
604.366	4559.74
604.369	7093.94
604.371	8917.98
604.373	9670.91
604.375	8743.78
604.377	6039.14
604.38	3098.04
604.382	510.46
604.384	0.648528
604.386	0
604.389	0
604.391	0
604.393	0
604.395	1163.91
604.398	2188.59
604.4	2996.29
604.402	3377.12
604.404	6457.66
604.406	10988.3
604.409	15912.7
604.411	18300.7
604.413	16135.9
604.415	11408.2
604.418	9387.76
604.42	12503.1
604.422	17213.6
604.424	19096.2
604.427	15825.5
604.429	8957.26
604.431	3479.69
604.433	827.715
604.435	1.0821
604.438	0
604.44	1084.79
604.442	3429.08
604.444	5152.21
604.447	5599.85
604.449	4412.72
604.451	2305.18
604.453	316.915
604.456	0.430454
604.458	408.741
604.46	1445.02
604.462	2226.99
604.464	2108.65
604.467	1177.93
604.469	1.54784
604.471	0
604.473	0
604.476	1239.95
604.478	2928.69
604.48	4190.07
604.482	4083.79
604.485	2712.04
604.487	1125.33
604.489	1.51083
604.491	0
604.493	0
604.496	667.983
604.498	1782.27
604.5	3253.29
604.502	4911.38
604.505	5776.13
604.507	6849.5
604.509	8490.02
604.511	9688.65
604.514	8544.47
604.516	6213.97
604.518	3611.97
604.52	2268.69
604.522	3202.25
604.525	4335.93
604.527	6072.5
604.529	10142.5
604.531	17435.6
604.534	23486.3
604.536	24179.4
604.538	18936.1
604.54	12928
604.543	6623.21
604.545	2123.19
604.547	2.83881
604.549	0
604.551	1258.47
604.554	2218.63
604.556	2710.38
604.558	2303.85
604.56	1620.05
604.563	780.11
604.565	1237.32
604.567	1915.12
604.569	2439.83
604.572	2515.05
604.574	2072.8
604.576	1273.58
604.578	437.361
604.58	0.582205
604.583	0
604.585	0
604.587	0
604.589	0
604.592	0
604.594	0
604.596	0
604.598	1600.78
604.601	5073.1
604.603	9295.16
604.605	11949.6
604.607	11461.7
604.609	8101.48
604.612	4533.39
604.614	3231.08
604.616	3405.22
604.618	4126.86
604.621	3759.24
604.623	2498.85
604.625	1127.1
604.627	732.218
604.63	1812.53
604.632	3324.63
604.634	5334.96
604.636	6696.18
604.638	8833.21
604.641	11973.2
604.643	15778
604.645	18429
604.647	15631.6
604.65	10233
604.652	4263.77
604.654	2035.47
604.656	547.518
604.659	0.750051
604.661	477.659
604.663	2368.62
604.665	5281.87
604.667	7220.61
604.67	6673.84
604.672	4147.58
604.674	1539.48
604.676	269.657
604.679	0.365704
604.681	0
604.683	0
604.685	0
604.688	0
604.69	0
604.692	515.149
604.694	2087.39
604.696	4558.1
604.699	6405.41
604.701	6237.39
604.703	4853.26
604.705	4773.69
604.708	7926.36
604.71	11247.1
604.712	12246.5
604.714	10131.8
604.717	6523.27
604.719	3842.57
604.721	1849.2
604.723	495.799
604.725	1124.1
604.728	2587.79
604.73	3837.32
604.732	4173.62
604.734	3500
604.737	2993.56
604.739	2513.07
604.741	2275.38
604.743	5566.42
604.746	9349.81
604.748	12765
604.75	14949.4
604.752	14834.3
604.754	15233.2
604.757	17715.1
604.759	19901.1
604.761	19130.7
604.763	15968
604.766	10303.1
604.768	4965.47
604.77	1374.21
604.772	1.92798
604.775	0
604.777	0
604.779	0
604.781	0
604.783	0
604.786	715.633
604.788	1572.14
604.79	2215.55
604.792	2309.72
604.795	1808.52
604.797	1960.05
604.799	2986.79
604.801	6576.34
604.804	9822.68
604.806	10651.3
604.808	8602.2
604.81	6137.6
604.813	4689.47
604.815	3524.77
604.817	2555.66
604.819	1771.85
604.821	1880.87
604.824	3091.21
604.826	4963.64
604.828	5821.79
604.83	5161.16
604.833	3539.95
604.835	1945.03
604.837	2.74925
604.839	0
604.842	0
604.844	0
604.846	0
604.848	0
604.85	631.408
604.853	1823.31
604.855	4229.51
[truncated: 81,143 more rows]

## Sheet: hmC_Brig1
SPECTRUM - MS
MS248616ASC_Amer_Marraffini_dhmc_18_Brig1.raw
FTMS - p ESI Full ms [600.0000-1300.0000]
Scan #: 399-419
RT: 2.45-2.56
AV: 21
Data points: 86573
Mass	Intensity
594.033	0
594.035	0
594.037	0
594.039	0
599.985	0
599.987	0
599.989	0
599.991	0
599.993	440.466
599.996	1102.51
599.998	1650.7
600	1731.57
600.002	1917.26
600.004	2100.8
600.007	2341.51
600.009	2649.26
600.011	2149.04
600.013	1183.27
600.015	351.708
600.018	0.081385
600.02	0
600.022	0
600.024	0
600.026	0
600.066	0
600.068	0
600.071	0
600.073	0
600.075	271.659
600.077	827.952
600.079	1661
600.082	2208.38
600.084	3209.26
600.086	4770.46
600.088	6211.57
600.09	6722.85
600.093	5192.3
600.095	2372.67
600.097	927.531
600.099	1591.21
600.101	3833.36
600.104	5634.37
600.106	5513.53
600.108	4631.34
600.11	4893.08
600.112	7212.74
600.115	9525.4
600.117	9009.67
600.119	6034.68
600.121	2650.69
600.123	594.112
600.126	0.04708
600.128	0
600.13	0
600.132	0
600.135	0
600.187	0
600.19	0
600.192	0
600.194	0
600.196	194.033
600.198	1579.95
600.201	3634.79
600.203	5313.05
600.205	6006.89
600.207	5000.25
600.21	3939.67
600.212	4129.16
600.214	5786.52
600.216	6920.04
600.218	5896.65
600.221	3749.66
600.223	1452.13
600.225	249.939
600.227	0.028876
600.229	0
600.232	0
600.234	0
600.236	0
600.282	0
600.285	0
600.287	0
600.289	0
600.291	511.077
600.293	895.358
600.296	1025
600.298	1004.14
600.3	1722.97
600.302	2924
600.304	4824.91
600.307	5739.6
600.309	5464.56
600.311	4609.8
600.313	3127.56
600.315	2182.55
600.318	1411.85
600.32	1271.31
600.322	798.359
600.324	274.189
600.327	0.06968
600.329	0
600.331	0
600.333	0
600.335	753.863
600.338	1771.12
600.34	3363.39
600.342	3742.5
600.344	2960.79
600.346	1585.02
600.349	333.59
600.351	0.053013
600.353	0
600.355	0
600.357	0
600.36	0
600.386	0
600.388	0
600.391	0
600.393	0
600.395	361.136
600.397	965.966
600.399	1514.28
600.402	1629.33
600.404	1212.94
600.406	560.666
600.408	708.092
600.41	1174.32
600.413	2592.81
600.415	3987.99
600.417	4878.51
600.419	4797
600.421	4160.68
600.424	3147.99
600.426	2575.76
600.428	2006.01
600.43	1444.25
600.432	648.469
600.435	0.105605
600.437	0
600.439	0
600.441	0
600.444	0
600.479	0
600.481	0
600.483	0
600.485	0
600.488	423.511
600.49	944.785
600.492	1406.72
600.494	1621.77
600.497	2169.83
600.499	3257.57
600.501	3884.38
600.503	4122.48
600.505	3801.59
600.508	3661.28
600.51	2889.94
600.512	2611.17
600.514	2942.26
600.516	3682.99
600.519	3901.2
600.521	3760.02
600.523	2813.4
600.525	2068.22
600.527	2355.27
600.53	4212.71
600.532	6047.71
600.534	6545.81
600.536	5124.27
600.538	2694.34
600.541	602.283
600.543	0.131483
600.545	0
600.547	0
600.55	0
600.552	0
600.565	0
600.567	0
600.569	0
600.572	0
600.574	725.704
600.576	1410.55
600.578	1718.34
600.58	1415.7
600.583	741.915
600.585	0.163157
600.587	0
600.589	0
600.591	0
600.594	0
600.596	0
600.598	244.673
600.6	1232.13
600.603	2281.8
600.605	2841.73
600.607	2516.19
600.609	1584.65
600.611	593.972
600.614	256.043
600.616	0.093299
600.618	0
600.62	596.956
600.622	976.111
600.625	1137.06
600.627	1006.23
600.629	674.115
600.631	804.95
600.633	1048.31
600.636	1470.72
600.638	1789.17
600.64	2559.68
600.642	3700.22
600.644	4474.5
600.647	5796.93
600.649	6003.59
600.651	5145.58
600.653	3575.2
600.656	1865.55
600.658	683.83
600.66	0.160961
600.662	0
600.664	0
600.667	0
600.669	0
600.675	0
600.678	0
600.68	0
600.682	0
600.684	712.229
600.686	1051.18
600.689	1098.12
600.691	814.811
600.693	370.935
600.695	0.171601
600.698	0
600.7	759.402
600.702	2090.35
600.704	3572.99
600.706	4206.34
600.709	3522.25
600.711	2007.5
600.713	755.553
600.715	875.395
600.717	1485.84
600.72	1661.43
600.722	1256.56
600.724	566.385
600.726	0.148703
600.728	0
600.731	0
600.733	0
600.735	0
600.737	0
600.739	628.556
600.742	1118.45
600.744	1164.81
600.746	822.439
600.748	1314.64
600.751	2336.95
600.753	4650.15
600.755	6421.2
600.757	5887.53
600.759	2738.4
600.762	1066.58
600.764	255.093
600.766	0.08732
600.768	0
600.77	0
600.773	0
600.775	0
600.784	0
600.786	0
600.788	0
600.79	0
600.793	637.714
600.795	1375.15
600.797	2307.81
600.799	3579.9
600.801	4576.45
600.804	4842.61
600.806	5956.63
600.808	6509.13
600.81	6425.38
600.812	5391.3
600.815	3619.29
600.817	1737.22
600.819	405.602
600.821	0.108196
600.823	0
600.826	0
600.828	0
600.83	0
600.839	0
600.841	0
600.843	0
600.846	0
600.848	281.712
600.85	1051.54
600.852	2033.98
600.854	2558.18
600.857	2594.8
600.859	2845.3
600.861	3925.05
600.863	5939.3
600.865	9262.71
600.868	8248.58
600.87	6480.25
600.872	3657.88
600.874	1459.35
600.877	0.442354
600.879	459.776
600.881	1050.11
600.883	1382.04
600.885	1158.31
600.888	537.193
600.89	0.158923
600.892	0
600.894	417.183
600.896	1233.19
600.899	1941.9
600.901	2003
600.903	1705.79
600.905	1744.68
600.907	1607.41
600.91	1602.99
600.912	1180.58
600.914	1054.81
600.916	1141.86
600.919	1682.43
600.921	1696.63
600.923	1839.19
600.925	1667.44
600.927	1459.99
600.93	1639.49
600.932	1574.86
600.934	990.002
600.936	814.767
600.938	442.98
600.941	0.199567
600.943	0
600.945	0
600.947	412.222
600.949	1285.16
600.952	2505.2
600.954	3378.41
600.956	3276.05
600.958	2498.1
600.961	1750.17
600.963	1573.66
600.965	3621.61
600.967	5656.07
600.969	6489
600.972	6381.89
600.974	6154.3
600.976	6358.92
600.978	6468.88
600.98	5051.71
600.983	2907.28
600.985	790.34
600.987	382.425
600.989	0.17092
600.991	0
600.994	0
600.996	0
600.998	0
601	0
601.003	0
601.005	0
601.007	398.99
601.009	1121.16
601.011	1866.24
601.014	2109.46
601.016	1649.41
601.018	833.31
601.02	220.236
601.022	0.076499
601.025	0
601.027	0
601.029	0
601.031	0
601.06	0
601.062	0
601.064	0
601.067	0
601.069	400.35
601.071	1138.17
601.073	1781.87
601.075	2694.53
601.078	3358.29
601.08	3862.32
601.082	4144.14
601.084	4276.45
601.087	4546.6
601.089	5430.85
601.091	5915.44
601.093	4890.86
601.095	3750.88
601.098	3444.99
601.1	4533.42
601.102	6637.81
601.104	7503.91
601.106	6206
601.109	3528.29
601.111	1223.07
601.113	319.941
601.115	654.396
601.118	1479.01
601.12	2089.18
601.122	2070.15
601.124	1489.7
601.126	751.891
601.129	0.258779
601.131	1059.17
601.133	2343.61
601.135	3037.02
601.137	2367.92
601.14	2405.39
601.142	9903.93
601.144	29200.6
601.146	51263.8
601.148	63307.7
601.151	51054.2
601.153	29093.3
601.155	10177.1
601.157	1160.27
601.16	0.419495
601.162	0
601.164	0
601.166	0
601.168	300.946
601.171	1211.24
601.173	2475.13
601.175	3599.57
601.177	3763.74
601.179	3211.33
601.182	2699.7
601.184	2986.15
601.186	5073.02
601.188	6798.16
601.191	6623.62
601.193	5272.71
601.195	5245.06
601.197	7154.58
601.199	11683.6
601.202	18800.9
601.204	29805.8
601.206	41206.2
601.208	48453.9
601.21	37435.5
601.213	18039.8
601.215	11987.2
601.217	30612.3
601.219	74318
601.221	123666
601.224	141962
601.226	97867.8
601.228	47308.3
601.23	5822.71
601.233	970.639
601.235	12533.7
601.237	39454.5
601.239	78254.4
601.241	107352
601.244	105481
601.246	77215.3
601.248	46739.2
601.25	35377.6
601.252	89884.8
601.255	252733
601.257	441409
601.259	584820
601.261	481454
601.264	282778
601.266	105802
601.268	22132
601.27	2838.75
601.272	1036.89
601.275	17014.8
601.277	31620.4
601.279	55890
601.281	69653.1
601.283	60734.7
601.286	32513.5
601.288	10909.3
601.29	4315.06
601.292	5111.06
601.294	10169.4
601.297	23130.2
601.299	69150
601.301	126496
601.303	168791
601.306	144635
601.308	86727.3
601.31	29008.9
601.312	9976.28
601.314	34692.7
601.317	74003.7
601.319	97757.4
601.321	77778
601.323	38136.1
601.325	10372.2
601.328	5536.23
601.33	2790.35
601.332	2870.13
601.334	2594.52
601.337	1905.63
601.339	1800.63
601.341	2059.45
601.343	1666.7
601.345	858.76
601.348	1282.08
601.35	9108.21
601.352	25632
601.354	46467
601.356	58624.9
601.359	53178.6
601.361	34262.1
601.363	14731
601.365	3164.54
601.368	285.142
601.37	0.15181
601.372	0
601.374	0
601.376	0
601.379	0
601.381	0
601.383	4858.49
601.385	16915.8
601.387	37324.5
601.39	55202
601.392	57757
601.394	42384.3
601.396	20926.6
601.398	6659.56
601.401	4433.16
601.403	6414.8
601.405	9155.2
601.407	10164.6
601.41	9956.07
601.412	9544.04
601.414	9074.93
601.416	7585.19
601.418	6443.82
601.421	8143.4
601.423	16947.1
601.425	29681.1
601.427	38632.1
601.429	36047.3
601.432	23160.9
601.434	9943.3
601.436	1617.72
601.438	181.641
601.441	0.081069
601.443	0
601.445	0
601.447	0
601.449	0
601.452	0
601.454	0
601.456	0
601.458	0
601.46	706.502
601.463	2264.43
601.465	3417.05
601.467	3623.39
601.469	2834.86
601.472	1645.48
601.474	698.359
601.476	240.697
601.478	0.136199
601.48	0
601.483	0
601.485	0
601.487	0
601.489	0
601.491	497.186
601.494	1285.28
601.496	5164.95
601.498	10204.9
601.5	13371.5
601.503	12335.8
601.505	9177.55
601.507	5972.3
601.509	6135.28
601.511	6794.48
601.514	5559.14
601.516	3827.84
601.518	2178.85
601.52	2087.97
601.522	2687.92
601.525	2839.29
601.527	3082.38
601.529	5096.07
601.531	7288.78
601.534	8511.69
601.536	8188.49
601.538	6011.24
601.54	3596.85
601.542	2125.5
601.545	1786.41
601.547	987.388
601.549	269.928
601.551	0.166172
601.553	0
601.556	0
601.558	0
601.56	0
601.562	0
601.565	0
601.567	0
601.569	0
601.571	594.15
601.573	1158.04
601.576	1453.89
601.578	1238.73
601.58	660.866
601.582	731.608
601.584	1631.16
601.587	2491.62
601.589	2829.13
601.591	3505.75
601.593	4519.86
601.596	6592.01
601.598	8068
601.6	7399.45
601.602	6410.99
601.604	6114.73
601.607	6010
601.609	5252.64
601.611	4942.33
601.613	4709.92
601.615	4148.35
601.618	3950.29
601.62	4023.97
601.622	4935
601.624	5374.03
601.627	4648.5
601.629	2907.34
601.631	1335.29
601.633	687.269
601.635	1013.94
601.638	2024.06
601.64	4478.26
601.642	7265.94
601.644	8926.41
601.646	8544.34
601.649	6271.96
601.651	3215.34
601.653	1078.98
601.655	266.48
601.658	0.134932
601.66	520.437
601.662	1023.36
601.664	1250.28
601.666	1068.5
601.669	637.127
601.671	0.395113
601.673	0
601.675	0
601.677	0
601.68	0
601.684	0
601.686	0
601.689	0
601.691	0
601.693	196.759
601.695	1486.27
601.697	3957.37
601.7	6643.51
601.702	9205.65
601.704	11443.2
601.706	12214.4
601.708	10671.1
601.711	8390.08
601.713	5632.27
601.715	3674.57
601.717	2837.37
601.72	2770.47
601.722	2673.05
601.724	1754.51
601.726	646.098
601.728	0.355101
601.731	0
601.733	0
601.735	0
601.737	670.651
601.739	1818.51
601.742	2656.92
601.744	3330.93
601.746	3411.61
601.748	3392.63
601.751	4484.34
601.753	7707.37
601.755	10540.5
601.757	11790.3
601.759	9526.97
601.762	5654.45
601.764	2786.01
601.766	1232.61
601.768	1408.39
601.77	1342.75
601.773	1132.6
601.775	1017.64
601.777	638.47
601.779	0.340714
601.782	0
601.784	0
601.786	525.495
601.788	1276.82
601.79	2207.61
601.793	2923.21
601.795	2872.4
601.797	2019.54
601.799	961.639
601.802	477.892
601.804	0.282183
601.806	0
601.808	0
601.81	0
601.813	0
601.846	0
601.848	0
601.85	0
601.852	0
601.855	256.008
601.857	1701.89
601.859	3963.49
601.861	5597.35
601.864	5562.93
601.866	4126.62
601.868	2210.41
601.87	1396.41
601.872	597.545
601.875	79.0815
601.877	0.060445
601.879	0
601.881	0
601.883	0
601.886	0
601.888	0
601.89	0
601.892	487.479
601.895	1084.15
601.897	1664.69
601.899	2607.36
601.901	3519.42
601.903	4198.59
601.906	4324.01
601.908	4036.94
601.91	3298.53
601.912	2352.82
601.915	1478.35
601.917	590.39
601.919	0.374559
601.921	0
601.923	0
601.926	0
601.928	0
601.93	0
601.932	0
601.934	511.725
601.937	1245.48
601.939	1647
601.941	1636.5
601.943	1203.14
601.946	276.933
601.948	379.549
601.95	1016.88
601.952	2591.27
601.954	4152.47
601.957	5087.14
601.959	4946.35
601.961	3774.79
601.963	1973.52
601.965	959.059
601.968	1124.01
601.97	1765.08
601.972	3687.89
601.974	5270.15
601.977	6207.96
601.979	6025.25
601.981	4228.16
601.983	2363.11
601.985	1638.23
601.988	1562.79
601.99	1761.63
601.992	2094.91
601.994	2516.95
601.997	3626.35
601.999	5107.17
602.001	5669.15
602.003	5282.52
602.005	4050.9
602.008	2206.71
602.01	906.768
602.012	390.477
602.014	963.623
602.016	1305.04
602.019	1181.51
602.021	691.08
602.023	0.448112
602.025	310.164
602.028	1011.46
602.03	2201.55
602.032	3270.8
602.034	3485.04
602.036	2686.37
602.039	1450.86
602.041	515.132
602.043	0.318384
602.045	0
602.048	0
602.05	0
602.052	0
602.054	0
602.056	0
602.059	0
602.061	528.684
602.063	1069.17
602.065	1257.65
602.067	955.953
602.07	415.726
602.072	0.272968
602.074	415.113
602.076	1575.82
602.079	3192.34
602.081	5521.4
602.083	7666.83
602.085	9165.35
602.087	9001.18
602.09	7850.29
602.092	5988.52
602.094	4631.5
602.096	4901.88
602.098	5825.77
602.101	6888.95
602.103	5907.51
602.105	3937.61
602.107	2226.71
602.11	2127.79
602.112	3288.05
602.114	4482.76
602.116	5239.02
602.118	4723.14
602.121	3196.22
602.123	1545.92
602.125	348.857
602.127	0.22158
602.13	0
602.132	0
602.134	0
602.136	0
602.138	0
602.141	0
602.143	0
602.145	2083.13
602.147	6356.5
602.149	10610.1
602.152	12106.2
602.154	9585.12
602.156	4727.53
602.158	945.732
602.161	0.614626
602.163	0
602.165	0
602.167	0
602.169	0
602.174	0
602.176	0
602.178	0
602.181	0
602.183	1255.56
602.185	3373.82
602.187	5555.97
602.189	6163.75
602.192	5066.22
602.194	3855.05
602.196	3776.95
602.198	4722.87
602.2	6106.26
602.203	7564.79
602.205	9813.35
602.207	13898.9
602.209	17353.3
602.212	17778.7
602.214	14151.6
602.216	7547.61
602.218	5004.67
602.22	14518.5
602.223	35687.3
602.225	57948.6
602.227	66390.7
602.229	51096.6
602.232	28288.2
602.234	10895.8
602.236	7760.85
602.238	13195.9
602.24	22947.2
602.243	29917.2
602.245	36216.6
602.247	44616.9
602.249	43339.6
602.252	22651.7
602.254	15508.9
602.256	36571.2
602.258	111842
602.26	198753
602.263	265507
602.265	218055
602.267	127721
602.269	45293.4
602.271	8215.59
602.274	2497.01
602.276	7414.65
602.278	13656.9
602.28	14502.5
602.283	19257.4
602.285	22951.8
602.287	19404.5
602.289	10979.2
602.291	4165.86
602.294	1187.35
602.296	2267.72
602.298	2646.03
602.3	7729.84
602.303	21274.7
602.305	41417.2
602.307	59736.8
602.309	58702.6
602.311	39637.3
602.314	18412.2
602.316	8061.89
602.318	13414.3
602.32	23267.7
602.322	28060.3
602.325	24336.5
602.327	15457.4
602.329	6823.53
602.331	1962.45
602.334	1001.58
602.336	1631.11
602.338	2202.78
602.34	2303.87
602.342	1917.63
602.345	1320.91
602.347	743.83
602.349	0.517787
602.351	0
602.354	1732
602.356	7155.43
602.358	13513.1
602.36	17212.1
602.362	15342.3
602.365	9435.59
602.367	2889.57
602.369	694.744
602.371	220.582
602.374	0.155621
602.376	0
602.378	2187.98
602.38	4968.74
602.382	6610.2
602.385	5653.01
602.387	2914.96
602.389	1615.92
602.391	5926.13
602.393	11880
602.396	14893.8
602.398	13251.5
602.4	8867.65
602.402	4871.86
602.405	2910.46
602.407	2386.5
602.409	1996.82
602.411	1493.7
602.413	1616.39
602.416	2845.83
602.418	4286.81
602.42	4797.97
602.422	4226.32
602.425	3530.81
602.427	4493.79
602.429	6961.8
602.431	7247.96
602.433	5241.78
602.436	2238.22
602.438	300.146
602.44	0.220664
602.442	0
602.445	0
602.447	0
602.449	0
602.453	0
602.456	0
602.458	0
602.46	0
602.462	294.204
602.464	1083.43
602.467	1806.85
602.469	1899.74
602.471	1289.63
602.473	476.878
602.476	0.354225
602.478	0
602.48	0
602.482	0
602.484	0
602.487	0
602.489	0
602.491	0
602.493	0
602.496	342.399
602.498	1043.19
602.5	2085.33
602.502	3823.89
602.504	5611.36
602.507	6692.67
602.509	6455.18
602.511	6343.2
602.513	6044.91
602.516	5382.59
602.518	5419.48
602.52	4421.51
602.522	4457.3
602.524	6978.56
602.527	10012
602.529	8905.39
602.531	7378.28
602.533	4791.01
602.536	2158.72
602.538	289.977
602.54	0.223991
602.542	974.971
602.544	2372.38
602.547	3671.22
602.549	3964.53
602.551	2997.84
602.553	1453.89
602.555	189.069
602.558	0.179861
602.56	0
602.562	163.588
602.564	835.404
602.567	1934.38
602.569	2891.19
602.571	3049.07
602.573	2300.97
602.575	1200.75
602.578	1143.18
602.58	1196.36
602.582	1252.11
602.584	874.204
602.587	790.417
602.589	1101.09
602.591	1542.37
602.593	1443.96
602.595	896.647
602.598	293.58
602.6	818.894
602.602	2045.18
602.604	3418.62
602.607	5178.87
602.609	4858.94
602.611	3135.9
602.613	2702.03
602.615	2594.1
602.618	2000.37
602.62	1178.49
602.622	384.96
602.624	0
602.627	0
602.629	0
602.631	0
602.633	0
602.635	930.927
602.638	3400.68
602.64	6683.38
602.642	8927.11
602.644	8922.75
602.646	6796.08
602.649	3746.08
602.651	1938.19
602.653	554.501
602.655	0.527805
602.658	0
602.66	0
602.662	405.148
602.664	914.234
602.666	1228.41
602.669	1127.85
602.671	679.689
602.673	433.077
602.675	1018.42
602.678	1445.1
602.68	1448.86
602.682	1051
602.684	510.257
602.686	0.428372
602.689	0
602.691	0
602.693	0
602.695	0
602.698	199.774
602.7	1671.47
602.702	3473.73
602.704	4382.65
602.706	3662.09
602.709	1926.6
602.711	838.757
602.713	969.547
602.715	1332.35
602.718	1253.32
602.72	788.693
602.722	490.802
602.724	895.069
602.726	1729.5
602.729	2221.86
602.731	1998.51
602.733	1199.27
602.735	362.977
602.738	1029.76
602.74	1972.83
602.742	2363.9
602.744	1867.27
602.746	864.475
602.749	0.710318
602.751	0
602.753	0
602.755	0
602.758	0
602.76	0
602.762	0
602.764	0
602.766	622.65
602.769	1107.86
602.771	1319.4
602.773	1104.73
602.775	589.769
602.778	0.500296
602.78	0
602.782	608.371
602.784	1179.99
602.786	1548.3
602.789	1485.02
602.791	1568.12
602.793	1434.69
602.795	1059.55
602.797	745.282
602.8	598.15
602.802	1549.6
602.804	3559.97
602.806	5306.94
602.809	5655.64
602.811	5345.48
602.813	5589.49
602.815	5535.71
602.817	4063.34
602.82	1602.15
602.822	707.808
602.824	234.446
602.826	415.328
602.829	1147.03
602.831	1708.53
602.833	1702.45
602.835	1174.98
602.837	522.646
602.84	0.445837
602.842	262.807
602.844	695.879
602.846	871.664
602.849	2816.82
602.851	5543.91
602.853	8498.63
602.855	11216.1
602.857	12596.3
602.86	15282.7
602.862	17803.9
602.864	19416.9
602.866	16508.5
602.869	12405.3
602.871	8742.76
602.873	6266.6
602.875	4670.12
602.877	3506.4
602.88	2899.88
602.882	2422.2
602.884	2521.73
602.886	2870.25
602.889	4351.04
602.891	5133.92
602.893	4808.14
602.895	3449.42
602.897	4002.9
602.9	4879.07
602.902	5634.07
602.904	6033.71
602.906	5823.77
602.909	5464.43
602.911	5949.33
602.913	5405.19
602.915	3923.55
602.917	1611.57
602.92	1576.89
602.922	2210.52
602.924	2818.79
602.926	2381.09
602.929	1182.04
602.931	1.02943
602.933	0
602.935	0
602.937	0
602.94	0
602.942	1655.51
602.944	4868.29
602.946	8294.6
602.949	9591.51
602.951	7896.6
602.953	4431.25
602.955	1109.37
602.957	0.984013
602.96	0
602.962	767.292
602.964	2052.79
602.966	3152.45
602.969	4902.5
602.971	7353.61
602.973	10313.5
602.975	12320.8
602.977	13305.4
602.98	9352.85
602.982	5083.28
602.984	3653.25
602.986	4283.42
602.989	4715.44
602.991	4135.04
602.993	2997.44
602.995	2134.24
602.997	1975.83
603	1836.72
603.002	1343.69
603.004	698.075
603.006	0.630753
603.009	0
603.011	379.653
603.013	1021.46
603.015	1556.05
603.017	1396.55
603.02	591.767
603.022	0.524926
603.024	205.731
603.026	1117.71
603.029	1742.54
603.031	1568.16
603.033	869.633
603.035	301.012
603.037	0.281618
603.04	0
603.042	0
603.044	0
603.046	0
603.06	0
603.062	0
603.064	0
603.066	0
603.069	943.591
603.071	2084.75
603.073	2965.04
603.075	3944.2
603.077	4072.03
603.08	7390.69
603.082	14269.7
603.084	21468.7
603.086	26046.6
603.089	22603.2
603.091	13866.1
603.093	6410.54
603.095	1785.52
603.097	678.263
603.1	3727.25
603.102	5143.48
603.104	6134.5
603.106	6597.69
603.109	6910.1
603.111	7628.76
603.113	7918.32
603.115	7037.26
603.117	5801.85
603.12	4210.73
603.122	2953.14
603.124	2155.09
603.126	1089.49
603.129	578.71
603.131	0.609632
603.133	0
603.135	0
603.137	1704.14
603.14	3413.19
603.142	4418.91
603.144	3974.62
603.146	2330.71
603.149	422.988
603.151	0.395068
603.153	496.97
603.155	1064.63
603.157	1295.8
603.16	1012.27
603.162	460.528
603.164	688.513
603.166	1037.02
603.169	1188.97
603.171	1056.99
603.173	927.363
603.175	709.531
603.177	1028.19
603.18	1308.21
603.182	1816.75
603.184	2722.4
603.186	3760.93
603.189	3687.17
603.191	2363.08
603.193	2466.03
603.195	9246.93
603.197	24711.1
603.2	43119.7
603.202	56214.7
603.204	53029.2
603.206	36602.1
603.209	17007.4
603.211	8994.65
603.213	7567.87
603.215	18173.9
603.217	44225.2
603.22	85604.5
603.222	117876
603.224	109835
603.226	75353.7
603.229	38692.9
603.231	43808.6
603.233	142626
603.235	312640
603.237	497706
603.24	518598
603.242	331330
603.244	153950
603.246	26314.2
603.249	9126.75
603.251	46778.1
603.253	115485
603.255	205725
603.258	260459
603.26	236067
603.262	168986
603.264	97786.5
603.266	48339.7
603.269	55321.9
603.271	151938
603.273	256126
603.275	317989
603.278	232130
603.28	120617
603.282	26056.1
603.284	1057.98
603.286	178.266
603.289	2856.1
603.291	14147.1
603.293	57827
603.295	109139
603.298	141913
603.3	121475
603.302	68864.7
603.304	27286.9
603.306	18673.6
603.309	32462.6
603.311	39233.9
603.313	29983
603.315	14694
603.318	6307.21
603.32	4699.51
603.322	4563.16
603.324	3798.38
603.326	7473.38
603.329	18618.9
603.331	47302
603.333	79024.8
603.335	91649.8
603.338	62695.9
603.34	30590.7
603.342	9989.36
603.344	3107.8
603.346	1968.03
603.349	2794.58
603.351	1934.27
603.353	586.365
603.355	0.573134
603.358	421.214
603.36	2393.19
603.362	4851.1
603.364	9607.56
603.366	20200.1
603.369	31819.7
603.371	36869.3
603.373	30869.8
603.375	17718.5
603.378	6369
603.38	2262.55
603.382	4058.13
603.384	6580.53
603.386	7051.2
603.389	5176.81
603.391	3031.82
603.393	3064.34
603.395	11813
603.398	24616
603.4	36678.8
603.402	43348.3
603.404	40012.8
603.407	29524.3
603.409	19517.4
603.411	10714.7
603.413	6596.87
603.415	7396.74
603.418	10379.3
603.42	13314.4
603.422	13055.3
603.424	9469.68
603.427	4748.19
603.429	1479.21
603.431	548.88
603.433	913.807
603.435	1017.69
603.438	1271.93
603.44	2612.13
603.442	3941.61
603.444	4556.9
603.447	3479.38
603.449	1582.49
603.451	1.72896
603.453	0
603.455	0
603.458	0
603.46	0
603.462	0
603.464	0
603.467	634.569
603.469	1527.37
603.471	2761.68
603.473	2816.06
603.475	2027.47
603.478	887.784
603.48	549.828
603.482	0.589094
603.484	0
603.487	645.191
603.489	1788.23
603.491	4465.03
603.493	6181.59
603.495	6036.89
603.498	3966.98
603.5	2031.63
603.502	2099.67
603.504	4047.03
603.507	5006.55
603.509	4488.26
603.511	3051.96
603.513	1671.43
603.516	775.014
603.518	368.949
603.52	0.379952
603.522	1131.94
603.524	3766.59
603.527	7934.59
603.529	14507.9
603.531	20491.1
603.533	21846.4
603.536	16178.8
603.538	8725.56
603.54	3407.53
603.542	1712.85
603.544	1376.74
603.547	1575.53
603.549	1259.69
603.551	658.826
603.553	0.698587
603.556	0
603.558	0
603.56	0
603.562	0
603.578	0
603.58	0
603.582	0
603.584	0
603.587	258.473
603.589	1716.69
603.591	3644.32
603.593	5441.62
603.596	6047.72
603.598	5641.66
603.6	4540.16
603.602	4440.42
603.605	4856.37
603.607	5986.98
603.609	7931.54
603.611	8144.89
603.613	6293.09
603.616	4566.33
603.618	3856.83
603.62	2949.63
603.622	3539.36
603.625	5213.32
603.627	7584.03
603.629	9822.23
603.631	10332.3
603.633	8329.42
603.636	5295.6
603.638	2996.55
603.64	3205.11
603.642	4600.82
603.645	5813.95
603.647	5797.12
603.649	4081.39
603.651	1788.72
603.653	208.969
603.656	641.405
603.658	1255.49
603.66	1542.84
603.662	1296.61
603.665	732.906
603.667	222.726
603.669	0.256293
603.671	764.039
603.674	1182.05
603.676	1326.97
603.678	1065.27
603.68	561.321
603.682	0.609258
603.685	0
603.687	547.308
603.689	1944.46
603.691	4454.98
603.694	6397.26
603.696	6566.88
603.698	5344.93
603.7	3781.67
603.702	2778.49
603.705	2970.24
603.707	3227.34
603.709	3087.33
603.711	2927.65
603.714	3029.71
603.716	4115.46
603.718	5708.53
603.72	7574.17
603.722	8069.28
603.725	6836.34
603.727	4602.87
603.729	1999.96
603.731	596.718
603.734	0.660936
603.736	0
603.738	0
603.74	0
603.743	0
603.745	373.35
603.747	1023.36
603.749	1891.02
603.751	2712.69
603.754	3473.85
603.756	4161.21
603.758	4623.32
603.76	5381.63
603.763	5181.8
603.765	4559.99
603.767	3453.98
603.769	2300.64
603.771	1193.86
603.774	673.638
603.776	467.619
603.778	1003.24
603.78	1204.89
603.783	886.703
603.785	304.253
603.787	0.340187
603.789	0
603.792	0
603.794	515.231
603.796	1387.16
603.798	2220.51
603.8	3126.6
603.803	4506.8
603.805	6058.19
603.807	7263.04
603.809	6964.04
603.812	5112
603.814	3098.94
603.816	1965.92
603.818	1291.11
603.82	1298.45
603.823	1435.94
603.825	1366.65
603.827	1542.97
603.829	1641.55
603.832	1803.65
603.834	1885.31
603.836	2451.7
603.838	3089.56
603.84	3763.55
603.843	3817.16
603.845	3685.75
603.847	3077.47
603.849	2728.19
603.852	2743.98
603.854	2635.99
603.856	2224.37
603.858	1867.81
603.861	3466.65
603.863	6072.34
603.865	8282.02
603.867	8309.88
603.869	5882.05
603.872	2525.14
603.874	526.538
603.876	0.59683
603.878	0
603.881	0
603.883	0
603.885	346.703
603.887	1296.37
603.889	2272.35
603.892	2722.55
603.894	2764.71
603.896	2598.98
603.898	3380.86
603.901	4481.15
603.903	5269.36
603.905	4556.61
603.907	2825.7
603.91	1010.13
603.912	977.301
603.914	2623.3
603.916	4413.25
603.918	4986.67
603.921	4196.12
603.923	2506.23
603.925	974.798
603.927	242.127
603.93	0.278154
603.932	0
603.934	0
603.936	0
603.938	0
603.941	0
603.943	0
603.945	0
603.947	184.537
603.95	829.976
603.952	1661.6
603.954	2144.19
603.956	1939.73
603.959	1916.8
603.961	1589.86
603.963	1104.9
603.965	1339.95
603.967	3936.67
603.97	9261.67
603.972	18013.9
603.974	26922.1
603.976	31064.9
603.979	24745.1
603.981	15891.5
603.983	8087.59
603.985	2981.03
603.987	1337.56
603.99	918.298
603.992	1460.93
603.994	2039.94
603.996	2249.77
603.999	1805.06
604.001	935.937
604.003	232.159
604.005	0.275019
604.008	0
604.01	0
604.012	0
604.014	0
604.016	489.785
604.019	1483.23
604.021	2606.24
604.023	3114.6
604.025	2633.24
604.028	1541.47
604.03	593.661
604.032	0.705542
604.034	0
604.036	0
604.039	0
604.041	0
604.043	249.67
604.045	985.184
604.048	1922.67
604.05	2434.33
604.052	2139.42
604.054	1271.68
604.057	422.437
604.059	0.501158
604.061	0
604.063	0
604.065	0
604.068	398.135
604.07	1236.27
604.072	2303.95
604.074	3031.68
604.077	5066.19
604.079	7849.88
604.081	11540.7
604.083	14691.2
604.086	16097.3
604.088	14722.4
604.09	10763.3
604.092	6722.68
604.094	4847.25
604.097	4902.9
604.099	6218.14
604.101	6631.76
604.103	5572.28
604.106	4716.01
604.108	4500.62
604.11	4275.92
604.112	3924.78
604.114	3229.17
604.117	2749.02
604.119	2631.8
604.121	2031.77
604.123	1189.71
604.126	402.335
604.128	0.490039
604.13	0
604.132	456.298
604.135	960.427
604.137	1217.26
604.139	1105
604.141	738.518
604.143	0.905129
604.146	0
604.148	0
604.15	0
604.152	0
604.168	0
604.17	0
604.172	0
604.175	0
604.177	1411.15
604.179	3618.8
604.181	5833.94
604.184	7532.36
604.186	7935.12
604.188	8036.6
604.19	8781.28
604.192	9551.6
604.195	12213.8
604.197	13833.5
604.199	13346.2
604.201	11427.4
604.204	8591.6
604.206	5410.42
604.208	4671.25
604.21	5212.36
604.213	6110.61
604.215	6766.03
604.217	7443.92
604.219	8485.55
604.221	12112
604.224	20432.1
604.226	29728
604.228	34146.3
604.23	24071.8
604.233	9932.04
604.235	12626.4
604.237	52730.4
604.239	107400
604.242	160544
604.244	142087
604.246	83022.8
604.248	27226.5
604.25	3404.23
604.253	9691.15
604.255	33963.2
604.257	55923.1
604.259	65173.8
604.262	64201.6
604.264	55037
604.266	41347.1
604.268	24931.3
604.27	12338.1
604.273	19971.1
604.275	51446.5
604.277	86112.2
604.279	94269.5
604.282	61258.3
604.284	27878.7
604.286	8403.34
604.288	2647
604.291	3438.76
604.293	7088.51
604.295	12456.9
604.297	20911.8
604.299	31095.1
604.302	35694.3
604.304	28401.1
604.306	16683.7
604.308	9854.98
604.311	12973.8
604.313	16930.2
604.315	16845.8
604.317	12105.7
604.32	7188.78
604.322	3225.03
604.324	2260.24
604.326	1485.72
604.328	573.514
604.331	1108.57
604.333	4394.29
604.335	9707.44
604.337	13553.9
604.34	14018.3
604.342	10397.2
604.344	4891.41
604.346	1493.08
604.349	571.264
604.351	0.812751
604.353	0
604.355	0
604.357	0
604.36	0
604.362	614.579
604.364	1039.03
604.366	1265.25
604.369	1190.27
604.371	1583.12
604.373	2278.39
604.375	2507.93
604.377	2383.78
604.38	1600.05
604.382	376.309
604.384	0.480581
604.386	0
604.389	0
604.391	0
604.393	0
604.395	0
604.398	265.199
604.4	1859.56
604.402	5844.93
604.404	10324.4
604.406	14519.2
604.409	16469.9
604.411	14510.2
604.413	8978.35
604.415	5536.99
604.418	2898.69
604.42	2175.87
604.422	3009.32
604.424	3272.12
604.427	2601.24
604.429	1200.65
604.431	446.205
604.433	0.620799
604.435	0
604.438	0
604.44	0
604.442	0
604.462	0
604.464	0
604.467	0
604.469	0
604.471	424.594
604.473	755.002
604.476	834.899
604.478	595.119
604.48	206.898
604.482	0.30054
604.485	597.681
604.487	1162.74
604.489	1278.63
604.491	1935.08
604.493	3177.66
604.496	5214.44
604.498	7294.28
604.5	8430.81
604.502	7858.36
604.505	6538.23
604.507	5255.57
604.509	4390.84
604.511	3651.38
604.514	2219.82
604.516	1658.32
604.518	1764.71
604.52	2684.85
604.522	3880.01
604.525	5091.27
604.527	5525.26
604.529	4330.06
604.531	2359.46
604.534	910.212
604.536	1.32108
604.538	0
604.54	0
604.543	0
604.545	0
604.569	0
604.572	0
604.574	0
604.576	0
604.578	379.135
604.58	852.73
604.583	1149.69
604.585	1074.46
604.587	735.46
604.589	867.623
604.592	1672.28
604.594	3427.06
604.596	5086.8
604.598	5397.82
604.601	4120.98
604.603	2662.46
604.605	1529.04
604.607	1868.78
604.609	2315.34
604.612	2216.85
604.614	1858.49
604.616	1870.88
604.618	1724.54
604.621	1207.03
604.623	694.703
604.625	420.503
604.627	1131.6
604.63	2001.44
604.632	2603.27
604.634	4240.79
604.636	5463.02
604.638	6090.52
604.641	6451.32
604.643	6863.33
604.645	6964.69
604.647	6891.75
604.65	5518.68
604.652	3109.28
604.654	823.757
604.656	1.15397
604.659	0
604.661	415.123
604.663	1252.15
604.665	2438.81
604.667	3231.99
604.67	3064.21
604.672	2071.05
604.674	945.512
604.676	294.236
604.679	0.406369
604.681	0
604.683	0
604.685	0
604.688	0
604.692	0
604.694	0
604.696	0
604.699	0
604.701	388.338
604.703	1663.67
604.705	3774.5
604.708	5739.92
604.71	6240.21
604.712	4991.55
604.714	3663.95
604.717	3323.25
604.719	3319.92
604.721	2922.32
604.723	1871.34
604.725	640.567
604.728	0.951091
604.73	0
604.732	0
604.734	727.41
604.737	1410
604.739	1820.47
604.741	1661.24
604.743	1034.31
604.746	963.283
604.748	2243.51
604.75	4281.51
604.752	5381.46
604.754	4645.96
604.757	3431.06
[truncated: 84,581 more rows]

## Sheet: alpha-glc-hmC_none
SPECTRUM - MS
MS248616ASC_Amer_Marraffini_daGT_18.raw
FTMS - p ESI Full ms [600.0000-1300.0000]
Scan #: 529-536
RT: 3.29-3.33
AV: 8
Data points: 68480
Mass	Intensity
594.033	0
594.035	0
594.037	0
594.039	0
599.982	0
599.985	0
599.987	0
599.989	0
599.991	2386.16
599.993	6625.55
599.996	10724.9
599.998	12041.7
600	9607.78
600.002	5146.5
600.004	1410.34
600.007	0.066275
600.009	0
600.011	0
600.013	0
600.015	0
600.073	0
600.075	0
600.077	0
600.079	0
600.082	1360.61
600.084	2796.77
600.086	3171.39
600.088	2239.36
600.09	1870.83
600.093	2109.48
600.095	3813.42
600.097	4953.95
600.099	6890.52
600.101	8823.08
600.104	12163.6
600.106	13668.3
600.108	12044.2
600.11	8086.79
600.112	3839.92
600.115	1417.34
600.117	0.103683
600.119	0
600.121	0
600.123	0
600.126	0
600.181	0
600.183	0
600.185	0
600.187	0
600.19	1670.27
600.192	3823.44
600.194	5430.93
600.196	5229.94
600.199	4783.79
600.201	5231.27
600.203	7350.73
600.205	9204.92
600.207	8170.75
600.21	4999.43
600.212	2678.12
600.214	2625.42
600.216	4321.28
600.218	4778.99
600.221	3722
600.223	1883.05
600.225	0.190187
600.227	0
600.229	0
600.232	0
600.234	0
600.276	0
600.278	0
600.28	0
600.282	0
600.285	835.662
600.287	5679.8
600.289	10376
600.291	12699.5
600.293	10851
600.296	6147.65
600.298	1050.41
600.3	1172.85
600.302	3219.01
600.304	6129.2
600.307	7039.57
600.309	5495.71
600.311	2928.26
600.313	1680.82
600.315	2711.72
600.318	4232.35
600.32	3962.03
600.322	2212.68
600.324	505.558
600.327	1642.23
600.329	3059.32
600.331	3509.11
600.333	2659.19
600.335	1170.52
600.338	0.220834
600.34	0
600.342	0
600.344	0
600.346	0
600.364	0
600.366	0
600.368	0
600.371	0
600.373	396.693
600.375	1981.27
600.377	3857.78
600.38	4650.34
600.382	3759.44
600.384	1928.74
600.386	446.676
600.388	0.110575
600.391	0
600.393	0
600.395	0
600.397	0
600.485	0
600.488	0
600.49	0
600.492	0
600.494	1017.23
600.497	3513.4
600.499	7537.4
600.501	10987.9
600.503	11834
600.505	9843.2
600.508	7412.47
600.51	5948.28
600.512	9295.88
600.514	14834.1
600.516	13731.5
600.519	11726.5
600.521	7511.37
600.523	3485.42
600.525	704.339
600.527	0.177153
600.53	0
600.532	0
600.534	0
600.536	0
600.585	0
600.587	0
600.589	0
600.591	0
600.594	1774.47
600.596	4168.2
600.598	5866.5
600.6	5478.95
600.603	3336.28
600.605	1025.42
600.607	0.221315
600.609	0
600.611	0
600.614	0
600.616	0
600.618	0
600.62	0
600.622	0
600.625	0
600.627	1000.36
600.629	3077.6
600.631	4924.61
600.633	5174.78
600.636	3642.71
600.638	1488.81
600.64	1532.72
600.642	2950.35
600.645	3610
600.647	3029.75
600.649	1678.39
600.651	0.732785
600.653	0
600.656	0
600.658	0
600.66	0
600.675	0
600.678	0
600.68	0
600.682	0
600.684	842.582
600.686	2908.79
600.689	5133.64
600.691	6867.39
600.693	7499.56
600.695	7670.73
600.698	7309.58
600.7	6843.06
600.702	6113.74
600.704	5695.82
600.706	5514.43
600.709	5609.95
600.711	4010.81
600.713	1887.76
600.715	0.477025
600.717	0
600.72	0
600.722	0
600.724	0
600.746	0
600.748	0
600.751	0
600.753	0
600.755	711.413
600.757	2310.61
600.759	4388.32
600.762	5675.56
600.764	5305.67
600.766	3553.66
600.768	1529.88
600.77	0.455561
600.773	0
600.775	0
600.777	0
600.779	0
600.781	1066.32
600.784	2763.54
600.786	3422.91
600.788	2579.37
600.79	1203.91
600.793	0.336324
600.795	0
600.797	0
600.799	677.376
600.801	2360.27
600.804	4865.56
600.806	6371.69
600.808	5447.36
600.81	2763.68
600.812	3343.39
600.815	8088.5
600.817	14278.8
600.819	16731.6
600.821	13304.5
600.823	6766.76
600.826	1599.2
600.828	0.46286
600.83	0
600.832	0
600.835	0
600.837	0
600.888	0
600.89	0
600.892	0
600.894	0
600.896	1839.1
600.899	3080.52
600.901	4174.92
600.903	5678.44
600.905	8140.32
600.907	10308.3
600.91	11003.2
600.912	11028.3
600.914	12337.7
600.916	14947.2
600.919	17043.9
600.921	15237.4
600.923	9752.55
600.925	3819.82
600.927	1.47009
600.93	0
600.932	0
600.934	0
600.936	0
600.963	0
600.965	0
600.967	0
600.969	0
600.972	1560.63
600.974	3755.44
600.976	5521.45
600.978	5578.01
600.98	3829.49
600.983	1559.34
600.985	0.484357
600.987	0
600.989	0
600.991	0
600.994	0
600.996	0
600.998	0
601	1031.7
601.003	2953.3
601.005	4898.35
601.007	5657.33
601.009	5636.35
601.011	7428.07
601.014	12603.1
601.016	21238.8
601.018	28600.6
601.02	27206.1
601.022	16815.6
601.025	8220.23
601.027	1892.04
601.029	0.624783
601.031	0
601.033	0
601.036	0
601.038	0
601.064	0
601.067	0
601.069	0
601.071	0
601.073	1029.3
601.076	3455.09
601.078	5790.66
601.08	6249.05
601.082	4464.28
601.084	1901.1
601.087	0.647786
601.089	1391.2
601.091	2993.79
601.093	4793
601.095	6773.31
601.098	8064.75
601.1	7610.81
601.102	6467.8
601.104	6704.63
601.106	6301.85
601.109	5378.45
601.111	6590.61
601.113	8264.52
601.115	16630.5
601.118	26211.3
601.12	31369.9
601.122	26506.3
601.124	17586.5
601.126	8525.17
601.129	5407.93
601.131	3968.34
601.133	3875.96
601.135	3935.47
601.137	3068.79
601.14	1644.72
601.142	0.600337
601.144	0
601.146	0
601.148	0
601.151	0
601.153	0
601.155	0
601.157	0
601.16	1036.29
601.162	3275.93
601.164	6087.04
601.166	7727.82
601.168	6904.12
601.171	4198.63
601.173	1522.49
601.175	0.555411
601.177	0
601.179	1018.74
601.182	2167.95
601.184	3381.85
601.186	3696.92
601.188	2724.57
601.191	1174.87
601.193	0.429671
601.195	0
601.197	0
601.199	2840.59
601.202	7576.74
601.204	19152.8
601.206	35977
601.208	48512.2
601.21	46998.5
601.213	29654.1
601.215	13888.7
601.217	13707.2
601.219	33536.9
601.221	60366.6
601.224	75107.2
601.226	55153.6
601.228	31079.5
601.23	11723.3
601.233	9077.94
601.235	6354.46
601.237	9537.17
601.239	21566.1
601.241	48349.4
601.244	77264.5
601.246	82914.8
601.248	52761.4
601.25	19227.3
601.252	39661.2
601.255	108651
601.257	175779
601.259	193883
601.261	147444
601.264	79376.9
601.266	28836.7
601.268	11388.9
601.27	11494.2
601.272	6329.75
601.275	2782.04
601.277	19515.3
601.279	66750.5
601.281	108912
601.283	111846
601.286	72424.9
601.288	27342.4
601.29	7216.89
601.292	5688.61
601.295	12438.9
601.297	40265.8
601.299	137301
601.301	254047
601.303	351517
601.306	298971
601.308	184078
601.31	70218.7
601.312	37725.1
601.314	91976.5
601.317	166158
601.319	210456
601.321	165372
601.323	84585.6
601.325	19534.2
601.328	6681.75
601.33	9407.98
601.332	9227.97
601.334	7678.49
601.337	4865.53
601.339	2406.41
601.341	1906.99
601.343	1335.55
601.345	1073.59
601.348	6903.34
601.35	19887.7
601.352	52495.6
601.354	89479.2
601.356	116701
601.359	96030.7
601.361	54180.8
601.363	22442.8
601.365	8138.58
601.368	926.882
601.37	19.3718
601.372	0
601.374	0
601.376	0
601.379	0
601.381	832.115
601.383	5761.59
601.385	17567.6
601.387	50167.7
601.39	89039.7
601.392	107994
601.394	85966.6
601.396	49330.1
601.399	17768.4
601.401	6416.08
601.403	1742.02
601.405	229.354
601.407	0
601.41	0
601.412	0
601.414	0
601.416	0
601.418	2955.63
601.421	10791.7
601.423	36551.3
601.425	88121.3
601.427	133367
601.43	141952
601.432	102073
601.434	51920.9
601.436	19072.4
601.438	7531.96
601.441	2592.65
601.443	1444.84
601.445	0.648397
601.447	0
601.449	0
601.452	0
601.454	0
601.456	1227.68
601.458	5706.82
601.46	13397.5
601.463	19958.5
601.465	21075.9
601.467	15767.5
601.469	7602.48
601.472	1693.37
601.474	0.249426
601.476	0
601.478	0
601.48	0
601.483	0
601.485	773.561
601.487	2163.12
601.489	3852.39
601.491	4158.56
601.494	4383.71
601.496	7561.6
601.498	13621.1
601.5	16994.4
601.503	15972.1
601.505	11437.3
601.507	6619.49
601.509	3395.41
601.511	2319.51
601.514	1060.16
601.516	0.488198
601.518	1272.4
601.52	2980.29
601.522	4261.93
601.525	4793.76
601.527	4387.46
601.529	4057.07
601.531	5221.12
601.534	12193
601.536	37383.6
601.538	65111.2
601.54	83554.3
601.542	61662.4
601.545	33918.5
601.547	9857.49
601.549	4494.72
601.551	933.124
601.553	0.487795
601.556	0
601.558	0
601.56	0
601.562	0
601.591	0
601.593	0
601.596	0
601.598	0
601.6	2108.17
601.602	5248.08
601.604	8873.52
601.607	10835
601.609	9777.33
601.611	6580.82
601.613	3453.57
601.615	1785.81
601.618	716.705
601.62	0.352797
601.622	0
601.624	0
601.627	0
601.629	0
601.631	0
601.633	0
601.635	0
601.638	0
601.64	246.038
601.642	3510.32
601.644	8375.1
601.646	28943.9
601.649	57799
601.651	82996
601.653	78297.8
601.655	49612.9
601.658	21126.8
601.66	5552.37
601.662	1462.5
601.664	0.763138
601.666	0
601.669	0
601.671	0
601.673	0
601.675	0
601.677	0
601.68	0
601.682	0
601.684	1266.56
601.686	2410.44
601.689	2720.87
601.691	1901.13
601.693	592.297
601.695	0.303684
601.697	0
601.7	0
601.702	0
601.704	0
601.708	0
601.711	0
601.713	0
601.715	0
601.717	588.58
601.72	1977.49
601.722	3249.08
601.724	3549.49
601.726	2659.74
601.728	2796.91
601.731	3582.88
601.733	4761.67
601.735	4163.81
601.737	2343.61
601.74	598.776
601.742	0
601.744	0
601.746	1638.64
601.748	4359.76
601.751	6025.9
601.753	7337.9
601.755	8954.35
601.757	25370.8
601.759	50869.1
601.762	73912.2
601.764	72757.9
601.766	48996.2
601.768	24496.8
601.771	8110.34
601.773	2427.32
601.775	1.37207
601.777	0
601.779	0
601.782	0
601.784	0
601.788	0
601.79	0
601.793	0
601.795	0
601.797	2372.02
601.799	4269.03
601.802	4428.78
601.804	3721.29
601.806	3800.66
601.808	6032.55
601.81	9408.01
601.813	11219.3
601.815	9719.04
601.817	5828.41
601.819	2233.16
601.821	1.22192
601.824	0
601.826	0
601.828	0
601.83	0
601.833	0
601.835	0
601.837	1391.91
601.839	2458.05
601.841	3213.84
601.844	3357.88
601.846	2748.16
601.848	2867.73
601.85	2921.51
601.852	4062.77
601.855	3903.23
601.857	2527.8
601.859	887.888
601.861	0.521762
601.864	0
601.866	1222.54
601.868	4225.78
601.87	11945.9
601.872	19019.6
601.875	21880.6
601.877	18486.4
601.879	10777.8
601.881	4476.7
601.884	788.863
601.886	0.467295
601.888	0
601.89	0
601.892	0
601.895	0
601.897	0
601.899	1231.36
601.901	5635.91
601.903	10774.4
601.906	13915.5
601.908	12870.4
601.91	8333.21
601.912	3330.31
601.915	582.819
601.917	0.361407
601.919	1480
601.921	2969.61
601.923	3733.27
601.926	3227.58
601.928	1803.95
601.93	1.06129
601.932	0
601.934	0
601.937	0
601.939	0
601.97	0
601.972	0
601.974	0
601.977	0
601.979	2468.36
601.981	7947.64
601.983	15061.7
601.985	19241.8
601.988	17514.2
601.99	11249.2
601.992	4807.76
601.994	2110.24
601.997	2405.69
601.999	4660.34
602.001	9118.12
602.003	10874.2
602.005	12501.2
602.008	12816.5
602.01	12222.2
602.012	10553.7
602.014	9895.07
602.016	7959.87
602.019	6040.6
602.021	4990.39
602.023	4880.47
602.025	4277.13
602.028	2696.25
602.03	932.048
602.032	0.756217
602.034	0
602.036	1747.12
602.039	2874.8
602.041	3217.23
602.043	2557.21
602.045	1287.26
602.048	0.801678
602.05	0
602.052	0
602.054	0
602.056	0
602.081	0
602.083	0
602.085	0
602.087	0
602.09	567.306
602.092	3213
602.094	6915.34
602.096	10250.3
602.099	11665.6
602.101	11330.6
602.103	12277.1
602.105	15459.7
602.107	17557.3
602.11	15863.7
602.112	11627.5
602.114	7379.83
602.116	4482.24
602.118	4581.04
602.121	4750.8
602.123	3420.65
602.125	1585.54
602.127	1.0419
602.13	0
602.132	0
602.134	0
602.136	0
602.181	0
602.183	0
602.185	0
602.187	0
602.189	646.179
602.192	2289.85
602.194	6457.11
602.196	10667
602.198	12572.2
602.201	11839.9
602.203	9721.16
602.205	9956.83
602.207	13472.6
602.209	16464.7
602.212	15014.5
602.214	9930.69
602.216	4667.28
602.218	2408.66
602.22	8744.27
602.223	21445.1
602.225	32863
602.227	35595.3
602.229	27596.8
602.232	14495.1
602.234	3162.63
602.236	1457.55
602.238	1680.66
602.24	2655.9
602.243	4814.53
602.245	14013.8
602.247	25864.1
602.249	32267.1
602.252	25383.3
602.254	15112.5
602.256	15593
602.258	46591.9
602.26	86921.9
602.263	110281
602.265	85578.4
602.267	42681.6
602.269	13275.5
602.271	3632.05
602.274	2.58178
602.276	0
602.278	2652.85
602.28	10653.5
602.283	24096.9
602.285	33360.3
602.287	30306.3
602.289	18708.8
602.291	8447.21
602.294	4805.34
602.296	3482.17
602.298	2817.87
602.3	11530
602.303	39604.3
602.305	76145
602.307	108993
602.309	96883.4
602.311	57699.7
602.314	23125.3
602.316	7972.95
602.318	17430.7
602.32	31176.6
602.323	38003.2
602.325	33179.3
602.327	21279.3
602.329	8060.7
602.331	1959.62
602.334	1.35784
602.336	0
602.338	0
602.34	1722.73
602.342	4076.51
602.345	6594.09
602.347	7898.51
602.349	6602.37
602.351	3271.27
602.354	3734.74
602.356	10075.3
602.358	20511.1
602.36	28012.2
602.362	26911.1
602.365	17789.7
602.367	7148.86
602.369	946.012
602.371	2517.52
602.374	3197.41
602.376	2424.19
602.378	1052.84
602.38	0.742392
602.382	0
602.385	0
602.387	1945.35
602.389	8465.61
602.391	18881
602.394	27665.1
602.396	29428.3
602.398	23295.2
602.4	14675.1
602.402	9276.88
602.405	7639.52
602.407	7891.01
602.409	5764.88
602.411	4915.4
602.413	5882.06
602.416	6217.26
602.418	6604.99
602.42	8430.44
602.422	11274.6
602.425	16670.6
602.427	24055.2
602.429	29404.8
602.431	29341.8
602.433	22878.1
602.436	13042.9
602.438	4240.22
602.44	3.28218
602.442	0
602.445	0
602.447	0
602.449	0
602.456	0
602.458	0
602.46	0
602.462	0
602.465	1714.86
602.467	5352.83
602.469	7672.28
602.471	7858.42
602.473	5668.6
602.476	4381.41
602.478	3850.78
602.48	3995.93
602.482	3393.71
602.484	2112.58
602.487	1.55883
602.489	0
602.491	0
602.493	1027.99
602.496	2455.59
602.498	5847.84
602.5	19792.5
602.502	36296
602.504	48373.5
602.507	44080.5
602.509	28667.5
602.511	14051.2
602.513	8119.04
602.516	10852.5
602.518	13478.9
602.52	13727.8
602.522	10832.3
602.524	6234.63
602.527	3673.26
602.529	1559.69
602.531	4431.17
602.533	9954.75
602.536	17677.6
602.538	23412.3
602.54	22829.2
602.542	15712.8
602.544	7224.38
602.547	2482.64
602.549	2750.89
602.551	5077.39
602.553	5533.34
602.556	4915.11
602.558	4982.92
602.56	6086.06
602.562	7700.87
602.564	6790.08
602.567	4130.44
602.569	1496.97
602.571	1.14336
602.573	0
602.575	0
602.578	0
602.58	506.395
602.582	1839.5
602.584	3810.01
602.587	5316.91
602.589	5939.13
602.591	8231.86
602.593	15158.7
602.595	22611.4
602.598	28770.6
602.6	27616
602.602	21696.8
602.604	14468.2
602.607	8773.19
602.609	4084.66
602.611	4002.85
602.613	6358.7
602.615	9316.65
602.618	9837.36
602.62	7457.81
602.622	3755.43
602.624	946.352
602.627	0.755021
602.629	0
602.631	0
602.633	0
602.635	1772
602.638	4821.48
602.64	7960.03
602.642	9652.82
602.644	9764.22
602.647	9927.98
602.649	12767.6
602.651	15220.5
602.653	15184.2
602.655	10793.3
602.658	6493.74
602.66	2974.45
602.662	3060.72
602.664	2845.96
602.667	1682.82
602.669	1.33945
602.671	0
602.673	0
602.675	0
602.678	0
602.698	0
602.7	0
602.702	0
602.704	0
602.706	3515.83
602.709	7557.89
602.711	9488.57
602.713	9010.1
602.715	12106.6
602.718	19611.3
602.72	31570.6
602.722	43359.4
602.724	38578.1
602.726	21866.8
602.729	9106.73
602.731	3818.55
602.733	4046.81
602.735	4638.23
602.738	3609.7
602.74	1953.68
602.742	898.936
602.744	1141.84
602.746	2655.23
602.749	4704.02
602.751	6053.09
602.753	5716.29
602.755	3847.82
602.758	2952.36
602.76	3225.16
602.762	6846.42
602.764	7784.92
602.766	6495.65
602.769	3974.55
602.771	1624.21
602.773	1.32529
602.775	0
602.778	1647.96
602.78	3121.84
602.782	3699.11
602.784	2879.82
602.786	1259.06
602.789	1.05118
602.791	0
602.793	0
602.795	752.178
602.798	2993.56
602.8	9024.84
602.802	18535.3
602.804	26226.5
602.806	26102.1
602.809	18000.3
602.811	7686.94
602.813	1969.72
602.815	1.7976
602.818	0
602.82	0
602.822	0
602.824	0
602.826	0
602.829	0
602.831	0
602.833	0
602.835	1529.56
602.837	3003.88
602.84	4804.7
602.842	8891.26
602.844	17339.8
602.846	25642.7
602.849	27837.9
602.851	20773.6
602.853	10971.6
602.855	2482.73
602.857	2.08838
602.86	0
602.862	0
602.864	375.512
602.866	1751.94
602.869	5339.32
602.871	10672.1
602.873	14751.3
602.875	15061.9
602.877	11361.6
602.88	5881.2
602.882	1213
602.884	1.05622
602.886	0
602.889	0
602.891	1212.28
602.893	3843.84
602.895	7059.33
602.897	9479.18
602.9	9526.13
602.902	6967.18
602.904	3101.68
602.906	710.301
602.909	0.629229
602.911	0
602.913	0
602.915	0
602.917	0
602.935	0
602.937	0
602.94	0
602.942	0
602.944	1702.65
602.946	4602.89
602.949	6344.51
602.951	5475.21
602.953	2725.84
602.955	1409.8
602.957	2732.85
602.96	3297.85
602.962	3442.2
602.964	3290.58
602.966	3877
602.969	7006.01
602.971	12949.8
602.973	17461.8
602.975	17394.1
602.977	12377.7
602.98	5942.49
602.982	1811.59
602.984	1.632
602.986	0
602.989	0
602.991	0
602.993	0
602.995	0
602.997	1498.75
603	4502.78
603.002	7371.4
603.004	7908.99
603.006	5515.63
603.009	1825.71
603.011	1.61217
603.013	999.447
603.015	2760.45
603.017	3887.65
603.02	3469.88
603.022	2003.45
603.024	574.443
603.026	0.516289
603.029	1881.12
603.031	3632.56
603.033	4423.75
603.035	3591.96
603.037	1680.73
603.04	1.51465
603.042	0
603.044	0
603.046	0
603.049	0
603.06	0
603.062	0
603.064	0
603.066	0
603.069	622.868
603.071	3892.75
603.073	9184.54
603.075	12811.6
603.077	13415.8
603.08	10959.6
603.082	6802.63
603.084	6798.68
603.086	11778.1
603.089	22476
603.091	30842.1
603.093	30235.8
603.095	19503
603.097	5705.64
603.1	330.878
603.102	2504.58
603.104	8531.57
603.106	14295
603.109	18658.7
603.111	13766.5
603.113	15183.5
603.115	17750.6
603.117	18465.5
603.12	14998.7
603.122	8543.16
603.124	2411.51
603.126	1675
603.129	2770.43
603.131	4161.44
603.133	5110.31
603.135	4799.23
603.137	3129.31
603.14	1062.58
603.142	0.989688
603.144	0
603.146	0
603.149	0
603.151	0
603.173	0
603.175	0
603.177	0
603.18	0
603.182	922.182
603.184	4001.46
603.186	7805.43
603.189	9740.77
603.191	8447.61
603.193	5680.24
603.195	3996.03
603.197	11141
603.2	22767.8
603.202	33992
603.204	40980.9
603.206	40726.5
603.209	35506.6
603.211	21598
603.213	8087.98
603.215	6178.57
603.218	14344.8
603.22	42956.5
603.222	77613.8
603.224	100638
603.226	78944.1
603.229	41479.5
603.231	22610.7
603.233	58751.6
603.235	139928
603.238	225503
603.24	241541
603.242	155877
603.244	67361.1
603.246	4002.31
603.249	129.091
603.251	3400.31
603.253	16374.9
603.255	62107.8
603.258	134053
603.26	204980
603.262	221470
603.264	169890
603.266	90555.5
603.269	38744.3
603.271	47816.4
603.273	95035.7
603.275	125171
603.278	90500.1
603.28	44985.5
603.282	14546.4
603.284	16769
603.286	4000.36
603.289	1342.92
603.291	26110.5
603.293	99046.1
603.295	187605
603.298	241433
603.3	201836
603.302	117490
603.304	50060.5
603.306	21470.5
603.309	24746.1
603.311	45553
603.313	60164.4
603.315	60086.2
603.318	53397.1
603.32	43390.1
603.322	30485.9
603.324	10420.8
603.326	4903.52
603.329	27292
603.331	76760.8
603.333	124745
603.335	137320
603.338	90268.7
603.34	42966.8
603.342	10101.7
603.344	4862.75
603.346	10912.8
603.349	10445.5
603.351	7044.53
603.353	3139.46
603.355	2164.18
603.358	2451.64
603.36	2200.87
603.362	1769.41
603.364	11219.4
603.366	31469.1
603.369	56976.4
603.371	80087.1
603.373	68447.7
603.375	41912
603.378	17428.1
603.38	4666.35
603.382	7047.67
603.384	9300.03
603.387	8835.93
603.389	6316.91
603.391	4844.82
603.393	3037.7
603.395	1694.17
603.398	2912.46
603.4	5139.59
603.402	17330.2
603.404	33076.8
603.407	42566.8
603.409	38175.5
603.411	25235.2
603.413	17876.2
603.415	18817
603.418	37836.1
603.42	41171.1
603.422	41201.4
603.424	40981.5
603.427	34865.2
603.429	23707.8
603.431	12811.8
603.433	8012.07
603.435	5249.16
603.438	7708.7
603.44	13317
603.442	17714.7
603.444	18263.3
603.447	13956
603.449	6996.27
603.451	918.223
603.453	1088.72
603.455	2687.2
603.458	3748.54
603.46	3206.32
603.462	1669.28
603.464	1.71388
603.467	0
603.469	0
603.471	0
603.473	0
603.478	0
603.48	0
603.482	0
603.484	0
603.487	1080.82
603.489	2589.76
603.491	3571.21
603.493	3310.61
603.496	2092.66
603.498	824.155
603.5	0.850559
603.502	0
603.504	0
603.507	0
603.509	0
603.511	2642.93
603.513	8881.95
603.516	18498.7
603.518	24730.6
603.52	22280.9
603.522	12979.1
603.524	4262.47
603.527	2025.91
603.529	4916.98
603.531	8618.72
603.533	11225.5
603.536	11908.3
603.538	10679.3
603.54	8074.56
603.542	5204.16
603.544	1893.07
603.547	1.99408
603.549	0
603.551	0
603.553	0
603.556	0
603.562	0
603.564	0
603.567	0
603.569	0
603.571	989.158
603.573	3090.21
603.576	4967.13
603.578	5154.64
603.58	3381.08
603.582	1217.23
603.585	861.702
603.587	2990.81
603.589	5928.62
603.591	7173.04
603.593	5738.42
603.596	3871.55
603.598	2945.51
603.6	3507.44
603.602	4412.42
603.605	4552.1
603.607	2171.21
603.609	1322.73
603.611	2523.6
603.613	8879.92
603.616	18765.7
603.618	25566.9
603.62	25517
603.622	19359.8
603.625	11017.9
603.627	4411.53
603.629	722.703
603.631	0.780625
603.633	0
603.636	0
603.638	1346.54
603.64	2733.54
603.642	3946.38
603.645	4869.84
603.647	5110.45
603.649	4394.06
603.651	3346.48
603.654	1470.98
603.656	1.81706
603.658	0
603.66	0
603.662	0
603.665	0
603.691	0
603.694	0
603.696	0
603.698	0
603.7	1194.92
603.702	4627.25
603.705	8348.64
603.707	9704.4
603.709	7638.44
603.711	3910.69
603.714	2711.82
603.716	9837.18
603.718	24438.5
603.72	40452.8
603.723	47131.9
603.725	38189.1
603.727	21289.3
603.729	8030.25
603.731	1011.31
603.734	1.11669
603.736	0
603.738	0
603.74	0
603.743	0
603.745	0
603.747	0
603.749	0
603.751	1050.57
603.754	2937.33
603.756	10341.4
603.758	17503.1
603.76	20706.4
603.763	17620.2
603.765	10690.7
603.767	5037.28
603.769	1425.48
603.771	1.57864
603.774	0
603.776	1349.19
603.778	2726.12
603.78	3520.7
603.783	3210.03
603.785	2019.77
603.787	711.68
603.789	1241.65
603.792	3489.89
603.794	6571.24
603.796	7999.38
603.798	6463.17
603.8	3164.19
603.803	2519.84
603.805	4312.64
603.807	8147.94
603.809	9408.46
603.812	7803.79
603.814	5941.83
603.816	8484.95
603.818	18688
603.82	30773
603.823	37628.5
603.825	23552.4
603.827	12219
603.829	4074.99
603.832	4.58863
603.834	0
603.836	0
603.838	0
603.841	0
603.852	0
603.854	0
603.856	0
603.858	0
603.861	975.657
603.863	5177.8
603.865	17975
603.867	36798.9
603.869	54191.8
603.872	57637
603.874	44576.1
603.876	24308.1
603.878	6724.27
603.881	1028.22
603.883	1.18121
603.885	0
603.887	0
603.89	0
603.892	0
603.894	0
603.896	0
603.898	1218.78
603.901	2459.56
603.903	2847.81
603.905	2070.61
603.907	808.36
603.91	0.923395
603.912	0
603.914	2897.38
603.916	8646.47
603.918	19694.3
603.921	32320.4
603.923	38391.2
603.925	33422.8
603.927	20969.6
603.93	8821.06
603.932	1245.11
603.934	1.44237
603.936	0
603.938	0
603.941	0
603.943	0
603.95	0
603.952	0
603.954	0
603.956	0
603.959	1102.21
603.961	1915.22
603.963	3054.79
603.965	4388.74
603.967	5340.84
603.97	6865.34
603.972	7992.72
603.974	13184.8
603.976	22457.9
603.979	40045.6
603.981	60510.9
603.983	71039.1
603.985	57474.1
603.988	32600.2
603.99	12137.2
603.992	3892.84
603.994	4897.35
603.996	5620.87
603.999	3966.65
604.001	1204.85
604.003	1.43251
604.005	1126.84
604.008	2363.92
604.01	3856.02
604.012	6566.12
604.014	11086.9
604.016	16705.4
604.019	23520.3
604.021	28289.8
604.023	29087.7
604.025	21833.4
604.028	11864.7
604.03	4319.31
604.032	5.3469
604.034	0
604.037	0
604.039	0
604.041	0
604.077	0
604.079	0
604.081	0
604.083	0
604.086	2322.13
604.088	10329.8
604.09	29422.8
604.092	48981.7
604.094	60040.6
604.097	47277.1
604.099	25796.6
604.101	7321.11
604.103	882.246
604.106	1.0673
604.108	5975.9
604.11	6678.61
604.112	7186.52
604.114	6665.83
604.117	8458.44
604.119	11657.3
604.121	13297.9
604.123	11916.7
604.126	7693.75
604.128	3565.06
604.13	481.945
604.132	0.584956
604.135	0
604.137	0
604.139	0
604.141	0
604.186	0
604.188	0
604.19	0
604.192	0
604.195	2042.09
604.197	7343.99
604.199	18422.6
604.201	37120.1
604.204	50541
604.206	48253.3
604.208	37263.2
604.21	21368.9
604.213	9418.04
604.215	3114.22
604.217	1500.72
604.219	7086.79
604.221	14119.5
604.224	19955.5
604.226	22661.8
604.228	21220.4
604.23	14086.2
604.233	10465.4
604.235	14328.1
604.237	30515.2
604.239	59112.6
604.242	83306.6
604.244	75374.1
604.246	45385.3
604.248	19057.8
604.25	7706.72
604.253	4009.07
604.255	9857.1
604.257	14853.6
604.259	25013.7
604.262	40909.6
604.264	64617.5
604.266	61534.6
604.268	43061.7
604.271	16020
604.273	9442.69
604.275	19454.6
604.277	31578.2
604.279	33479.3
604.282	21223
604.284	9389.96
604.286	6770.45
604.288	8795.36
604.291	9972.18
604.293	10676.7
604.295	13674.6
604.297	27401
604.299	50800.7
604.302	70274
604.304	57541.7
604.306	35591.2
604.308	16758.8
604.311	9697.68
604.313	14511.1
604.315	20686
604.317	28797.7
604.32	29622.3
604.322	27261.9
604.324	21229.4
604.326	14382
604.328	7224.37
604.331	6879.09
604.333	15761
604.335	31812.3
604.337	43410.8
604.34	42069.6
604.342	28664.4
604.344	12897.4
604.346	2650.86
604.349	3.36139
604.351	0
604.353	0
604.355	0
604.357	0
604.36	0
604.362	0
604.364	0
604.366	0
604.369	3620.21
604.371	13323.4
604.373	22777.8
604.375	25947.3
604.378	20665.9
604.38	10979.8
604.382	3214.74
604.384	4.15545
604.386	0
604.389	0
604.391	0
604.393	0
604.395	1347.63
604.398	4938.55
604.4	8183.65
604.402	9355.65
604.404	8626.55
604.407	8215.38
604.409	10362.4
604.411	15522.6
604.413	17923.9
604.415	18681.9
604.418	18747.5
604.42	20375.1
604.422	25052.2
604.424	34811.4
604.427	40672.6
604.429	35624.3
604.431	23038.4
604.433	10200.2
604.435	3422.29
604.438	759.507
604.44	0.98059
604.442	736.604
604.444	2845.24
604.447	4863.75
604.449	5597.03
604.451	4547.59
604.453	2334.93
604.456	1289.67
604.458	3443.3
604.46	5091.53
604.462	4867.45
604.464	2961.62
604.467	1490.12
604.469	2134.79
604.471	4188.64
604.473	5283.23
604.476	5681.59
604.478	6121.4
604.48	6570
604.482	5923.2
604.485	5735.87
604.487	4939.35
604.489	4874.4
604.491	5047.77
604.493	4835.19
604.496	3298.55
604.498	1329.53
604.5	621.19
604.502	2477.49
604.505	4340.27
604.507	4939.9
604.509	3816.04
604.511	1853.42
604.514	2.49881
604.516	2481.57
604.518	4593.49
604.52	6626.7
604.522	7530.75
604.525	6542.23
604.527	4898.75
604.529	4841.79
604.531	6016.9
604.534	8851.77
604.536	10096.5
604.538	10653
604.54	10748.7
604.543	9718.56
604.545	6881.23
604.547	3064.29
604.549	4.1893
604.551	0
604.554	0
604.556	0
604.558	919.895
604.56	2417.78
604.563	3840.34
604.565	4366.81
604.567	3597.86
604.569	1943.79
604.572	2.68492
604.574	0
604.576	912.723
604.578	2675.3
604.58	4101.35
604.583	4046.21
604.585	2515.22
604.587	698.554
604.589	0.94085
604.592	0
604.594	0
604.596	0
604.598	0
604.625	0
604.627	0
604.63	0
604.632	0
604.634	965.721
604.636	2465.17
604.638	3455.52
604.641	3143.67
604.643	2828.48
604.645	3134.32
604.647	6718.72
604.65	10047.1
604.652	11059.2
604.654	9088.23
604.656	5071.88
604.659	2025.64
604.661	1457.49
604.663	2690.82
604.665	2910.66
604.667	1918.22
604.67	473.359
604.672	1691.83
604.674	3840.68
604.676	5347.46
604.679	5055.6
604.681	3176.08
604.683	1098.17
604.685	1.51415
604.688	0
604.69	0
604.692	0
604.694	0
604.696	0
604.699	728.57
604.701	2952.6
604.703	5720.19
604.705	7100.74
604.708	7385.78
604.71	6108.13
604.712	6308.03
604.714	9547.79
604.717	12868
604.719	13928.1
604.721	12129.3
604.723	7712.04
604.726	2387.14
604.728	3.29003
604.73	0
604.732	0
604.734	0
604.737	0
604.746	0
604.748	0
604.75	0
604.752	0
604.755	1934.61
604.757	7831.39
604.759	14388.6
604.761	20384.9
604.763	22851.8
604.766	18777.1
604.768	8238.23
604.77	3317.18
604.772	1075.02
604.775	1.49598
604.777	0
604.779	0
604.781	0
604.784	0
604.792	0
604.795	0
604.797	0
604.799	0
604.801	4019.87
604.804	9423.71
604.806	13492.4
604.808	15570.8
604.81	14964.3
604.813	12130.4
604.815	8491.01
604.817	5145.89
604.819	2731.47
604.821	997.715
604.824	1.39986
604.826	0
604.828	0
604.83	0
604.833	0
604.835	0
604.837	1234.11
604.839	4420.7
604.842	9935.97
604.844	13828.8
604.846	13293.9
604.848	9386.47
604.85	5326.53
604.853	3534.62
604.855	3104.68
604.857	1929.52
604.859	2.78107
604.862	0
604.864	939.501
604.866	3878.83
604.868	7919.21
604.871	12062.1
604.873	13908.2
604.875	12284.8
604.877	8329.58
604.88	4542.99
604.882	1454.98
604.884	2.29129
604.886	0
604.888	627.762
604.891	2081.85
604.893	4138.35
604.895	5637.38
604.897	5548.53
604.9	5272.92
604.902	7219.16
604.904	10450.5
604.906	11922
604.909	10205.5
604.911	6349.34
604.913	3574.51
604.915	4517.85
604.917	6084.83
604.92	5702.06
604.922	3991.31
604.924	2111.39
604.926	1279.48
604.929	1.84869
604.931	0
604.933	0
604.935	0
604.938	996.259
604.94	2931.19
604.942	4756.53
604.944	5186.84
604.946	3917.53
604.949	3476.86
604.951	2804.06
604.953	3569.3
604.955	3361.94
604.958	2270.37
604.96	1060.92
604.962	761.826
604.964	5639.59
604.967	12643.4
604.969	17318.5
604.971	16670.8
604.973	11353.7
604.976	5214.04
604.978	4872.76
604.98	7976.76
604.982	11532.1
604.984	14219.4
604.987	13255.1
604.989	9453.09
604.991	4899.41
604.993	7.26014
604.996	0
604.998	0
605	2492.36
605.002	6167.25
605.005	9854.2
605.007	10833.7
605.009	8091.55
605.011	3605.51
605.013	535.843
605.016	710.637
605.018	2458.69
605.02	3965.13
605.022	4115.02
605.025	2902.04
605.027	1261.67
605.029	1.86985
605.031	0
605.034	0
605.036	0
605.038	0
605.069	0
605.072	0
605.074	0
605.076	0
605.078	539.766
605.08	3252.43
605.083	7707.42
605.085	11573.6
605.087	12368.3
605.089	11843.8
605.092	12464.4
605.094	12071.6
605.096	12587.8
605.098	10844.7
605.101	9750.68
605.103	9811.22
605.105	12010.7
605.107	11474.8
605.11	7793.42
605.112	2694.02
605.114	305.777
605.116	1197.37
605.118	2181.66
605.121	2656.05
605.123	2308.82
605.125	1303.88
605.127	1.97002
605.13	0
605.132	0
605.134	0
605.136	0
605.143	0
605.145	0
605.148	0
605.15	0
605.152	929.788
605.154	1973.03
605.156	2499.29
605.159	2016.44
605.161	844.061
605.163	1.27127
605.165	0
605.168	0
605.17	0
605.172	0
605.181	0
605.183	0
605.185	0
605.188	0
605.19	1267.27
605.192	3338.69
605.194	8705.08
605.197	14552
605.199	24912
605.201	43071.1
605.203	55417.9
605.206	53524.7
605.208	32032.1
605.21	17112.8
[truncated: 66,488 more rows]

## Sheet: alpha-glc-hmC_hSMUG1
SPECTRUM - MS
MS248616ASC_Amer_Marraffini_daGT_18_hSMUG1.raw
FTMS - p ESI Full ms [600.0000-1300.0000]
Scan #: 468-472
RT: 2.91-2.93
AV: 5
Data points: 62431
Mass	Intensity
594.033	0
594.035	0
594.037	0
594.039	0
599.985	0
599.987	0
599.989	0
599.991	0
599.993	1589.69
599.996	5650.44
599.998	17350.3
600	29225.6
600.002	33222.9
600.004	26326.8
600.007	16739.6
600.009	9356.67
600.011	6749.22
600.013	6016.28
600.015	3625.98
600.018	922.585
600.02	0.168021
600.022	0
600.024	0
600.026	0
600.029	0
600.071	0
600.073	0
600.075	0
600.077	0
600.079	1578.03
600.082	4931.14
600.084	8588.66
600.086	9316.23
600.088	8056.3
600.09	5756.83
600.093	6282.16
600.095	7589.94
600.097	9027.24
600.099	9211.19
600.101	6543.3
600.104	3617.43
600.106	490.335
600.108	0.024525
600.11	0
600.112	0
600.115	0
600.117	0
600.185	0
600.187	0
600.19	0
600.192	0
600.194	2308.89
600.196	5451.03
600.199	7435.91
600.201	6729.29
600.203	3825.47
600.205	813.842
600.207	0.254453
600.21	0
600.212	0
600.214	0
600.216	0
600.218	1113.43
600.221	3707.25
600.223	8794.9
600.225	11926.2
600.227	10998.1
600.229	6650.52
600.232	2067.25
600.234	0.553357
600.236	0
600.238	0
600.24	0
600.243	0
600.278	0
600.28	0
600.282	0
600.285	0
600.287	2350.79
600.289	4838.36
600.291	6631.93
600.293	6497.07
600.296	4427.46
600.298	1740.05
600.3	0.394136
600.302	0
600.304	0
600.307	0
600.309	0
600.335	0
600.338	0
600.34	0
600.342	0
600.344	1428.31
600.346	6550.16
600.349	11768
600.351	13087.4
600.353	9530.52
600.355	4562.43
600.357	2596.29
600.36	4476.54
600.362	6729.08
600.364	5922.45
600.366	2935.14
600.368	0.545278
600.371	0
600.373	0
600.375	0
600.377	0
600.399	0
600.402	0
600.404	0
600.406	0
600.408	2041.83
600.41	8298.17
600.413	16033.1
600.415	20313
600.417	18029.7
600.419	11004.2
600.421	3989.64
600.424	0.95447
600.426	0
600.428	0
600.43	0
600.432	0
600.483	0
600.485	0
600.488	0
600.49	0
600.492	952.717
600.494	3442.59
600.497	5349.4
600.499	5370.63
600.501	3696.95
600.503	1585.47
600.505	0.475113
600.508	0
600.51	0
600.512	0
600.514	0
600.585	0
600.587	0
600.589	0
600.591	0
600.594	1008.34
600.596	4190.5
600.598	10256.5
600.6	18230
600.603	23172
600.605	22392.1
600.607	16815.6
600.609	9864.97
600.611	7531.63
600.614	7266.13
600.616	11026.1
600.618	11642.2
600.62	8660.5
600.622	4202.35
600.625	846.661
600.627	0.26811
600.629	0
600.631	0
600.633	0
600.636	0
600.638	0
600.64	0
600.642	0
600.645	0
600.647	1659.81
600.649	4747.04
600.651	9798.57
600.653	13655.4
600.656	15007
600.658	12486.9
600.66	9961.84
600.662	9243.46
600.664	10516.5
600.667	10591
600.669	7100.48
600.671	2667.89
600.673	0.939197
600.675	0
600.678	0
600.68	0
600.682	0
600.684	0
600.686	2252.19
600.689	6586.69
600.691	10921.3
600.693	13975.7
600.695	14353.2
600.698	12973.6
600.7	10805.2
600.702	7488.1
600.704	6556.3
600.706	6568.36
600.709	8474.91
600.711	10634.4
600.713	12145.9
600.715	11942.5
600.717	11080.9
600.72	7285.09
600.722	3194.33
600.724	0.755334
600.726	0
600.728	0
600.731	0
600.733	0
600.746	0
600.748	0
600.751	0
600.753	0
600.755	2783.59
600.757	5520.84
600.759	7174.86
600.762	6373.13
600.764	3615.22
600.766	771.392
600.768	0.177696
600.77	0
600.773	0
600.775	0
600.777	0
600.779	0
600.782	0
600.784	2136.66
600.786	5268.47
600.788	7423.53
600.79	7181.9
600.793	4861.41
600.795	2047.66
600.797	0.772925
600.799	0
600.801	0
600.804	0
600.806	0
600.837	0
600.839	0
600.841	0
600.843	0
600.846	1932.88
600.848	5025.93
600.85	7472.48
600.852	7314.54
600.854	4629.05
600.857	1357.89
600.859	0.33251
600.861	0
600.863	0
600.865	0
600.868	2613.27
600.87	6132.6
600.872	10477.3
600.874	12650
600.877	11021.4
600.879	6731.65
600.881	2848.35
600.883	1.11065
600.885	0
600.888	0
600.89	1349.51
600.892	3870.19
600.894	8190.46
600.896	14761.2
600.899	17095.8
600.901	14286.4
600.903	8735.04
600.905	4238.71
600.907	1.27409
600.91	0
600.912	0
600.914	4397.32
600.916	9484.57
600.919	14388.1
600.921	16089.3
600.923	13418.6
600.925	8163.58
600.927	2336.33
600.93	0.956403
600.932	0
600.934	0
600.936	0
600.938	0
600.974	0
600.976	0
600.978	0
600.98	0
600.983	1239.33
600.985	7545.16
600.987	13709.8
600.989	15802.6
600.991	12418.1
600.994	6483.56
600.996	2489.75
600.998	2297.86
601	7105.56
601.003	14766.1
601.005	21473.4
601.007	22047.5
601.009	15400.9
601.011	10297.8
601.014	13532
601.016	28157.7
601.018	50275.4
601.02	49494.5
601.022	41131
601.025	24952.6
601.027	10687.8
601.029	4316.27
601.031	4139.6
601.034	6976.05
601.036	8343.23
601.038	7354.91
601.04	4733.39
601.042	2014.68
601.045	0.619797
601.047	0
601.049	0
601.051	0
601.053	0
601.08	0
601.082	0
601.084	0
601.087	0
601.089	926.854
601.091	5551.77
601.093	17772.7
601.095	30725.8
601.098	35203.8
601.1	28543.2
601.102	16691.8
601.104	6530.92
601.106	3188.65
601.109	2096.33
601.111	6919.31
601.113	20973.2
601.115	44042.6
601.118	68570.9
601.12	89300.7
601.122	74752.8
601.124	38183.4
601.126	16748
601.129	2817.3
601.131	0.929008
601.133	0
601.135	0
601.137	0
601.14	0
601.177	0
601.179	0
601.182	0
601.184	0
601.186	2099.27
601.188	4103.26
601.191	5230.32
601.193	7637.95
601.195	10209.1
601.197	12607.6
601.199	15298.9
601.202	17412.3
601.204	18086
601.206	21342.5
601.208	22550.5
601.21	19355.6
601.213	11928.1
601.215	11593.9
601.217	24934.8
601.219	45858.6
601.222	59115.2
601.224	55150
601.226	38255
601.228	20231.5
601.23	9228.22
601.233	3.75745
601.235	1792.34
601.237	4662.86
601.239	18350.3
601.241	42499.8
601.244	78268.8
601.246	89309
601.248	66967.4
601.25	25694
601.252	17761.4
601.255	50451.1
601.257	102653
601.259	131262
601.261	118682
601.264	61083.6
601.266	24325.6
601.268	18387.3
601.27	18147.4
601.272	6174.85
601.275	6120.62
601.277	23428.3
601.279	64952.6
601.281	106785
601.283	103735
601.286	61299.1
601.288	23356.9
601.29	7326.67
601.292	7054.46
601.295	11499.5
601.297	37908
601.299	124573
601.301	236375
601.303	337881
601.306	298283
601.308	182390
601.31	69493.7
601.312	28927.2
601.314	73344.2
601.317	143406
601.319	187475
601.321	155311
601.323	82534
601.325	19978.6
601.328	7082.65
601.33	3953.65
601.332	1.74379
601.334	0
601.337	0
601.339	3367.19
601.341	6123.23
601.343	7033.21
601.345	7637.86
601.348	7309.11
601.35	16917.2
601.352	44650.7
601.354	81919.4
601.356	102709
601.359	82358.9
601.361	43011.9
601.363	15270.6
601.365	3862.62
601.368	1.71095
601.37	0
601.372	0
601.374	1547.67
601.376	4557.63
601.379	6886.42
601.381	5820.34
601.383	5096.18
601.385	12999
601.387	37869.9
601.39	74817.1
601.392	104148
601.394	97613.7
601.396	62719.5
601.399	28282.3
601.401	11090.2
601.403	8866.31
601.405	13120.3
601.407	15195.5
601.41	12797.4
601.412	7595.89
601.414	3385.85
601.416	1671.48
601.418	1421.07
601.421	6606.23
601.423	31457.2
601.425	79979.4
601.427	131592
601.43	159236
601.432	133969
601.434	80013.3
601.436	31143.4
601.438	4785.16
601.441	0.696218
601.443	0
601.445	0
601.447	0
601.449	0
601.452	0
601.454	0
601.456	0
601.458	0
601.461	8736.18
601.463	18258.5
601.465	22840.3
601.467	18819.2
601.469	9164.76
601.472	4.33792
601.474	0
601.476	0
601.478	0
601.48	0
601.483	0
601.485	0
601.487	0
601.489	2511.51
601.491	5245.91
601.494	10551.5
601.496	19192.2
601.498	34681.6
601.5	47893.4
601.503	47954.3
601.505	34196.9
601.507	21033.9
601.509	13300.4
601.511	11649.2
601.514	7434.9
601.516	3325.47
601.518	1070.18
601.52	0
601.522	0
601.525	0
601.527	25.6756
601.529	1597.09
601.531	6230.22
601.534	27927.2
601.536	70012.5
601.538	115624
601.54	141581
601.542	116172
601.545	69236.1
601.547	28235.6
601.549	5822.54
601.551	1236.54
601.553	0.567915
601.556	0
601.558	0
601.56	0
601.562	0
601.593	0
601.596	0
601.598	0
601.6	0
601.602	3521.04
601.604	8084.21
601.607	11668.3
601.609	11574
601.611	7760.65
601.613	3062.15
601.615	1234.67
601.618	4261.71
601.62	6990.26
601.622	7357.75
601.624	6952.43
601.627	5989.4
601.629	5278.64
601.631	4802.82
601.633	3564.53
601.635	2814.56
601.638	1.29742
601.64	0
601.642	3677.08
601.644	17468.5
601.646	38927.6
601.649	63383.4
601.651	76389.9
601.653	66181.1
601.655	35644.3
601.658	15140.3
601.66	3433.81
601.662	1.87574
601.664	0
601.666	0
601.669	0
601.671	0
601.677	0
601.68	0
601.682	0
601.684	0
601.686	1776.71
601.689	5471.71
601.691	9429.64
601.693	10898.8
601.695	8897.77
601.697	5004.27
601.7	3932
601.702	5243.91
601.704	11436.1
601.706	15787.5
601.708	16370.8
601.711	12764.1
601.713	6785.13
601.715	3153.14
601.717	1.99235
601.72	1459.09
601.722	5296.62
601.724	9478.26
601.726	10709.8
601.728	8158.8
601.731	4018.87
601.733	1035
601.735	0.653458
601.737	0
601.74	0
601.742	0
601.744	0
601.746	1928.35
601.748	4686.77
601.751	6232.59
601.753	4504.69
601.755	6064.35
601.757	15016.3
601.759	39380.1
601.762	68251.9
601.764	82468.1
601.766	66889.4
601.768	38588.2
601.771	13127
601.773	793.312
601.775	0.502733
601.777	0
601.779	0
601.782	0
601.784	1301.8
601.786	3565.31
601.788	4681.25
601.79	3863.19
601.793	1936
601.795	1.32361
601.797	0
601.799	2911.09
601.802	7240.44
601.804	11052.8
601.806	12345.7
601.808	11076.5
601.81	8774.44
601.813	6861.59
601.815	8125.19
601.817	8857.89
601.819	8641.4
601.821	6472.77
601.824	2963.23
601.826	1.96091
601.828	0
601.83	0
601.833	0
601.835	0
601.852	0
601.855	0
601.857	0
601.859	0
601.861	1851.41
601.864	7367.34
601.866	15111
601.868	21608.8
601.87	23252.6
601.872	19954.8
601.875	13664.1
601.877	9225.03
601.879	4671.17
601.881	2227.91
601.884	1.2009
601.886	0
601.888	0
601.89	0
601.892	0
601.91	0
601.912	0
601.915	0
601.917	0
601.919	1712.99
601.921	5093.47
601.923	9033.87
601.926	10590.9
601.928	8431.3
601.93	4170.73
601.932	693.38
601.934	0.384899
601.937	0
601.939	0
601.941	3025.03
601.943	5621.45
601.946	6716.45
601.948	5402.59
601.95	2652.29
601.952	1.84939
601.954	0
601.957	0
601.959	0
601.961	0
601.963	0
601.966	0
601.968	0
601.97	2310.79
601.972	6073.01
601.974	11422.5
601.977	15661.8
601.979	22171.6
601.981	27750.6
601.983	31639
601.985	32014.6
601.988	27321.2
601.99	18682.1
601.992	15187
601.994	16666
601.997	20984.7
601.999	22979.7
602.001	23912.8
602.003	19655
602.005	14928.3
602.008	10402
602.01	9709.85
602.012	16292.6
602.014	22340.3
602.016	25422.8
602.019	25800.5
602.021	19934.3
602.023	11325.4
602.025	4238.72
602.028	2.79372
602.03	0
602.032	0
602.034	0
602.036	0
602.079	0
602.081	0
602.083	0
602.085	0
602.087	2333.7
602.09	6600.29
602.092	11758.2
602.094	14646.3
602.096	13813.2
602.099	13389.2
602.101	15579.9
602.103	20311.3
602.105	22838.9
602.107	21081.2
602.11	13644.4
602.112	5342.61
602.114	1567.89
602.116	1.21349
602.118	0
602.121	1577.86
602.123	4843.16
602.125	7415.21
602.127	7385.08
602.13	4945.29
602.132	1919.75
602.134	1.19934
602.136	2032.73
602.138	5271.25
602.141	8802.29
602.143	10407.5
602.145	8916.82
602.147	5314.13
602.15	1763.53
602.152	1.08424
602.154	0
602.156	0
602.158	0
602.161	0
602.167	0
602.169	0
602.172	0
602.174	0
602.176	3104.75
602.178	7241.73
602.181	11236.7
602.183	12658.9
602.185	12446.2
602.187	11185.7
602.189	10814.9
602.192	10169.5
602.194	8246.65
602.196	6181.55
602.198	6420.91
602.201	9860.24
602.203	14597.8
602.205	17544.8
602.207	17165
602.209	15197.8
602.212	11065
602.214	6264.98
602.216	2763.36
602.218	2.11274
602.22	5158.41
602.223	15310.4
602.225	25384
602.227	27905.7
602.229	20835.5
602.232	9679.5
602.234	2700.76
602.236	2.08066
602.238	0
602.24	0
602.243	3480.42
602.245	6300.5
602.247	11776.4
602.249	15236.8
602.252	13258.6
602.254	7920.66
602.256	10894.1
602.258	29254.2
602.26	61954.3
602.263	91286.9
602.265	85411.7
602.267	53758.8
602.269	24531.6
602.271	9497.8
602.274	3285.12
602.276	2.56583
602.278	2874.07
602.28	7230.93
602.283	15097.4
602.285	23250.1
602.287	24270.6
602.289	18451.3
602.291	11043.4
602.294	5969.97
602.296	2166.9
602.298	1585.4
602.3	11070.1
602.303	29622.5
602.305	62876.4
602.307	92008.2
602.309	88804
602.311	58962.3
602.314	26142.9
602.316	13425.9
602.318	30521.9
602.32	57374.1
602.323	69668
602.325	64305.9
602.327	43135.5
602.329	19958.9
602.331	4856.61
602.334	3.68687
602.336	0
602.338	0
602.34	0
602.342	0
602.347	0
602.349	0
602.351	0
602.354	0
602.356	6339.31
602.358	18532.9
602.36	27677.2
602.362	27508.4
602.365	18221.6
602.367	6389.01
602.369	4.97216
602.371	0
602.374	0
602.376	0
602.378	0
602.38	0
602.382	0
602.385	2395.59
602.387	5661.62
602.389	12568.9
602.391	25437.3
602.394	36740.2
602.396	39404.3
602.398	30820.6
602.4	16781.7
602.402	6851.39
602.405	3994.17
602.407	7717.87
602.409	8412.79
602.411	6844.49
602.413	9104.56
602.416	15513.9
602.418	23508
602.42	25844.2
602.422	23511.3
602.425	19863.6
602.427	20064.1
602.429	25412.4
602.431	29392.3
602.433	25646.7
602.436	16068.7
602.438	6431.84
602.44	1590.22
602.442	1.32937
602.445	0
602.447	0
602.449	0
602.451	0
602.456	0
602.458	0
602.46	0
602.462	0
602.465	1181.05
602.467	4115.91
602.469	7451.21
602.471	9077.59
602.473	7875.95
602.476	6983.74
602.478	7450.89
602.48	8254.31
602.482	7599.29
602.484	7562.94
602.487	7423.27
602.489	7708.97
602.491	6425.11
602.493	3622.78
602.496	3112.07
602.498	5128.5
602.5	16773.6
602.502	31511.1
602.504	31009.6
602.507	27662
602.509	18485.6
602.511	10136.1
602.513	6032.95
602.516	3593.89
602.518	1079.25
602.52	0.941722
602.522	0
602.524	0
602.527	0
602.529	0
602.531	0
602.533	0
602.536	1023.04
602.538	4096.63
602.54	8426.02
602.542	9833.56
602.544	7107.25
602.547	2875.17
602.549	0
602.551	0
602.553	0
602.556	0
602.575	0
602.578	0
602.58	0
602.582	0
602.584	566.849
602.587	3698.41
602.589	9843.72
602.591	25993.4
602.593	53046.5
602.595	74846.7
602.598	77581.3
602.6	57533.3
602.602	30728.3
602.604	12341.1
602.607	6565.68
602.609	5788.75
602.611	3369.25
602.613	1059.27
602.615	0.941041
602.618	0
602.62	0
602.622	0
602.624	0
602.627	0
602.629	0
602.631	0
602.633	0
602.635	1867.42
602.638	3784.97
602.64	4934.01
602.642	4882.13
602.644	3702.67
602.647	1853.81
602.649	1.64594
602.651	0
602.653	2924.96
602.655	5681.31
602.658	7879.7
602.66	8519.17
602.662	7260.23
602.664	5142.73
602.667	2794.13
602.669	2.51725
602.671	0
602.673	0
602.675	0
602.678	0
602.689	0
602.691	0
602.693	0
602.695	0
602.698	2643.16
602.7	5573.96
602.702	9480.44
602.704	13180.5
602.706	18054.7
602.709	20009.6
602.711	16415.9
602.713	12994
602.715	7754.2
602.718	11696.8
602.72	18495.4
602.722	23301.5
602.724	22593.7
602.726	15989.7
602.729	7273.93
602.731	6.1902
602.733	0
602.735	0
602.738	0
602.74	0
602.749	0
602.751	0
602.753	0
602.755	0
602.758	651.965
602.76	3939.89
602.762	7525.02
602.764	8922.95
602.766	7164.99
602.769	3713.54
602.771	858.751
602.773	0.795479
602.775	0
602.778	0
602.78	0
602.782	0
602.784	0
602.786	0
602.789	1624.82
602.791	4638.14
602.793	8323.87
602.795	13088.1
602.798	12611.8
602.8	8473.54
602.802	6534.97
602.804	7840.49
602.806	7483.11
602.809	6137.66
602.811	3211.14
602.813	2.57914
602.815	0
602.818	0
602.82	0
602.822	0
602.831	0
602.833	0
602.835	0
602.838	0
602.84	4619.18
602.842	14215.5
602.844	33251.7
602.846	52920.5
602.849	61620.7
602.851	48331.2
602.853	23801.4
602.855	8479.62
602.857	1227.29
602.86	1.17267
602.862	0
602.864	0
602.866	0
602.869	1284.15
602.871	6261.16
602.873	12958.7
602.875	17242.8
602.877	15860.6
602.88	9729.6
602.882	3339.95
602.884	3.23432
602.886	0
602.889	0
602.891	1421.98
602.893	4739.81
602.895	7724.67
602.897	7674.92
602.9	4243.97
602.902	1334.08
602.904	5803.02
602.906	16983.1
602.909	26851
602.911	27805.5
602.913	20446.3
602.915	11784.9
602.917	7106.09
602.92	7084.36
602.922	5551.34
602.924	2493.71
602.926	2.45831
602.929	0
602.931	0
602.933	0
602.935	0
602.962	0
602.964	0
602.966	0
602.969	0
602.971	2443.02
602.973	5598.75
602.975	6648.83
602.977	4656.95
602.98	1430.11
602.982	789.683
602.984	3819.29
602.986	8446.96
602.989	12946.2
602.991	15215.2
602.993	13793.4
602.995	9859.66
602.997	7253.14
603	7469.08
603.002	9623.35
603.004	13828.2
603.006	15289.8
603.009	13717.6
603.011	12073.5
603.013	11011
603.015	11674.4
603.017	10437.7
603.02	8232.32
603.022	4185.9
603.024	981.684
603.026	0.991745
603.029	0
603.031	0
603.033	0
603.035	0
603.066	0
603.069	0
603.071	0
603.073	0
603.075	2094.71
603.077	5430.35
603.08	10441.7
603.082	12738.3
603.084	11399
603.086	11342.9
603.089	14218.1
603.091	20013.9
603.093	25154.4
603.095	26687.4
603.097	23860.1
603.1	19230.4
603.102	16324.6
603.104	15431.5
603.106	16250.8
603.109	18093.3
603.111	21837.2
603.113	30075.5
603.115	40886.6
603.117	43576.2
603.12	33173.5
603.122	17806.6
603.124	7153.24
603.126	2975.04
603.129	2.82977
603.131	0
603.133	0
603.135	0
603.137	0
603.175	0
603.177	0
603.18	0
603.182	0
603.184	4781.16
603.186	10339.6
603.189	13604.4
603.191	11005.6
603.193	6538.33
603.195	6337.75
603.198	29941.4
603.2	68757.8
603.202	93375.2
603.204	81995.6
603.206	48582.4
603.209	23200.1
603.211	10726
603.213	14849.1
603.215	26143.2
603.218	36536.3
603.22	53604.7
603.222	84015.8
603.224	99574.4
603.226	88767.2
603.229	46661.5
603.231	18871.6
603.233	43464.2
603.235	107509
603.238	169861
603.24	182110
603.242	118321
603.244	51095
603.246	5088.64
603.249	2088.28
603.251	642.664
603.253	7972.49
603.255	38403.1
603.258	97956.6
603.26	166458
603.262	204117
603.264	173814
603.266	105251
603.269	43559.9
603.271	22004.6
603.273	52409.5
603.275	68265.6
603.278	52822.6
603.28	30000.6
603.282	20123.2
603.284	24688.6
603.286	18103.1
603.289	3809.33
603.291	11968.4
603.293	66349.6
603.295	143525
603.298	203627
603.3	187037
603.302	115595
603.304	44564.9
603.306	14018.1
603.309	21207.1
603.311	36380.6
603.313	50184.8
603.315	47650.4
603.318	27441.9
603.32	16799.2
603.322	10203.4
603.324	6770.02
603.326	9155.25
603.329	27463
603.331	75550.6
603.333	130583
603.335	154982
603.338	113723
603.34	61941.9
603.342	19615.1
603.344	7804.87
603.346	11189.1
603.349	11729.9
603.351	10264.7
603.353	7291.84
603.355	5596.08
603.358	4370.72
603.36	2525.92
603.362	1883.61
603.364	8949.32
603.366	29345.3
603.369	55959.7
603.371	72840.1
603.373	67903.4
603.375	44382.2
603.378	18595.2
603.38	4921.25
603.382	3543.93
603.384	5138.53
603.387	4164.62
603.389	1563.01
603.391	1016.57
603.393	3809.04
603.395	5369.35
603.398	3981.9
603.4	6341.84
603.402	13494.8
603.404	26427.1
603.407	37273.5
603.409	37359.1
603.411	27113.4
603.413	15942.9
603.415	7539.31
603.418	13710.6
603.42	25444.7
603.422	36528.9
603.424	51213.7
603.427	58594.3
603.429	49235.7
603.431	33233.6
603.433	14622.2
603.435	5905.39
603.438	5189.45
603.44	11013
603.442	16628.9
603.444	17612.4
603.447	13192.1
603.449	5625.78
603.451	1972.44
603.453	2.24287
603.455	0
603.458	0
603.46	0
603.462	0
603.48	0
603.482	0
603.484	0
603.487	0
603.489	1349.91
603.491	4246.47
603.493	9147.6
603.496	12851
603.498	12629.9
603.5	9845.2
603.502	7336.48
603.504	6903.91
603.507	8318.24
603.509	7677.68
603.511	4793.94
603.513	1969.99
603.516	1778.19
603.518	4491
603.52	7592.26
603.522	8165.15
603.524	5744.05
603.527	2834.77
603.529	5430.6
603.531	16732.5
603.533	36380.8
603.536	53854.4
603.538	57889.7
603.54	41470.4
603.542	17588.2
603.544	4540.19
603.547	944.058
603.549	0.96018
603.551	0
603.553	0
603.556	0
603.558	0
603.596	0
603.598	0
603.6	0
603.602	0
603.605	1694.78
603.607	5705.8
603.609	7636.72
603.611	6488.8
603.613	7405.63
603.616	15418.6
603.618	22657.3
603.62	22926.4
603.622	18887.3
603.625	13980
603.627	11637.7
603.629	9648
603.631	7184.12
603.633	3708.48
603.636	1196.88
603.638	802.539
603.64	3427.96
603.642	5846.16
603.645	7662.72
603.647	7272.54
603.649	6017.9
603.651	5303.19
603.654	3566.33
603.656	1281.06
603.658	1.53854
603.66	0
603.662	1358.2
603.665	4096.66
603.667	5861.48
603.669	5181.28
603.671	2551.44
603.674	2.67505
603.676	0
603.678	0
603.68	0
603.682	0
603.691	0
603.694	0
603.696	0
603.698	0
603.7	827.642
603.702	6417.97
603.705	12955
603.707	16491.8
603.709	14409.9
603.711	8167.32
603.714	4917.42
603.716	6185.24
603.718	10919.9
603.72	13358.8
603.723	11443.3
603.725	6164.87
603.727	1040
603.729	1.1035
603.731	0
603.734	0
603.736	0
603.738	0
603.743	0
603.745	0
603.747	0
603.749	0
603.751	4113.66
603.754	15428.1
603.756	30796.2
603.758	44281.3
603.76	47147.8
603.763	39293.9
603.765	26397.2
603.767	16548.8
603.769	10917.7
603.771	7528.65
603.774	3933.24
603.776	948.944
603.778	1.02343
603.78	0
603.783	0
603.785	0
603.787	0
603.789	4142.32
603.792	12760.4
603.794	22589.6
603.796	27836.2
603.798	25040
603.8	16356
603.803	7448.72
603.805	2026.49
603.807	2.4644
603.809	2946.43
603.812	3932.17
603.814	8771.77
603.816	18274.6
603.818	36043.4
603.82	60747.7
603.823	67043.6
603.825	46831.1
603.827	22912.2
603.829	7797.46
603.832	1119.59
603.834	1.37404
603.836	0
603.838	0
603.841	0
603.843	0
603.847	0
603.849	0
603.852	0
603.854	0
603.856	2159.97
603.858	5028.62
603.861	5398.79
603.863	9639.02
603.865	19399.8
603.867	55288.9
603.869	96932.6
603.872	132705
603.874	107819
603.876	59735.7
603.878	19791.6
603.881	6380.11
603.883	7.61104
603.885	0
603.887	0
603.89	0
603.892	0
603.894	0
603.896	1689.66
603.898	3931.63
603.901	9839.98
603.903	15831.8
603.905	20200.7
603.907	21012.2
603.91	17382.4
603.912	10563.5
603.914	6360.47
603.916	13006.7
603.918	28964.5
603.921	45036.2
603.923	49469.3
603.925	39055.9
603.927	21327.7
603.93	7461.05
603.932	1865.08
603.934	2.35413
603.936	0
603.939	0
603.941	0
603.943	0
603.959	0
603.961	0
603.963	0
603.965	0
603.967	3093.52
603.97	4685.2
603.972	5584.02
603.974	9221.31
603.976	19610.6
603.979	51913.3
603.981	92772.7
603.983	108011
603.985	80083.9
603.988	39749.4
603.99	14488.7
603.992	6201.01
603.994	1654.46
603.996	4070.83
603.999	10102.8
604.001	16914.2
604.003	19865.6
604.005	16553.8
604.008	9595.72
604.01	4442.54
604.012	2551.62
604.014	10372.5
604.016	18547.1
604.019	31639.9
604.021	47880.8
604.023	56736
604.025	34718.6
604.028	21842.3
604.03	9059.93
604.032	1587.13
604.034	1.99584
604.037	0
604.039	0
604.041	0
604.043	0
604.074	0
604.077	0
604.079	0
604.081	0
604.083	3996.89
604.086	10657.1
604.088	31174.6
604.09	65082.9
604.092	96994.5
604.094	107759
604.097	80270.6
604.099	47026.1
604.101	15683.5
604.103	4319.95
604.106	7562.44
604.108	9714.28
604.11	10337.7
604.112	7340.22
604.115	3542.08
604.117	7719.93
604.119	25474.5
604.121	47304.7
604.123	59219.2
604.126	52701.4
604.128	33328.6
604.13	11929.6
604.132	1609.5
604.135	1.5783
604.137	1230.29
604.139	3775.21
604.141	7351.86
604.143	9485.29
604.146	8567.84
604.148	5352.47
604.15	2034.98
604.152	2.41957
604.155	0
604.157	0
604.159	0
604.161	0
604.186	0
604.188	0
604.19	0
604.192	0
604.195	2679.41
604.197	9114.79
604.199	25708.8
604.201	54212.1
604.204	84173.8
604.206	93152.1
604.208	69835.4
604.21	37350.5
604.213	10119.3
604.215	4311.08
604.217	3686.77
604.219	4829.06
604.221	7559.63
604.224	16399.6
604.226	25330.1
604.228	30676.3
604.23	26353.6
604.233	14802.7
604.235	8192.8
604.237	16090.3
604.239	36447.2
604.242	57553.5
604.244	55791.5
604.246	34714.5
604.248	17493
604.25	7178.15
604.253	8306.67
604.255	12295.7
604.257	15686.4
604.259	23110
604.262	36247.1
604.264	48930.7
604.266	49751.8
604.268	35088
604.271	15169.8
604.273	1564.29
604.275	4886.49
604.277	10498.9
604.279	12980
604.282	9888.96
604.284	4102.18
604.286	5.2298
604.288	0
604.291	0
604.293	0
604.295	2865.67
604.297	17517.4
604.299	39463.9
604.302	57886.4
604.304	58489.7
604.306	39615.6
604.308	12899.3
604.311	7119.43
604.313	9980.32
604.315	20304.3
604.317	27504.8
604.32	27503.7
604.322	21524.4
604.324	14121.4
604.326	18.8438
604.328	0
604.331	3890.75
604.333	19046.4
604.335	40439.7
604.337	60672.7
604.34	60397.6
604.342	41519.4
604.344	19579.2
604.346	4876.28
604.349	3368.29
604.351	5451.15
604.353	7843.82
604.355	7255.07
604.357	4345.06
604.36	1373.52
604.362	1.71198
604.364	0
604.366	0
604.369	0
604.371	4592.38
604.373	9830.65
604.375	12773.6
604.378	11558.4
604.38	7258.72
604.382	1963.25
604.384	2423.83
604.386	6328.76
604.389	8976.5
604.391	8372.94
604.393	5180.5
604.395	2123.05
604.398	2.95491
604.4	0
604.402	0
604.404	1263.56
604.407	3592.01
604.409	5530.28
604.411	5369.23
604.413	3201.69
604.415	4.05143
604.418	1360.07
604.42	7167
604.422	17106.8
604.424	30092.9
604.427	38708.7
604.429	37932.7
604.431	28189.6
604.433	15074.4
604.436	5096.25
604.438	1114.83
604.44	1.56593
604.442	0
604.444	0
604.447	0
604.449	0
604.451	0
604.453	1487.69
604.456	4539.11
604.458	7178.54
604.46	7408.21
604.462	5898.57
604.464	5942.92
604.467	7089.78
604.469	7870.58
604.471	6073.19
604.473	3114.63
604.476	4.00471
604.478	0
604.48	0
604.482	3902.37
604.485	12183.6
604.487	21257.9
604.489	25123.6
604.491	25097.8
604.493	23305.2
604.496	24300
604.498	26064.8
604.5	26487.2
604.502	23998.6
604.505	19513.3
604.507	11973.2
604.509	8764.95
604.511	10222.7
604.514	13079.4
604.516	16978.9
604.518	18649.2
604.52	17707.9
604.522	14604.1
604.525	9134.89
604.527	4653.93
604.529	1432.36
604.531	1285.91
604.534	4365.34
604.536	10395.2
604.538	17674.5
604.54	21606.5
604.543	19401.9
604.545	12383.1
604.547	5278.59
604.549	2252.01
604.551	5258.3
604.554	10335.3
604.556	14192.7
604.558	14154.6
604.56	10199.7
604.563	4909.52
604.565	1307.08
604.567	1.70097
604.569	0
604.572	0
604.574	0
604.576	0
604.578	0
604.58	0
604.583	0
604.585	0
604.587	1598.64
604.589	4223.7
604.592	6000.26
604.594	5718.67
604.596	5042.1
604.598	7124.61
604.601	13778.4
604.603	32647.6
604.605	43850.5
604.607	37406.7
604.609	27872.1
604.612	14498.9
604.614	3965.71
604.616	3716
604.618	6924.82
604.621	9683.94
604.623	8470.89
604.625	4404.33
604.627	689.174
604.63	0.996026
604.632	0
604.634	0
604.636	1152.08
604.638	3550.26
604.641	9782.15
604.643	16700.2
604.645	20084.1
604.647	17580
604.65	11208.5
604.652	5226.47
604.654	7.40494
604.656	0
604.659	0
604.661	0
604.663	0
604.697	0
604.699	0
604.701	0
604.703	0
604.705	2060.41
604.708	4708.15
604.71	8943.37
604.712	15923.6
604.714	23817.8
604.717	31171.7
604.719	34299.4
604.721	29324.5
604.723	17965
604.726	6937.38
604.728	1297.67
604.73	1.74257
604.732	0
604.734	0
604.737	0
604.739	0
604.741	0
604.743	0
604.746	0
604.748	1141.69
604.75	4309.33
604.752	8773.79
604.755	12658.8
604.757	15218.2
604.759	19192.2
604.761	21005.7
604.763	21676.6
604.766	19056.3
604.768	12555
604.77	6224.82
604.772	2052.02
604.775	3.06458
604.777	0
604.779	0
604.781	0
604.784	0
604.786	3229.93
604.788	7005.71
604.79	10170.6
604.792	10434.2
604.795	7332.16
604.797	3004.08
604.799	4.5117
604.801	0
604.804	0
604.806	0
604.808	2097.35
604.81	6702.65
604.813	14124
604.815	22838.4
604.817	27948.2
604.819	16209.6
604.821	7897.92
604.824	3114.02
604.826	702.238
604.828	1.06211
604.83	0
604.833	0
604.835	0
604.837	0
604.855	0
604.857	0
604.859	0
604.862	0
604.864	1286.31
604.866	4478.61
604.868	8091.89
604.871	12238.3
604.873	14962.9
604.875	16762.5
604.877	17457.3
604.88	15902.1
604.882	11658
604.884	6095.65
604.886	1992.75
604.888	3.07247
604.891	0
604.893	0
604.895	0
604.897	0
604.9	0
604.902	0
604.904	0
604.906	0
604.909	1959.87
604.911	5787.46
604.913	9682.53
604.915	11090.8
604.917	8834.94
604.92	4511.16
604.922	1265.78
604.924	1.99566
604.926	0
604.929	0
604.931	0
604.933	0
604.949	0
604.951	0
604.953	0
604.955	0
604.958	2181.77
604.96	4646.16
604.962	7732.97
604.964	12587.2
604.967	17798.6
604.969	19699.6
604.971	16174.3
604.973	8644.99
604.976	2541.32
604.978	2505.09
604.98	5291.21
604.982	7636.52
604.984	8113.51
604.987	6441.43
604.989	3734.33
604.991	1706.35
604.993	1604.1
604.996	6188.05
604.998	12599.8
605	16260.6
605.002	14113.4
605.005	7765.54
605.007	2389.3
605.009	5685.84
605.011	12833.4
605.013	18433.1
605.016	18031.1
605.018	11823.5
605.02	4456.73
605.022	6.69219
605.025	0
605.027	0
605.029	0
605.031	0
605.076	0
605.078	0
605.08	0
605.083	0
605.085	3060.24
605.087	10931.6
605.089	28806.5
605.092	50722.7
605.094	63533
605.096	55369.4
605.098	39456.2
605.101	21828.8
605.103	15033
605.105	13199.3
605.107	10092.5
605.11	7206.5
605.112	7446.2
605.114	11528.4
605.116	16951.7
605.118	18112.7
605.121	14298.4
605.123	8044.65
605.125	3020.2
605.127	4.86368
605.13	0
605.132	0
605.134	0
605.136	0
605.185	0
605.188	0
605.19	0
605.192	0
605.194	3042.89
605.197	12320.6
605.199	25702
605.201	44330.4
605.203	58370.2
605.206	56945.6
605.208	41182.3
605.21	26097.8
605.212	25339.1
605.215	43690.6
605.217	66142.2
605.219	78351.4
605.221	69030.3
605.223	42578.4
605.226	24086.9
605.228	11542.9
605.23	10837.6
605.232	10483.2
605.235	45398.2
605.237	102167
605.239	165293
605.241	184475
605.244	144131
605.246	83746.9
605.248	32696.5
605.25	20411.5
605.253	53065.6
605.255	68912.1
605.257	56550.4
605.259	28933.8
605.261	16401.1
605.264	10863.7
605.266	9240.87
605.268	10288.1
605.27	36272.9
605.273	114399
605.275	223514
605.277	330768
605.279	335796
605.282	236098
605.284	114931
605.286	31897.2
605.288	3471.35
605.291	11175.2
605.293	17172
605.295	14123
605.297	14573.3
605.299	16146.3
605.302	12894.3
605.304	6884.16
605.306	18938.5
605.308	79861.8
605.311	166219
605.313	238724
605.315	237204
605.317	157912
605.32	77764
605.322	25875
605.324	16184.9
605.326	15935.1
605.329	9641.58
605.331	3287.61
605.333	4.97541
605.335	0
605.337	0
605.34	0
605.342	3730.55
605.344	13583.1
605.346	44002
605.349	77809.5
[truncated: 60,439 more rows]

## Sheet: alpha-glc-hmC_Brig1
SPECTRUM - MS
MS248616ASC_Amer_Marraffini_daGT_18_Brig1.raw
FTMS - p ESI Full ms [600.0000-1300.0000]
Scan #: 440-447
RT: 2.75-2.79
AV: 8
Data points: 66079
Mass	Intensity
594.033	0
594.035	0
594.037	0
594.039	0
600.073	0
600.075	0
600.077	0
600.079	0
600.082	601.488
600.084	3330.42
600.086	7264.42
600.088	12466.5
600.09	16450.7
600.093	16614.6
600.095	12898.6
600.097	7155.61
600.099	3500.21
600.101	1368.61
600.104	0.093669
600.106	0
600.108	0
600.11	0
600.112	0
600.179	0
600.181	0
600.183	0
600.185	0
600.187	1482.76
600.19	2826.85
600.192	3414.91
600.194	2855.07
600.196	3108.03
600.199	4652.62
600.201	9010.2
600.203	11988.1
600.205	11661.2
600.207	8361.89
600.21	5752.89
600.212	3672.41
600.214	3026.95
600.216	2401.78
600.218	1206.82
600.221	0.157487
600.223	0
600.225	0
600.227	0
600.229	0
600.251	0
600.254	0
600.256	0
600.258	0
600.26	656.334
600.263	1785.63
600.265	2371.46
600.267	1957.09
600.269	853.575
600.271	0.084396
600.274	0
600.276	0
600.278	0
600.28	0
600.282	0
600.285	0
600.287	1704.09
600.289	2939.03
600.291	3432.89
600.293	2751.01
600.296	1322.39
600.298	0.336493
600.3	0
600.302	0
600.304	0
600.307	0
600.309	0
600.311	464.774
600.313	1873.16
600.315	3625.87
600.318	4656.51
600.32	4277.62
600.322	2772.5
600.324	1089.68
600.327	0.174403
600.329	0
600.331	1002.11
600.333	2375.91
600.335	3207.58
600.338	2865.76
600.34	1632.5
600.342	0.388729
600.344	0
600.346	0
600.349	0
600.351	0
600.415	0
600.417	0
600.419	0
600.421	0
600.424	783.489
600.426	2388.72
600.428	4428.62
600.43	5580.27
600.433	4971.17
600.435	3045.89
600.437	1119.74
600.439	0.310232
600.441	0
600.444	0
600.446	0
600.448	0
600.452	0
600.455	0
600.457	0
600.459	0
600.461	1644.06
600.463	2035.25
600.466	2173.42
600.468	1983.07
600.47	1442.97
600.472	0.3621
600.474	0
600.477	0
600.479	0
600.481	0
600.516	0
600.519	0
600.521	0
600.523	0
600.525	1257.78
600.527	5520.42
600.53	11668.1
600.532	15654.1
600.534	14456.2
600.536	8977.2
600.538	3002.63
600.541	0.589314
600.543	0
600.545	0
600.547	0
600.55	0
600.587	0
600.589	0
600.592	0
600.594	0
600.596	1218.24
600.598	3169.12
600.6	4855.56
600.603	5068.35
600.605	3578.12
600.607	1430.74
600.609	0.346838
600.611	0
600.614	0
600.616	0
600.618	0
600.673	0
600.675	0
600.678	0
600.68	0
600.682	925.887
600.684	2913.22
600.686	5294.84
600.689	6596.69
600.691	5833.93
600.693	3513.04
600.695	1224.57
600.698	0.312557
600.7	0
600.702	0
600.704	0
600.706	0
600.709	0
600.711	0
600.713	1237.75
600.715	3065.28
600.717	4808.42
600.72	5361.57
600.722	4260.81
600.724	2187.36
600.726	479.883
600.728	0.123744
600.731	0
600.733	0
600.735	0
600.737	0
600.74	0
600.742	0
600.744	0
600.746	0
600.748	591.57
600.751	2195.93
600.753	4077.3
600.755	5149.09
600.757	4680.3
600.759	3009.83
600.762	1210.13
600.764	0.325091
600.766	0
600.768	0
600.77	0
600.773	0
600.801	0
600.804	0
600.806	0
600.808	0
600.81	992.907
600.812	2257.45
600.815	4424.82
600.817	9421.68
600.819	12721.9
600.821	11590.9
600.823	5428.23
600.826	3110.98
600.828	1336.27
600.83	599.033
600.832	0.191638
600.835	0
600.837	0
600.839	0
600.841	0
600.843	0
600.846	0
600.848	1704.92
600.85	3148.68
600.852	3588.27
600.854	2703.25
600.857	3099.01
600.859	5392.54
600.861	10467
600.863	14634.8
600.865	15534.3
600.868	13575.2
600.87	10912.7
600.872	8946.64
600.874	7245.23
600.877	5553.08
600.879	3199.49
600.881	1127.67
600.883	0.329559
600.885	0
600.888	956.85
600.89	2228.32
600.892	2996.27
600.894	2662.55
600.896	1484.04
600.899	0.398703
600.901	0
600.903	1268.98
600.905	4101.74
600.907	6330.45
600.91	6524.99
600.912	4583.47
600.914	1797.03
600.916	565.634
600.919	0.155658
600.921	0
600.923	0
600.925	1188.84
600.927	1882.9
600.93	2430.83
600.932	2443.84
600.934	1757.82
600.936	791.538
600.938	0.221411
600.941	1947.61
600.943	4485.42
600.945	5996.36
600.947	5339.02
600.949	3119.95
600.952	1091.37
600.954	0.390255
600.956	0
600.958	0
600.961	0
600.963	0
600.965	0
600.967	0
600.969	0
600.972	764.697
600.974	3107.99
600.976	6832.54
600.978	10034.6
600.98	10533.5
600.983	7929.8
600.985	4151.59
600.987	1937.04
600.989	500.136
600.991	0.148281
600.994	0
600.996	0
600.998	512.136
601	2064.49
601.003	4079.46
601.005	5196.26
601.007	4485.17
601.009	2512.83
601.011	1732.34
601.014	2865.52
601.016	4962.56
601.018	5785.63
601.02	4671.69
601.022	2443.29
601.025	544.109
601.027	0.189638
601.029	0
601.031	0
601.034	0
601.036	0
601.038	1323.63
601.04	1934.91
601.042	2103.68
601.045	1763.65
601.047	1035.01
601.049	0.335271
601.051	0
601.053	872.619
601.056	1680.78
601.058	2288.91
601.06	2271.42
601.062	1539.88
601.064	0.458108
601.067	725.079
601.069	2039.46
601.071	3978.01
601.073	5245.84
601.076	6173.54
601.078	5988.91
601.08	5333.07
601.082	5094.7
601.084	6191.92
601.087	9744.06
601.089	12982.8
601.091	13545.2
601.093	10259.3
601.095	5727.3
601.098	3835.58
601.1	5310.79
601.102	7446.1
601.104	8166.65
601.106	6968.92
601.109	5363.65
601.111	3122.53
601.113	1197.38
601.115	0.42918
601.118	0
601.12	0
601.122	0
601.124	0
601.173	0
601.175	0
601.177	0
601.179	0
601.182	2617.11
601.184	7019.66
601.186	10246.3
601.188	10823.7
601.191	8285.49
601.193	4070.98
601.195	3410.71
601.197	9232.19
601.199	20638.7
601.202	34356.4
601.204	43617
601.206	42633.3
601.208	35549.9
601.21	23311
601.213	12113.4
601.215	12516.7
601.217	23137.1
601.219	41954.6
601.222	56682.1
601.224	57833.5
601.226	45808.3
601.228	28848.6
601.23	15017.2
601.233	7457.9
601.235	8499.79
601.237	14179.9
601.239	25136.5
601.241	43892.9
601.244	64055.9
601.246	60296.7
601.248	34259.6
601.25	12463.6
601.252	34285.1
601.255	102394
601.257	182585
601.259	239446
601.261	202635
601.264	121325
601.266	51023.1
601.268	15789.5
601.27	7476.08
601.272	5633.56
601.275	10843.6
601.277	23377.2
601.279	49604.6
601.281	71162.3
601.283	63961.6
601.286	36921
601.288	13622.5
601.29	3787.93
601.292	3219.07
601.295	5027.24
601.297	14476
601.299	48342.2
601.301	94783.5
601.303	138640
601.306	125001
601.308	80363.4
601.31	32084.8
601.312	16824.3
601.314	39131.7
601.317	74161.4
601.319	87031
601.321	65667.9
601.323	31191.7
601.325	8843.47
601.328	958.047
601.33	0.370789
601.332	0
601.334	0
601.337	0
601.339	0
601.341	0
601.343	0
601.345	0
601.348	1040.86
601.35	6419.22
601.352	21516.1
601.354	40571.3
601.356	56341.3
601.359	49553.4
601.361	33042.1
601.363	14266
601.365	2379.6
601.368	0.979081
601.37	0
601.372	0
601.374	0
601.376	0
601.379	0
601.381	0
601.383	0
601.385	4698.4
601.387	15349.3
601.39	29432.4
601.392	38051.6
601.394	34847.2
601.396	22253.5
601.399	9079.35
601.401	1760.08
601.403	0.720981
601.405	1481.37
601.407	2191.17
601.41	2694.16
601.412	2829.05
601.414	2381.42
601.416	2234.45
601.418	4307.53
601.421	15820.1
601.423	36275.8
601.425	66027
601.427	77285.9
601.43	61130.3
601.432	34061
601.434	13122.8
601.436	3235.47
601.438	1.41327
601.441	0
601.443	0
601.445	0
601.447	0
601.449	0
601.452	0
601.454	0
601.456	696.452
601.458	4177.54
601.461	8907.01
601.463	12793.2
601.465	13266.7
601.467	9792.53
601.469	4315.1
601.472	1043.67
601.474	0.458016
601.476	0
601.478	0
601.48	0
601.483	0
601.485	0
601.487	0
601.489	0
601.491	0
601.494	704.321
601.496	4360.18
601.498	8613.31
601.5	11089.1
601.503	10700.1
601.505	8564.68
601.507	6312.89
601.509	4854.9
601.511	3701.32
601.514	1758.87
601.516	0.839689
601.518	0
601.52	722.534
601.522	2595.88
601.525	6046.89
601.527	10494.2
601.529	14889.6
601.531	17417.9
601.534	18209
601.536	18455.1
601.538	16705.3
601.54	11074.2
601.542	4842.84
601.545	919.382
601.547	0.431022
601.549	0
601.551	0
601.553	0
601.556	0
601.582	0
601.584	0
601.587	0
601.589	0
601.591	926.974
601.593	2937.19
601.596	5732.2
601.598	7522.45
601.6	6912.38
601.602	4287.64
601.604	1484.5
601.607	0.714497
601.609	0
601.611	0
601.613	0
601.615	0
601.62	0
601.622	0
601.624	0
601.627	0
601.629	669.906
601.631	1971.67
601.633	3728.23
601.635	4967.21
601.638	5566.65
601.64	5512.24
601.642	6450.54
601.644	10154.7
601.646	15230.5
601.649	19290.4
601.651	17735.2
601.653	11548.1
601.655	4773.22
601.658	104.514
601.66	0
601.662	0
601.664	0
601.666	0
601.669	0
601.671	0
601.673	1473.94
601.675	2640.03
601.677	3679.36
601.68	4131.73
601.682	3693.58
601.684	2500.34
601.686	1126.12
601.689	0.572996
601.691	0
601.693	0
601.695	0
601.697	0
601.733	0
601.735	0
601.737	0
601.74	0
601.742	1436.17
601.744	2393.02
601.746	6126.04
601.748	17575.3
601.751	64331.6
601.753	140817
601.755	221401
601.757	239327
601.759	167939
601.762	90078.2
601.764	27996.3
601.766	4998.76
601.768	4772.47
601.771	7048.38
601.773	5861.03
601.775	3272.3
601.777	1069.55
601.779	0
601.782	0
601.784	0
601.786	0
601.795	0
601.797	0
601.799	0
601.802	0
601.804	591.108
601.806	2438.65
601.808	5273.06
601.81	7560.41
601.813	8714.82
601.815	8194.67
601.817	7147.66
601.819	6058.92
601.821	4774.37
601.824	3072.51
601.826	1273.4
601.828	0
601.83	0
601.833	0
601.835	0
601.841	0
601.844	0
601.846	0
601.848	0
601.85	1808.36
601.853	5987.25
601.855	1641.53
601.857	3118.32
601.859	25678.1
601.861	104393
601.864	247474
601.866	398186
601.868	461869
601.87	344556
601.872	196074
601.875	70190
601.877	16474
601.879	2650.83
601.881	1050.8
601.884	549.359
601.886	0
601.888	1761.54
601.89	2920.11
601.892	3119.02
601.895	2050.55
601.897	609.153
601.899	0.348185
601.901	0
601.903	0
601.906	0
601.908	0
601.91	66.1501
601.912	2570.95
601.915	6350.61
601.917	8848.33
601.919	8267.75
601.921	5382.93
601.923	2181.2
601.926	594.47
601.928	23.9368
601.93	0
601.932	0
601.934	0
601.937	0
601.948	0
601.95	0
601.952	0
601.954	0
601.957	2953.52
601.959	4249.28
601.961	6596.39
601.963	16104.9
601.966	12025.9
601.968	7703.12
601.97	18880.2
601.972	79590.8
601.974	229345
601.977	407411
601.979	549354
601.981	476948
601.983	295728
601.985	128523
601.988	36102
601.99	5902.65
601.992	431.169
601.994	0.172227
601.997	0
601.999	1780.26
602.001	4148.93
602.003	5686.81
602.005	5082.13
602.008	2937.7
602.01	864.601
602.012	0
602.014	0
602.017	0
602.019	0
602.059	0
602.061	0
602.063	0
602.065	0
602.067	1226.74
602.07	2255.08
602.072	5108.9
602.074	11059.6
602.076	11687.4
602.079	4546.34
602.081	10480.7
602.083	52207.8
602.085	156756
602.087	291048
602.09	411128
602.092	389407
602.094	255581
602.096	125081
602.099	38409.7
602.101	6700.09
602.103	1341.43
602.105	4608.62
602.107	3403.62
602.11	2859.78
602.112	2524.4
602.114	1858.23
602.116	859.02
602.118	0
602.121	0
602.123	0
602.125	1425.16
602.127	2546.84
602.13	3248.7
602.132	2986.37
602.134	1833.18
602.136	1337.13
602.138	2161.23
602.141	2677.98
602.143	2020.12
602.145	749.058
602.147	0
602.15	0
602.152	0
602.154	0
602.176	0
602.178	0
602.181	0
602.183	0
602.185	1334.02
602.187	2631.17
602.189	3221.96
602.192	5225.76
602.194	20697.4
602.196	70224.4
602.198	149971
602.201	230041
602.203	245784
602.205	172885
602.207	91611.4
602.209	27643.5
602.212	6937.96
602.214	12252.9
602.216	21794
602.218	22751.5
602.22	17389.6
602.223	12757
602.225	11869.1
602.227	11177.5
602.229	7478.99
602.232	3399.58
602.234	2109.51
602.236	3103.1
602.238	7498.31
602.24	14011.8
602.243	20820.1
602.245	25501.7
602.247	27887.5
602.249	25744.2
602.252	15662.5
602.254	7296.84
602.256	12140.6
602.258	38857.4
602.26	73246.5
602.263	100496
602.265	82807.3
602.267	46931
602.269	15748
602.272	4431.61
602.274	2642.06
602.276	3373.06
602.278	3490.41
602.28	3186.68
602.283	4469.83
602.285	4961.69
602.287	5806.7
602.289	5139.07
602.291	3259.41
602.294	2138.11
602.296	1287.33
602.298	169.016
602.3	5218.39
602.303	16904.8
602.305	39943.1
602.307	84355.7
602.309	134503
602.311	168087
602.314	165597
602.316	119092
602.318	63784.8
602.32	25525.9
602.323	9243.07
602.325	5857.62
602.327	3958.44
602.329	1613.58
602.331	1.09754
602.334	0
602.336	2421.59
602.338	4009.85
602.34	5500.16
602.342	6199.45
602.345	5361.97
602.347	3193.76
602.349	1032.27
602.351	0.707404
602.354	1816.11
602.356	5863.67
602.358	9919.45
602.36	11540.1
602.362	9638.76
602.365	5469.52
602.367	707.05
602.369	0.494284
602.371	0
602.374	0
602.376	0
602.378	0
602.38	0
602.382	0
602.385	0
602.387	0
602.389	837.326
602.391	4764.55
602.394	9416.92
602.396	12184.9
602.398	11149.9
602.4	8678.1
602.402	4387.95
602.405	2514.1
602.407	2436.64
602.409	3989.25
602.411	4154.62
602.413	8977.63
602.416	17324.5
602.418	43205.5
602.42	78399.8
602.422	111091
602.425	118157
602.427	89380.9
602.429	50582.7
602.431	17263.6
602.433	4254.36
602.436	40.6804
602.438	0
602.44	0
602.442	0
602.445	0
602.453	0
602.456	0
602.458	0
602.46	0
602.462	2795.72
602.465	7490.88
602.467	11933.4
602.469	13288.3
602.471	10557.6
602.473	5570.09
602.476	1199.74
602.478	0.880067
602.48	0
602.482	0
602.484	0
602.487	0
602.518	0
602.52	0
602.522	0
602.524	0
602.527	5352.06
602.529	18722.7
602.531	39953.8
602.533	64209.5
602.536	74819.8
602.538	59787.5
602.54	34115.5
602.542	12015.3
602.544	2779.88
602.547	656.087
602.549	0.492912
602.551	0
602.553	0
602.556	0
602.558	0
602.56	0
602.562	0
602.564	0
602.567	1103.13
602.569	2333.22
602.571	3308.19
602.573	3398.14
602.575	2458.09
602.578	1056.37
602.58	818.842
602.582	2001.82
602.584	2681.14
602.587	2287.62
602.589	3074.68
602.591	6762.23
602.593	10813.2
602.595	11438.3
602.598	8327.33
602.6	3911.39
602.602	2.96767
602.604	1459.34
602.607	4786.65
602.609	8312.05
602.611	10389.1
602.613	9697.8
602.615	6691.24
602.618	3144.69
602.62	910.752
602.622	0.697509
602.624	0
602.627	0
602.629	0
602.631	0
602.633	0
602.635	1299.67
602.638	6945.92
602.64	17727.1
602.642	29100.1
602.644	37638
602.647	32186.3
602.649	22503.7
602.651	11844.1
602.653	3709.7
602.655	484.489
602.658	0.379552
602.66	0
602.662	0
602.664	0
602.667	0
602.698	0
602.7	0
602.702	0
602.704	0
602.706	464.939
602.709	2058.68
602.711	5192.81
602.713	11828.2
602.715	17887.6
602.718	20026.6
602.72	16517.5
602.722	10174.5
602.724	4260.55
602.726	3.45575
602.729	1618.95
602.731	2554.82
602.733	2849.64
602.735	2363.71
602.738	1398.4
602.74	1.09156
602.742	0
602.744	0
602.746	2404.52
602.749	7590.29
602.751	15880
602.753	23801.8
602.755	26973.4
602.758	23258
602.76	14815.6
602.762	6266.88
602.764	1008.8
602.766	0.820217
602.769	0
602.771	0
602.773	1350.93
602.775	2125.99
602.778	2479.11
602.78	2076.05
602.782	1138.24
602.784	0.936692
602.786	0
602.789	0
602.791	678.068
602.793	1850.69
602.795	2606.08
602.798	2355.13
602.8	1305.94
602.802	1.0634
602.804	0
602.806	2342.76
602.809	5230.13
602.811	6382.96
602.813	5059.29
602.815	2611.87
602.818	1318.36
602.82	2805.34
602.822	6244.92
602.824	9074.38
602.826	9383.01
602.829	7604.06
602.831	5879.35
602.833	4892.07
602.835	6179.98
602.838	6805.95
602.84	7680.26
602.842	7476.69
602.844	6580.4
602.846	4981.93
602.849	2128.46
602.851	721.261
602.853	0.598777
602.855	0
602.858	1150.76
602.86	3369.62
602.862	6576.93
602.864	12266.1
602.866	16408.8
602.869	17088.2
602.871	13857.5
602.873	8386.17
602.875	3214.11
602.877	639.308
602.88	1084.46
602.882	2429.41
602.884	2957.79
602.886	2244.29
602.889	971.216
602.891	0.815106
602.893	968.903
602.895	3283.01
602.897	6278.62
602.9	8011.94
602.902	6965.27
602.904	3710.07
602.906	642.159
602.909	0.53732
602.911	0
602.913	0
602.915	1140.05
602.917	2269.88
602.92	2928.31
602.922	2805.41
602.924	2035.08
602.926	986.584
602.929	0.850203
602.931	0
602.933	0
602.935	0
602.937	0
602.94	0
602.942	0
602.944	1068.37
602.946	2063.75
602.949	2356.27
602.951	2383.54
602.953	2840.66
602.955	3340.52
602.957	5344.01
602.96	5834.6
602.962	6042.57
602.964	5576.37
602.966	4854.58
602.969	2136.04
602.971	2263.16
602.973	6019.65
602.975	13884.7
602.977	24864.2
602.98	32326.3
602.982	28827.3
602.984	18122.5
602.986	6313.57
602.989	1235.55
602.991	1.12285
602.993	0
602.995	0
602.997	0
603	0
603.062	0
603.064	0
603.066	0
603.069	0
603.071	1678.55
603.073	4724.95
603.075	7278.98
603.077	9195.97
603.08	10798.3
603.082	12379.1
603.084	16092.8
603.086	22598.1
603.089	33605.1
603.091	36820
603.093	26434.7
603.095	15654.3
603.097	5659.74
603.1	939.011
603.102	0.855829
603.104	0
603.106	0
603.109	0
603.111	0
603.113	0
603.115	0
603.117	0
603.12	0
603.122	884.255
603.124	2134.19
603.126	2829.29
603.129	2436.48
603.131	1266.93
603.133	1.1491
603.135	0
603.137	0
603.14	0
603.142	0
603.171	0
603.173	0
603.175	0
603.177	0
603.18	2293.85
603.182	6748.86
603.184	13876.1
603.186	18932.7
603.189	19035.4
603.191	14655.8
603.193	10541.2
603.195	12714.3
603.198	27011.2
603.2	46111.8
603.202	57071.7
603.204	49524.4
603.206	30094.3
603.209	13600.2
603.211	7455.11
603.213	4261.62
603.215	6988.81
603.218	15522.4
603.22	35445.1
603.222	62305.1
603.224	72624.6
603.226	56715.6
603.229	30525.8
603.231	24351.6
603.233	64685.9
603.235	140384
603.238	219614
603.24	228278
603.242	149411
603.244	66425.2
603.246	8904.19
603.249	634.15
603.251	5113.98
603.253	26499.6
603.255	65879.1
603.258	108667
603.26	131532
603.262	119009
603.264	78236.8
603.266	37720.7
603.269	29909.2
603.271	72214.3
603.273	118591
603.275	135607
603.278	95211.6
603.28	44765.2
603.282	9870.85
603.284	1448.72
603.286	1.03382
603.289	2583.54
603.291	8712.19
603.293	32110.1
603.295	74521
603.298	108679
603.3	93438.4
603.302	53159.3
603.304	17570.4
603.306	11426.3
603.309	28022.7
603.311	44917.8
603.313	43209.6
603.315	25661.4
603.318	13866.4
603.32	7796.91
603.322	4922.6
603.324	2188.14
603.326	4574.46
603.329	20668
603.331	49167.9
603.333	80832.7
603.335	84326.2
603.338	57209.8
603.34	25343.6
603.342	5852.91
603.344	2665.36
603.346	3390.68
603.349	3985.34
603.351	2632.95
603.353	868.263
603.355	0.845382
603.358	0
603.36	0
603.362	0
603.364	4456.12
603.367	14890.5
603.369	28606.5
603.371	35480.1
603.373	30757.4
603.375	17847.9
603.378	4763.04
603.38	563.99
603.382	0.541682
603.384	0
603.387	0
603.389	0
603.391	0
603.393	0
603.395	0
603.398	0
603.4	0
603.402	1528.62
603.404	5384.42
603.407	10431.4
603.409	13079.8
603.411	10862.3
603.413	6161.48
603.415	2190.22
603.418	5330.66
603.42	12283.8
603.422	18116.6
603.424	19414
603.427	15244.6
603.429	8939.46
603.431	3212.28
603.433	3.24525
603.435	0
603.438	532.001
603.44	4568.71
603.442	9110.61
603.444	11171.2
603.447	9094.52
603.449	4513.47
603.451	1028.19
603.453	0.911058
603.455	0
603.458	0
603.46	0
603.462	494.624
603.464	1901.81
603.467	3033
603.469	2889.42
603.471	1570.53
603.473	1.60254
603.476	0
603.478	0
603.48	0
603.482	0
603.498	0
603.5	0
603.502	0
603.504	0
603.507	1298.26
603.509	1603.59
603.511	1582.66
603.513	1615.79
603.516	3196.86
603.518	4269.54
603.52	4741.24
603.522	6340.18
603.524	15578.1
603.527	36058.3
603.529	59091.1
603.531	71540
603.533	58480.8
603.536	32490.2
603.538	12482.7
603.54	4268.68
603.542	391.886
603.544	0.404243
603.547	0
603.549	0
603.551	0
603.553	0
603.587	0
603.589	0
603.591	0
603.593	0
603.596	1155.31
603.598	2757.65
603.6	3739.66
603.602	3419.17
603.605	2095.13
603.607	715.911
603.609	0
603.611	0
603.613	0
603.616	0
603.622	0
603.625	0
603.627	0
603.629	0
603.631	950.884
603.633	7765.79
603.636	34049
603.638	75071.6
603.64	115171
603.642	128090
603.645	100156
603.647	61187.2
603.649	25201.9
603.651	8609.72
603.654	3395.87
603.656	1067.55
603.658	1.14488
603.66	0
603.662	0
603.665	0
603.667	0
603.685	0
603.687	0
603.689	0
603.691	0
603.694	2236.3
603.696	5204.94
603.698	7152.11
603.7	7474.58
603.702	6694.24
603.705	8479.71
603.707	12319.1
603.709	15611
603.711	14613.2
603.714	9639.05
603.716	3964.49
603.718	519.478
603.72	0.549534
603.723	0
603.725	0
603.727	0
603.729	0
603.734	0
603.736	0
603.738	0
603.74	0
603.743	722.963
603.745	6977.8
603.747	34032.1
603.749	83854.7
603.751	139904
603.754	172438
603.756	142728
603.758	89724
603.76	40552.9
603.763	12505.9
603.765	2091.06
603.767	313.654
603.769	0
603.771	0
603.774	0
603.776	0
603.785	0
603.787	0
603.789	0
603.792	0
603.794	2015.42
603.796	3478.05
603.798	5751.49
603.8	5873.39
603.803	4291.63
603.805	3504
603.807	3866.36
603.809	4026.56
603.812	3470.93
603.814	2024.95
603.816	680.343
603.818	0.738422
603.82	0
603.823	0
603.825	0
603.827	1044.64
603.829	1917.84
603.832	2204.51
603.834	1697.32
603.836	800.1
603.838	0
603.841	0
603.843	0
603.845	1408.89
603.847	2295.75
603.849	3107.73
603.852	3159.48
603.854	1124.59
603.856	6444.66
603.858	29801.3
603.861	77128.1
603.863	131026
603.865	168992
603.867	153552
603.869	103056
603.872	51033.9
603.874	18042.8
603.876	5678.91
603.878	2956.14
603.881	2182.19
603.883	1020.97
603.885	1.162
603.887	0
603.89	0
603.892	0
603.894	0
603.896	307.813
603.898	1678.28
603.901	3285.41
603.903	4135.91
603.905	3610.94
603.907	2120.07
603.91	793.232
603.912	742.4
603.914	1851.3
603.916	2404.76
603.918	1926.55
603.921	787.954
603.923	0.900623
603.925	0
603.927	0
603.93	0
603.932	0
603.934	0
603.936	0
603.939	0
603.941	0
603.943	1439.83
603.945	4116.05
603.947	6246.17
603.95	7072.59
603.952	6021.22
603.954	2945.18
603.956	1105.04
603.959	1.26646
603.961	1315.06
603.963	4192.51
603.965	8044.7
603.967	11731
603.97	26961
603.972	53992.4
603.974	77163.8
603.976	81636.8
603.979	59552.8
603.981	33737.8
603.983	11404.9
603.985	4193.58
603.988	448.195
603.99	0.523448
603.992	0
603.994	0
603.996	0
603.999	0
604.001	0
604.003	874.024
604.005	3726.03
604.008	7476.42
604.01	9933.74
604.012	9413.4
604.014	6370.63
604.016	2897.52
604.019	665.201
604.021	0.769382
604.023	0
604.025	0
604.028	0
604.03	0
604.039	0
604.041	0
604.043	0
604.045	0
604.048	971.998
604.05	1910.12
604.052	2261.01
604.054	1836.27
604.057	982.246
604.059	1.1583
604.061	0
604.063	0
604.065	0
604.068	2318.72
604.07	5063.62
604.072	6121.8
604.074	5453.13
604.077	2990.53
604.079	10241.2
604.081	25760.3
604.083	53335.6
604.086	70992.3
604.088	71998.3
604.09	52574.6
604.092	28946.5
604.094	11707.8
604.097	4119.57
604.099	1875.98
604.101	2949.31
604.103	4121.09
604.106	3968.82
604.108	2889.81
604.11	1617.13
604.112	671.943
604.115	37.649
604.117	0
604.119	0
604.121	0
604.123	0
604.168	0
604.17	0
604.172	0
604.175	0
604.177	724.424
604.179	2407.31
604.181	5605.71
604.184	9246.79
604.186	5688.07
604.188	5484.96
604.19	23559.5
604.193	87284.6
604.195	193231
604.197	297657
604.199	326806
604.201	240024
604.204	132626
604.206	49057.2
604.208	15244.1
604.21	3821.58
604.213	703.87
604.215	0.857284
604.217	0
604.219	2117.19
604.221	6694.36
604.224	12244.7
604.226	16675.3
604.228	17462
604.23	13401.7
604.233	7548.89
604.235	8676.78
604.237	22225.2
604.239	47474
604.242	67819.9
604.244	65687.3
604.246	43386.7
604.248	19599.5
604.25	9240.06
604.253	7675.53
604.255	15446.9
604.257	25826.7
604.259	32449.6
604.262	31351.7
604.264	31252.9
604.266	26011.6
604.268	15446.8
604.271	7647.88
604.273	11564.7
604.275	26938.1
604.277	43632.9
604.279	47513.3
604.282	36144.5
604.284	20111.6
604.286	8617.29
604.288	1402.05
604.291	1432.85
604.293	2887.49
604.295	5889.65
604.297	7151.11
604.299	13092.9
604.302	43487.2
604.304	135186
604.306	310151
604.308	506383
604.311	601172
604.313	461894
604.315	267143
604.317	97490.4
604.32	23029.2
604.322	3221.67
604.324	204.095
604.326	0
604.328	545.192
604.331	4867.9
604.333	12497.9
604.335	19599.9
604.337	21957.4
604.34	20262.4
604.342	15372.5
604.344	8821.91
604.346	3085.68
604.349	1521.08
604.351	91.6789
604.353	0
604.355	0
604.357	0
604.36	0
604.362	0
604.364	0
604.366	0
604.369	854.647
604.371	2367.17
604.373	3477.93
604.375	3381.79
604.378	2178.17
604.38	725.774
604.382	0
604.384	0
604.386	0
604.389	0
604.391	894.85
604.393	2458.77
604.395	5241.9
604.398	8810.68
604.4	8527.66
604.402	5831.55
604.404	5780.97
604.407	6465.35
604.409	3721.77
604.411	9488.11
604.413	52535.2
604.415	186082
604.418	412986
604.42	651796
604.422	720813
604.424	514420
604.427	280687
604.429	93453.6
604.431	21221.9
604.433	3974.51
604.436	6910.28
604.438	2204.92
604.44	3298
604.442	7405.42
604.444	10556.6
604.447	9514.66
604.449	5236.45
604.451	1346.85
604.453	14.1692
604.456	0
604.458	1348.05
604.46	2448.79
604.462	3063.57
604.464	2597.03
604.467	1350.91
604.469	1.75126
604.471	0
604.473	0
604.476	0
604.478	0
604.48	0
604.482	0
604.485	0
604.487	0
604.489	1681.78
604.491	3374.78
604.493	4674.99
604.496	6336.14
604.498	7352.75
604.5	7047.48
604.502	5647.67
604.505	3398.9
604.507	2178.74
604.509	1561.99
604.511	496.363
604.514	2395.14
604.516	8852.42
604.518	14408.9
604.52	6789.11
604.522	8131.07
604.525	48267.2
604.527	168204
604.529	353321
604.531	531799
604.534	561216
604.536	395177
604.538	213597
604.54	75791
604.543	20536.2
604.545	5749.85
604.547	16210
604.549	11738.5
604.551	8263.72
604.554	5957.18
604.556	3071.6
604.558	586.527
604.56	0.774997
604.563	0
604.565	0
604.567	0
604.569	0
604.58	0
604.583	0
604.585	0
604.587	0
604.589	465.053
604.592	1700.26
604.594	3146.6
604.596	4131.99
604.598	4151.53
604.601	3214.41
604.603	1824.32
604.605	641.2
604.607	0.856236
604.609	0
604.612	0
604.614	0
604.616	0
604.618	0
604.621	0
604.623	0
604.625	1791.5
604.627	4740.86
604.63	7692.84
604.632	7049.75
604.634	5571.85
604.636	30135
604.638	110311
604.641	230703
604.643	348755
604.645	361076
604.647	246953
604.65	129419
604.652	41917.3
604.654	10428.7
604.656	6322.41
604.659	8810.8
604.661	4810.95
604.663	3929.17
604.665	2497.97
604.667	979.141
604.67	1.33885
604.672	0
604.674	0
604.676	0
604.679	0
604.726	0
604.728	0
604.73	0
604.732	0
604.734	1612.6
604.737	3728.77
604.739	5557.55
604.741	6335.37
604.743	5372.16
604.746	3134.59
604.748	17623.2
604.75	62276.1
604.752	126259
604.755	184853
604.757	182912
604.759	122061
604.761	60486.9
604.763	19768.4
604.766	7424.81
604.768	8465.66
604.77	5312.72
604.772	1916.64
604.775	2.67931
604.777	0
604.779	0
604.781	0
604.784	0
604.826	0
604.828	0
604.83	0
604.833	0
604.835	1291.72
604.837	2703.75
604.839	4820.21
604.842	7969.18
604.844	9811.24
604.846	9624.29
604.848	7734.88
604.851	4895.69
604.853	2399.94
604.855	2317.14
604.857	3868.92
604.859	10520.8
604.862	30096.7
604.864	61640.7
604.866	86939.8
604.868	85503.8
604.871	55612.1
604.873	26531.3
604.875	8404.16
604.877	2579.92
604.88	5136.35
604.882	6356.23
604.884	4852.19
604.886	2445.94
604.888	3.46963
604.891	0
604.893	1244.66
604.895	3764.03
604.897	6782.98
604.9	8525.04
604.902	8822.46
604.904	6689.9
604.906	4147.07
604.909	2463.76
604.911	1251.64
604.913	2348.66
604.915	4445.37
604.917	7009.66
604.92	7914.98
604.922	6293.85
604.924	3578.93
604.926	1419.5
604.929	1434.56
604.931	4379.6
604.933	7315.17
604.935	8222.83
604.938	6431.32
604.94	3225.27
604.942	744.04
604.944	1.05919
604.947	0
604.949	0
604.951	0
604.953	0
604.955	0
604.958	1693.69
604.96	4433.59
604.962	11578.6
604.964	18396.6
604.967	22702.4
604.969	16992
604.971	10644.5
604.973	12236.7
604.976	25541.4
604.978	40265.4
604.98	47626.3
604.982	37504.5
604.984	20250.5
604.987	6594.26
604.989	1301.36
604.991	1.88316
604.993	0
604.996	0
604.998	0
605	0
605.002	0
605.005	0
605.007	0
605.009	0
605.011	1311.7
605.014	3453.84
605.016	5746.31
605.018	6815.41
605.02	6016.78
605.022	3921.86
605.025	1754.57
605.027	2.56749
605.029	0
605.031	0
605.034	0
605.036	0
605.063	0
605.065	0
605.067	0
605.069	0
605.072	1742.19
605.074	8817
605.076	17806.3
605.078	24989.8
605.081	18214.5
605.083	11525.5
605.085	12871.2
605.087	36306.5
605.089	63767.3
605.092	81557
605.094	59588.8
605.096	30043.8
605.098	8257.64
605.101	3240.69
605.103	4.84102
605.105	0
605.107	0
605.11	0
605.112	0
605.152	0
605.154	0
605.156	0
605.159	0
605.161	1705.38
605.163	3358.91
605.165	4743.55
605.168	4924.54
605.17	3669.05
605.172	1821
605.174	549.03
605.177	0.819323
605.179	0
605.181	0
605.183	0
605.185	0
605.188	1448.15
605.19	3414.19
605.192	5892.67
605.194	10217.8
605.197	18091.1
605.199	36208.6
605.201	55021.7
605.203	63331.6
605.206	52939
605.208	26059.1
605.21	13668.2
605.212	22605.3
605.215	51285.4
605.217	79054.9
605.219	75774.4
605.221	45775
605.223	14854.3
605.226	3071.66
605.228	5413.86
605.23	13440.5
605.232	32688.1
605.235	63509.6
605.237	99141.2
605.239	102793
605.241	84985
605.244	53674.4
605.246	23937.1
605.248	15559.6
605.25	35346.6
605.253	64612.5
605.255	74430.4
605.257	51014.3
605.259	21641.2
605.261	6703.23
605.264	3920.9
605.266	6903.1
605.268	10442.2
605.27	29492.2
605.273	83757.4
605.275	143251
605.277	186186
605.279	166432
605.282	107933
605.284	45349.5
605.286	16039
605.288	15538
605.291	20401.2
605.293	16496
605.295	9731.68
605.297	5036.88
605.299	1617.26
605.302	3346.62
605.304	10746.1
605.306	26680.1
605.308	68920.8
605.311	124571
605.313	173219
605.315	170171
605.317	120992
605.32	59344.9
605.322	20944.9
605.324	13400.8
605.326	24330.9
605.329	31319.4
605.331	23336.3
605.333	9941.74
605.335	4672.39
605.337	3474.37
605.34	3059.12
605.342	3448.93
605.344	7011.03
605.346	20006
605.349	39722.7
605.351	54789.2
605.353	42500
605.355	22882.7
605.358	5626.44
605.36	359.203
605.362	0.547601
605.364	0
605.367	0
605.369	0
605.371	0
605.373	0
605.375	0
605.378	0
605.38	669.275
605.382	5556.89
605.384	12260.9
605.387	15417.8
605.389	12454.9
605.391	5913.75
605.393	683.336
605.396	1.05237
[truncated: 64,087 more rows]
