# Supplementary material for: DNA glycosylases provide antiviral defence in prokaryotes
Source: Nature. 2024 Apr 17;629(8011):410–6. doi: 10.1038/s41586-024-07329-9 (PMC11078745; doi:10.1038/s41586-024-07329-9)
Supplement: Supplementary file 9 — Source Data Extended Data Fig. 9 [file 41586_2024_7329_MOESM9_ESM.xlsx]

## Sheet: Extended Data Figure 9d
Extended Data Figure 9d
pBrig1 whole plate plaque counts	T6 Plaques	T6 Dba-gt plaques
Replicate 1	48	Not detected
Replicate 2	39	Not detected
Replicate 3	33	Not detected
pWEB-TNC	T6 Plaques	T6 Dba-gt plaques	T6 PFU/uL	T6 Dba-gt PFU/uL	T6 PFUs added to pBrig1 plate	T6 Dba-gt PFUs added to pBrig1 plate
Replicate 1	2400000	2800000	685714	800000	6.85714e+07	80000000
Replicate 2	2100000	3800000	600000	1.08571e+06	60000000	1.08571e+08
Replicate 3	1200000	2700000	342857	771429	3.42857e+07	7.71429e+07
		Mean	542857	885714	5.42857e+07	8.85714e+07
					Limit of detection	1.12903e-08
T6 efficiency of plaquing
Replicate 1	7e-07
Replicate 2	6.5e-07
Replicate 3	9.625e-07
